# Supplementary material for: Protease-independent control of parthanatos by HtrA2/Omi
Source: Cell Mol Life Sci. 2023 Aug 18;80(9):258. doi: 10.1007/s00018-023-04904-7 (PMC10439076; doi:10.1007/s00018-023-04904-7)
Supplement: Supplementary file 5 — Supplementary file5 (XLSX 116 KB) [file 18_2023_4904_MOESM5_ESM.xlsx]

## Sheet: Supplementary Table 1
						Abundance Ratios						Average Abundance				Sample Abundance
Protein Accession	Protein Description	q-Value	ANOVA -log10 p-Value			WT MNNG/WT	KO MNNG/KO	WT/KO	WT MNNG/KO MNNG	WT MNNG/KO	KO MNNG/WT	WT	KO	WT MNNG	KO MNNG	1N 126 WT Control	1N 128 WT Control	1N 130 WT Control	1N 126 WT MNNG	1N 128 WT MNNG	1N 130 WT MNNG	1N 127 KO Control	1N 129 KO Control	1N 131 KO Control	1N 127 KO MNNG	1N 129 KO MNNG	1N 131 KO MNNG	# Peptides	# PSMs	# Unique Peptides
Q8BGT5	Alanine aminotransferase 2 [OS=Mus musculus]	0.0289412	3.20287			0.920276	0.969269	0.667499	0.633759	0.614283	1.45209	0.821272	1.23037	0.755796	1.19256	0.727842	0.929497	0.806476	0.738618	0.862728	0.666042	1.13794	1.28508	1.2681	1.28804	1.19692	1.09272	6	20	6
Q9CQA6	Coiled-coil-helix-coiled-coil-helix domain-containing protein 1 [OS=Mus musculus]	0.0298947	3.56315			0.830353	1.00153	0.828413	0.686828	0.687876	1.20897	0.941964	1.13707	0.782163	1.1388	0.921845	0.964834	0.939211	0.73301	0.783939	0.829539	1.04378	1.13234	1.23509	1.23408	1.07613	1.1062	1	4	1
Q9D6S7	Ribosome-recycling factor, mitochondrial [OS=Mus musculus]	0.0377143	2.68328			1.24688	1.11224	0.486591	0.545494	0.606722	2.28579	0.607185	1.24783	0.757088	1.38789	0.732044	0.451671	0.63784	0.991646	0.681392	0.598226	1.40792	1.11065	1.22493	1.55968	1.31587	1.28813	1	3	1
Q99LD8	N(G),N(G)-dimethylarginine dimethylaminohydrolase 2 [OS=Mus musculus]	0.0478462	2.68663			0.741096	0.988257	1.86227	1.39652	1.38012	0.530674	1.42412	0.764724	1.05541	0.755745	1.0616	1.54788	1.66289	0.942848	1.09849	1.1249	0.71649	0.835858	0.741825	0.825433	0.718711	0.72309	6	14	6
O35680	28S ribosomal protein S12, mitochondrial [OS=Mus musculus]	0.0958974	2.44437			0.836564	1.13035	0.844322	0.624877	0.706329	1.33876	0.917492	1.08666	0.767541	1.22831	0.977583	0.881977	0.892916	0.641688	0.846541	0.814394	1.14744	1.11918	0.993364	1.40609	1.14216	1.13667	8	40	8
P52196	thiosulfate sulfurtransferase [OS=Mus musculus]	0.112	1.98557			0.888989	0.927498	0.592095	0.567512	0.526366	1.56647	0.777548	1.31322	0.691232	1.218	0.549515	0.885215	0.897915	0.760044	0.820691	0.492961	1.21857	1.37907	1.342	1.39069	1.1713	1.09202	2	6	2
P18155	Bifunctional methylenetetrahydrofolate dehydrogenase/cyclohydrolase, mitochondrial [OS=Mus musculus]	0.11896	2.50386			0.94051	0.97353	0.784663	0.758048	0.737983	1.2407	0.897738	1.14411	0.844331	1.11382	0.825142	0.873855	0.994218	0.865201	0.83547	0.832323	1.02109	1.13456	1.27667	1.15054	1.04741	1.14352	5	31	5
P58059	28S ribosomal protein S21, mitochondrial [OS=Mus musculus]	0.133964	2.19391			0.855043	1.1377	0.874284	0.657072	0.747551	1.30129	0.930204	1.06396	0.795365	1.21047	0.943161	0.823813	1.02364	0.720108	0.868214	0.797774	1.08739	1.13544	0.96906	1.39187	1.10854	1.131	3	11	3
Q8R4N0	Citrate lyase subunit beta-like protein, mitochondrial [OS=Mus musculus]	0.1648	1.83235			0.8364	1.02206	0.731265	0.598429	0.61163	1.39766	0.869272	1.18872	0.727059	1.21495	0.712047	0.808072	1.0877	0.668823	0.831886	0.680467	0.985687	1.22828	1.35221	1.41883	1.03047	1.19553	3	4	3
Q9CPR5	39S ribosomal protein L15, mitochondrial [OS=Mus musculus]	0.168982	2.55045			1.12898	1.02668	0.794762	0.873949	0.897269	1.29181	0.854878	1.07564	0.965139	1.10434	0.860666	0.838512	0.865455	1.04909	0.999961	0.846363	1.11719	1.06587	1.04386	1.1013	1.11287	1.09886	2	6	2
Q8R035-1	Peptidyl-tRNA hydrolase ICT1, mitochondrial [OS=Mus musculus]	0.19971	1.87784			0.966828	1.04757	0.777742	0.717798	0.751942	1.34694	0.869653	1.11818	0.840804	1.17137	0.848287	0.913371	0.847301	0.909755	0.959099	0.653559	1.14594	1.16206	1.04653	1.25594	1.15284	1.10532	3	12	3
Q9CZD3	Glycine--tRNA ligase [OS=Mus musculus]	0.200229	1.90161			0.97696	0.951616	0.741673	0.761426	0.724585	1.28307	0.867994	1.17032	0.847995	1.11369	0.867915	0.778991	0.957075	0.970018	0.72909	0.844877	1.0811	1.10815	1.3217	1.1951	1.04312	1.10286	2	10	2
P39749	Flap endonuclease 1 [OS=Mus musculus]	0.207026	2.30846			1.00506	1.08108	0.874611	0.813109	0.879034	1.23607	0.912307	1.0431	0.916921	1.12767	0.899546	0.82347	1.0139	0.929566	0.866792	0.954405	1.038	1.01617	1.07513	1.12964	1.10663	1.14675	3	13	3
Q99LY9	NADH dehydrogenase [ubiquinone] iron-sulfur protein 5 [OS=Mus musculus]	0.218426	1.53018			0.683556	1.10579	0.951465	0.588159	0.650379	1.16219	1.02649	1.07886	0.701665	1.19299	0.925556	0.899889	1.25403	0.601204	0.752611	0.751181	0.921616	1.08292	1.23203	1.43209	0.914153	1.23272	3	15	3
Q922Q4	Pyrroline-5-carboxylate reductase 2 [OS=Mus musculus]	0.218495	1.92744			0.901778	0.891779	0.818418	0.827594	0.738031	1.08964	0.949378	1.16002	0.856128	1.03448	0.834719	1.02693	0.986487	0.851604	0.826886	0.889893	1.06596	1.10929	1.30479	1.07268	0.981153	1.0496	5	15	5
Q9CQF8	Ribosomal protein 63, mitochondrial [OS=Mus musculus]	0.2265	1.86729			0.985403	0.990106	0.791637	0.787877	0.780082	1.25071	0.889024	1.12302	0.876047	1.11191	0.856434	0.877119	0.933519	1.02066	0.837567	0.76992	1.06211	1.08136	1.22559	1.19514	1.08478	1.05581	6	29	6
Q8K411-1	Presequence protease, mitochondrial [OS=Mus musculus]	0.226694	1.5431			0.719335	0.981349	0.901446	0.660766	0.648442	1.08864	1.02111	1.13275	0.734521	1.11162	0.85905	1.07216	1.13212	0.557744	0.848364	0.797456	0.995854	1.20809	1.19429	1.24579	0.970316	1.11876	7	12	7
P19783	Cytochrome c oxidase subunit 4 isoform 1, mitochondrial [OS=Mus musculus]	0.278321	1.71146			1.04457	1.05087	0.815283	0.810396	0.851618	1.28896	0.877175	1.07591	0.916268	1.13064	0.859159	0.836967	0.935398	1.00234	0.875878	0.870586	1.19618	1.10367	0.927896	1.11117	1.20549	1.07527	6	26	6
P42125	Enoyl-CoA delta isomerase 1, mitochondrial [OS=Mus musculus]	0.287174	1.44371			0.839927	1.05593	0.868759	0.691045	0.729694	1.21544	0.950923	1.09458	0.798706	1.15579	0.893086	0.861508	1.09818	0.777392	0.866529	0.752196	1.00013	1.09743	1.18617	1.39836	0.955903	1.11312	3	14	3
Q9D0Q7	39S ribosomal protein L45, mitochondrial [OS=Mus musculus]	0.289301	1.58167			1.00816	1.00217	0.797073	0.801836	0.80358	1.25732	0.884942	1.11024	0.892166	1.11265	0.837635	0.869154	0.948036	1.00041	0.935043	0.741048	1.09504	1.11209	1.12358	1.23477	1.06066	1.04253	4	14	4
Q9CQ69	Cytochrome b-c1 complex subunit 8 [OS=Mus musculus]	0.297097	1.60752			0.845437	0.959101	0.894901	0.788845	0.756582	1.07174	0.991419	1.10785	0.838183	1.06254	0.875014	1.03269	1.06655	0.756255	0.872158	0.886134	1.00553	1.15192	1.16611	1.17795	1.01463	0.995046	4	14	4
Q9CQA3	Succinate dehydrogenase [ubiquinone] iron-sulfur subunit, mitochondrial [OS=Mus musculus]	0.328206	1.41939			0.877278	1.04353	0.879084	0.739033	0.7712	1.18706	0.951953	1.08289	0.835127	1.13003	0.866658	0.954361	1.03484	0.881693	0.902128	0.721561	1.01476	1.09525	1.13867	1.33294	1.04295	1.01419	4	19	4
Q8BH04	Phosphoenolpyruvate carboxykinase [GTP], mitochondrial [OS=Mus musculus]	0.339681	1.45462			0.867766	0.999383	0.889895	0.772698	0.772221	1.12303	0.972165	1.09245	0.843612	1.09177	0.862017	0.966456	1.08802	0.781334	0.904928	0.844574	0.978313	1.16819	1.13084	1.2267	1.03588	1.01275	12	53	12
Q9Z110-1	delta-1-pyrroline-5-carboxylate synthase [OS=Mus musculus]	0.343343	1.40575			1.00923	0.946568	0.777148	0.828594	0.784321	1.218	0.886135	1.14024	0.894313	1.07931	0.795452	0.870064	0.992888	1.04979	0.822287	0.810864	1.05655	1.09055	1.27361	1.1513	1.05921	1.02744	9	35	9
Q922H2	[Pyruvate dehydrogenase (acetyl-transferring)] kinase isozyme 3, mitochondrial [OS=Mus musculus]	0.352972	1.38199			1.00586	1.05792	0.820464	0.780089	0.825275	1.28942	0.886111	1.08001	0.891307	1.14257	0.829542	0.861395	0.967396	0.98231	0.910926	0.780685	1.13657	1.04314	1.06032	1.34095	1.09525	0.991513	1	5	1
Q6ZWQ0-1	Nesprin-2 [OS=Mus musculus]	0.358603	1.27745			0.970366	0.858661	0.746602	0.843729	0.724477	1.15009	0.896889	1.20129	0.870311	1.03151	0.696479	1.11001	0.884175	0.779702	0.945845	0.885385	1.1265	1.23764	1.23975	0.997924	1.10726	0.989337	1	6	1
Q9CYR0	Single-stranded DNA-binding protein, mitochondrial [OS=Mus musculus]	0.378808	1.46539			0.93144	0.993313	0.86571	0.811786	0.806357	1.1474	0.944742	1.09129	0.879971	1.08399	0.898364	0.959953	0.975911	1.02509	0.822259	0.792566	1.0839	1.07673	1.11324	1.15497	1.10632	0.990693	7	38	7
Q9CQF0	39S ribosomal protein L11, mitochondrial [OS=Mus musculus]	0.379241	1.57545			1.0448	0.975132	0.827462	0.886578	0.864531	1.17846	0.902573	1.09077	0.943007	1.06365	0.809913	0.925733	0.972071	0.912789	0.991819	0.924414	1.17541	1.06595	1.03096	1.13629	1.01983	1.03483	3	8	3
Q8K2B3	Succinate dehydrogenase [ubiquinone] flavoprotein subunit, mitochondrial [OS=Mus musculus]	0.38237	1.28167			0.863342	1.00146	0.879784	0.758447	0.759554	1.1383	0.966583	1.09866	0.834492	1.10026	0.838	0.938804	1.12295	0.779527	0.873522	0.850427	0.995871	1.10224	1.19787	1.27133	0.971793	1.05768	14	78	14
Q9DCU6	39S ribosomal protein L4, mitochondrial [OS=Mus musculus]	0.3824	1.34737			0.830296	1.00703	0.936942	0.772511	0.77794	1.0748	1.00695	1.07472	0.836065	1.08227	0.875714	0.967991	1.17714	0.787685	0.827413	0.893098	1.01245	1.06979	1.14191	1.18938	0.965374	1.09206	3	12	3
Q9WTP6-1	Adenylate kinase 2, mitochondrial [OS=Mus musculus]	0.403758	1.193			0.920789	0.984253	0.81036	0.758108	0.74617	1.21459	0.915459	1.12969	0.842944	1.1119	0.78109	0.886665	1.07862	0.869859	0.834633	0.82434	0.941165	1.1214	1.32652	1.24775	1.03797	1.04999	14	75	14
Q8K0D5	Elongation factor G, mitochondrial [OS=Mus musculus]	0.404048	1.13493			0.817606	0.910886	0.839125	0.753194	0.686074	1.08552	0.976839	1.16412	0.798669	1.06038	0.855023	0.929821	1.14567	0.821918	0.649879	0.92421	1.02893	1.06917	1.39424	1.11414	0.926253	1.14074	4	6	4
Q9DCS9	NADH dehydrogenase [ubiquinone] 1 beta subcomplex subunit 10 [OS=Mus musculus]	0.408871	1.20889			1.22306	1.19476	1.12803	1.15475	1.37965	1.05915	0.959529	0.850622	1.17356	1.01629	0.89102	0.809648	1.17792	1.32792	1.17613	1.01663	0.84931	0.824756	0.877799	0.980088	1.02782	1.04095	2	3	2
Q3TLP5	Enoyl-CoA hydratase domain-containing protein 2, mitochondrial [OS=Mus musculus]	0.420723	1.03879			0.682645	0.911251	0.970039	0.726685	0.662193	0.939396	1.09501	1.12883	0.747505	1.02865	0.769226	1.24629	1.26952	0.66363	0.769849	0.809036	0.969418	1.11561	1.30147	1.20599	0.920521	0.959437	2	7	2
Q07813-1	Apoptosis regulator BAX [OS=Mus musculus]	0.43695	1.13284			0.790607	0.881095	0.953014	0.85514	0.75346	0.924535	1.06257	1.11496	0.840078	0.982387	0.882761	1.09077	1.21419	0.814766	0.832022	0.873447	0.967427	1.14937	1.22809	1.07593	0.875515	0.995714	2	6	2
Q8JZU2	Tricarboxylate transport protein, mitochondrial [OS=Mus musculus]	0.437235	1.19802			0.835305	0.886165	1.14873	1.0828	0.959537	0.771432	1.15033	1.00139	0.960876	0.887401	1.05261	1.23698	1.1614	0.858019	1.02805	0.996559	0.901783	1.0213	1.0811	0.994957	0.775059	0.892186	1	3	1
Q9DCS3	Enoyl-[acyl-carrier-protein] reductase, mitochondrial [OS=Mus musculus]	0.43906	1.3466			0.985846	0.972051	0.841593	0.853536	0.829681	1.15501	0.923983	1.0979	0.910905	1.06721	0.788269	0.963057	1.02062	0.949558	0.912107	0.871051	1.04075	1.05234	1.20061	1.09087	1.03764	1.07313	4	16	4
Q9JK81	UPF0160 protein MYG1, mitochondrial [OS=Mus musculus]	0.439822	1.6334			0.863037	0.893456	0.986938	0.953337	0.851764	0.905281	1.05777	1.07177	0.912892	0.957575	0.9944	1.15442	1.02448	0.912881	0.936944	0.888852	1.02064	1.08218	1.11248	0.941581	0.91106	1.02009	4	12	4
P58064	28S ribosomal protein S6, mitochondrial [OS=Mus musculus]	0.441354	1.30645			1.08872	1.14333	0.899601	0.856633	0.979416	1.27093	0.894603	0.994444	0.973974	1.13698	0.879036	0.895418	0.909355	1.04112	1.05631	0.824485	1.00417	1.02886	0.950306	1.16723	1.20082	1.04289	3	12	3
Q9D8T7	SRA stem-loop-interacting RNA-binding protein, mitochondrial [OS=Mus musculus]	0.452246	1.18468			0.947043	0.979388	0.850534	0.822445	0.805492	1.1515	0.935832	1.10029	0.886273	1.07761	0.882208	0.873173	1.05211	0.962131	0.831029	0.86566	1.035	1.03925	1.22661	1.19437	0.973037	1.06541	10	87	10
Q5U458	DnaJ homolog subfamily C member 11 [OS=Mus musculus]	0.467288	0.878297			0.944113	0.981047	0.722118	0.694932	0.681761	1.35857	0.853334	1.18171	0.805644	1.15931	0.682862	0.720724	1.15642	1.01727	0.636349	0.763315	1.01356	1.03083	1.50075	1.24732	1.01007	1.22055	4	13	4
Q99KR7	Peptidyl-prolyl cis-trans isomerase F, mitochondrial [OS=Mus musculus]	0.468294	1.05652			0.80058	1.02613	0.987316	0.770295	0.790426	1.03932	1.03822	1.05156	0.831179	1.07904	0.957634	0.996921	1.16011	0.691384	0.877752	0.924401	0.946727	1.0819	1.12605	1.19749	0.931723	1.10791	3	12	3
Q80Y14	Glutaredoxin-related protein 5, mitochondrial [OS=Mus musculus]	0.474182	0.858574			1.21172	0.88367	1.24902	1.7127	1.51347	0.707488	1.07532	0.860926	1.30298	0.760774	0.946039	0.937098	1.34281	1.91921	1.11468	0.87506	0.872158	0.743029	0.967592	0.853344	0.756718	0.672262	1	3	1
Q8K199	COX assembly mitochondrial protein 2 homolog [OS=Mus musculus]	0.48105	0.851548			0.723552	1.03504	0.93208	0.651576	0.674408	1.11046	1.02383	1.09844	0.740796	1.13693	0.848135	1.14415	1.07922	0.438541	0.953767	0.830081	0.94706	1.13975	1.20851	1.32798	0.963311	1.1195	2	12	2
Q99LX0	protein DJ-1 [OS=Mus musculus]	0.49088	0.968108			0.78723	0.86548	0.911415	0.829013	0.717494	0.9496	1.04329	1.14469	0.82131	0.990708	0.859746	1.1698	1.10032	0.704698	0.919574	0.839657	0.944977	1.24618	1.24292	1.10806	0.932459	0.931603	3	12	3
P56213	FAD-linked sulfhydryl oxidase ALR [OS=Mus musculus]	0.512333	0.87028			0.862671	1.0517	0.874447	0.717274	0.75436	1.20271	0.950354	1.08681	0.819843	1.143	0.828248	1.07403	0.948789	0.573292	0.982674	0.903561	0.973069	1.04528	1.24207	1.22119	1.02515	1.18265	4	11	4
P56379	6.8 kDa mitochondrial proteolipid [OS=Mus musculus]	0.516308	0.802597			0.807472	1.01322	0.871452	0.694489	0.703674	1.16268	0.971424	1.11472	0.784398	1.12946	0.935869	0.741134	1.23727	0.698609	0.882364	0.772221	0.974419	1.27944	1.0903	1.35898	0.87978	1.14962	1	5	1
O88967	ATP-dependent zinc metalloprotease YME1L1 [OS=Mus musculus]	0.519494	0.781938			0.869506	0.821363	0.713946	0.755793	0.62078	1.15046	0.904849	1.26739	0.786772	1.04099	0.791125	0.873057	1.05036	0.911206	0.455156	0.993952	1.4074	0.979719	1.41506	1.11646	0.880899	1.12561	3	7	3
O08749	Dihydrolipoyl dehydrogenase, mitochondrial [OS=Mus musculus]	0.520504	0.888497			0.751303	0.955696	1.0365	0.814822	0.778722	0.922045	1.09946	1.06075	0.82603	1.01376	0.885725	1.24365	1.16902	0.720099	0.934687	0.823305	0.879861	1.12892	1.17347	1.10369	0.957236	0.980337	5	24	5
Q9CQ06	39S ribosomal protein L24, mitochondrial [OS=Mus musculus]	0.521004	0.935552			0.961502	1.01995	0.849587	0.800901	0.816879	1.20052	0.921857	1.08506	0.886367	1.10671	0.916424	0.816615	1.03253	1.0984	0.821304	0.7394	1.07972	1.0858	1.08968	1.20522	1.06034	1.05457	3	10	3
Q9CWE0	Mitochondrial fission regulator 1-like [OS=Mus musculus]	0.521081	2.01943			0.954334	0.974913	0.932006	0.912334	0.889446	1.04604	0.981999	1.05364	0.937155	1.02721	0.951636	0.992241	1.00212	0.925324	0.929763	0.956378	1.02338	1.03435	1.10318	1.04062	0.989914	1.05109	8	31	8
Q9CY16	28S ribosomal protein S28, mitochondrial [OS=Mus musculus]	0.521828	1.06081			0.92256	1.01831	0.911501	0.825794	0.840914	1.11718	0.966924	1.0608	0.892045	1.08023	0.901332	1.07371	0.925731	0.941639	0.980532	0.753964	1.06258	1.04669	1.07314	1.1527	1.05669	1.0313	8	29	8
Q9JJL8	Serine--tRNA ligase, mitochondrial [OS=Mus musculus]	0.522263	1.36206			0.900368	1.08426	1.16926	0.970952	1.05276	0.927305	1.0861	0.928876	0.977886	1.00714	1.15129	0.989324	1.11767	0.997665	0.928108	1.00789	0.891727	0.9602	0.934701	1.06022	0.976501	0.984709	4	8	4
Q5XJY4	Presenilins-associated rhomboid-like protein, mitochondrial [OS=Mus musculus]	0.522888	0.755589			1.67251	1.24612	0.787612	1.05712	1.31729	1.58215	0.724071	0.919324	1.21102	1.14559	0.571938	0.875757	0.724517	0.813103	1.85507	0.964883	0.795468	1.14129	0.821217	1.10759	1.23179	1.09738	1	2	1
Q8BK72	28S ribosomal protein S27, mitochondrial [OS=Mus musculus]	0.52403	1.0695			0.862176	0.983353	0.94817	0.831328	0.817489	1.03711	1.01165	1.06695	0.872218	1.04919	0.85393	1.05092	1.13009	0.910214	0.841238	0.865203	0.995471	1.04956	1.15581	1.10587	1.02346	1.01823	5	10	5
P62075	mitochondrial import inner membrane translocase subunit TIM13 [OS=Mus musculus]	0.529729	0.875576			0.848452	1.05608	0.940662	0.755723	0.798107	1.1227	0.991514	1.05406	0.841252	1.11317	0.879326	0.978852	1.11636	0.67938	0.899379	0.944997	0.970028	1.0094	1.18275	1.20847	0.952155	1.1789	5	53	5
Q8BKZ9	Pyruvate dehydrogenase protein X component, mitochondrial [OS=Mus musculus]	0.55496	0.804833			0.852249	0.93782	0.869218	0.789906	0.74079	1.07892	0.98	1.12745	0.835204	1.05735	0.784845	0.999683	1.15547	0.890992	0.908283	0.706337	0.956757	1.20684	1.21875	1.19391	0.975891	1.00224	4	14	4
Q9CQ45	Neudesin [OS=Mus musculus]	0.556103	0.871399			0.832223	0.838981	1.01176	1.00361	0.842013	0.829226	1.09594	1.0832	0.91207	0.908785	0.995139	1.18486	1.10784	0.856334	0.800206	1.07967	0.985762	1.01293	1.25092	0.982181	0.860143	0.884032	4	5	4
Q9D2R6	Cytochrome c oxidase assembly factor 3 homolog, mitochondrial [OS=Mus musculus]	0.557214	0.918476			0.867584	0.969541	0.922444	0.82544	0.800298	1.05106	0.999321	1.08334	0.866995	1.05034	0.858729	1.04557	1.09366	0.754728	0.913279	0.932979	0.998112	1.07664	1.17527	1.16847	0.96095	1.02161	3	7	3
B1AR13	CDGSH iron-sulfur domain-containing protein 3, mitochondrial [OS=Mus musculus]	0.56855	0.762727			0.905091	0.969766	0.843779	0.787506	0.763697	1.14931	0.943496	1.11818	0.85395	1.08437	0.769251	1.09996	0.961276	0.907283	0.974077	0.680491	1.01551	1.17822	1.16081	1.21525	1.11907	0.918796	2	4	2
P56391	Cytochrome c oxidase subunit 6B1 [OS=Mus musculus]	0.580117	0.876763			0.925511	1.07156	0.939883	0.811781	0.869872	1.1401	0.968623	1.03058	0.896471	1.10433	0.914958	0.932549	1.05836	0.793533	0.926449	0.969432	1.01254	0.956675	1.12252	1.21949	0.965169	1.12832	7	12	7
P28352	DNA-(apurinic or apyrimidinic site) lyase [OS=Mus musculus]	0.590079	0.853469			0.830341	0.953661	1.15619	1.00668	0.960031	0.824832	1.13634	0.98283	0.943547	0.937287	0.960172	1.30098	1.14786	0.858314	1.05785	0.914482	0.941187	1.00924	0.998064	0.973955	0.894874	0.943031	2	6	2
P48962	ADP/ATP translocase 1 [OS=Mus musculus]	0.591544	0.839287			0.881736	1.00954	0.939339	0.82042	0.828249	1.07474	0.994765	1.05901	0.87712	1.06911	0.909394	0.969822	1.10508	0.73627	0.926275	0.968814	0.97086	1.10272	1.10344	1.11508	0.984953	1.1073	3	13	2
Q9D1I6	39S ribosomal protein L14, mitochondrial [OS=Mus musculus]	0.59251	0.757856			0.953417	0.924352	0.826166	0.852144	0.787681	1.11884	0.933996	1.13052	0.890488	1.045	0.839335	0.900789	1.06187	0.997081	0.788828	0.885555	1.00547	1.02769	1.35839	1.13722	0.946106	1.05166	5	9	5
O35143	ATPase inhibitor, mitochondrial [OS=Mus musculus]	0.608888	0.641054			1.04733	0.98184	0.762435	0.813293	0.798523	1.28777	0.860828	1.12905	0.901573	1.10855	0.78161	0.80875	0.992125	1.21183	0.764771	0.728119	1.00915	1.03002	1.34799	1.25879	1.10436	0.962489	17	152	17
P99028	Cytochrome b-c1 complex subunit 6, mitochondrial [OS=Mus musculus]	0.6101	0.641144			0.998769	1.05488	0.808848	0.765827	0.807852	1.30417	0.881199	1.08945	0.880115	1.14924	0.803267	0.711013	1.12932	0.801782	0.876478	0.962085	1.08113	0.969327	1.21789	1.4084	0.891913	1.1474	6	37	6
O88986	2-amino-3-ketobutyrate coenzyme A ligase, mitochondrial [OS=Mus musculus]	0.613619	0.798192			0.897428	1.03727	0.94854	0.820659	0.851246	1.09354	0.98882	1.04247	0.887395	1.08132	0.859344	1.05581	1.0513	0.813041	0.980364	0.868779	0.961657	1.05083	1.11491	1.2102	1.03242	1.00134	3	17	3
Q9Z2Q5	39S ribosomal protein L40, mitochondrial [OS=Mus musculus]	0.614343	0.848061			1.01509	1.02626	0.884448	0.874821	0.897794	1.16034	0.928919	1.05028	0.942937	1.07786	0.999841	0.816617	0.970299	1.08274	0.843198	0.902872	1.05351	1.01844	1.0789	1.11336	1.05425	1.06597	6	19	6
Q69ZP3-3	Isoform 3 of Probable hydrolase PNKD [OS=Mus musculus]	0.615303	0.67993			0.853097	0.893784	0.887204	0.846816	0.756871	1.00742	1.0031	1.13063	0.855739	1.01054	0.861092	0.911591	1.23661	0.920596	0.731086	0.915534	1.01568	1.10296	1.27324	1.09686	0.88229	1.05246	2	4	2
Q9DC61	Mitochondrial-processing peptidase subunit alpha [OS=Mus musculus]	0.618233	0.741957			0.88068	1.01962	0.942723	0.814258	0.830238	1.08157	0.99428	1.05469	0.875643	1.07539	0.875588	0.956719	1.15053	0.942624	0.843996	0.840309	0.977655	0.983585	1.20283	1.18206	0.949399	1.0947	3	17	3
Q9CZW5	Mitochondrial import receptor subunit TOM70 [OS=Mus musculus]	0.618322	0.599497			1.16924	0.975626	1.18467	1.41977	1.38516	0.823543	1.04251	0.879999	1.21894	0.858551	0.896757	0.897807	1.33296	1.64941	1.05704	0.950377	0.779709	0.797327	1.06296	0.836988	0.870572	0.868092	1	7	1
Q5ND52	rRNA methyltransferase 3, mitochondrial [OS=Mus musculus]	0.63001	0.546314			1.34182	1.17377	0.756891	0.865252	1.01561	1.55078	0.767196	1.01361	1.02944	1.18975	0.8682	0.8596	0.573787	1.3359	1.05084	0.701569	1.34014	0.948909	0.7518	1.10807	1.41523	1.04596	2	13	2
Q9DCB8	iron-sulfur cluster assembly 2 homolog, mitochondrial [OS=Mus musculus]	0.631914	0.680647			0.87325	0.860712	0.892241	0.905239	0.77915	0.964663	1.01044	1.13247	0.882364	0.97473	0.815731	1.15695	1.05863	0.93815	0.813097	0.895844	1.10328	1.0014	1.29273	1.08317	0.916533	0.924485	2	8	2
Q8BHC4	dephospho-CoA kinase domain-containing protein [OS=Mus musculus]	0.63276	0.565098			1.04401	0.961147	0.747883	0.812358	0.780796	1.28516	0.857215	1.14619	0.894939	1.10166	0.737816	0.678768	1.15506	1.00662	0.674354	1.00384	1.15767	0.950926	1.32997	1.23735	0.945127	1.1225	1	5	1
Q5NBU8	XIAP-associated factor 1 [OS=Mus musculus]	0.639785	0.586569			0.814917	0.904158	1.26769	1.14257	1.03306	0.713234	1.20591	0.951269	0.98272	0.860098	0.923832	1.56786	1.12605	0.804078	1.20331	0.940766	0.8694	0.946835	1.03757	0.937189	0.839828	0.803276	2	7	2
Q80Y81	Zinc phosphodiesterase ELAC protein 2 [OS=Mus musculus]	0.641065	0.631716			0.884435	1.03602	0.932277	0.795868	0.824539	1.11128	0.983197	1.05462	0.869574	1.09261	0.968704	0.963272	1.01761	0.630501	0.91632	1.0619	1.0976	1.08041	0.985845	1.08208	1.01392	1.18183	1	3	1
Q8BJ03-1	Cytochrome c oxidase assembly protein COX15 homolog [OS=Mus musculus]	0.647152	0.564467			0.964463	0.974254	0.800347	0.792303	0.771905	1.21729	0.902687	1.12787	0.870609	1.09883	0.784557	0.740103	1.1834	0.912477	0.680621	1.01873	1.06866	0.981803	1.33315	1.14334	0.949611	1.20354	1	6	1
Q924T2	28S ribosomal protein S2, mitochondrial [OS=Mus musculus]	0.652045	0.750859			0.923778	0.968097	0.91399	0.872149	0.844324	1.0592	0.981094	1.07342	0.906314	1.03917	0.867312	0.973105	1.10287	0.924844	0.873898	0.920199	0.966264	1.05231	1.20168	1.1264	0.987976	1.00314	2	6	2
Q9D0G0	28S ribosomal protein S30, mitochondrial [OS=Mus musculus]	0.652083	0.595782			1.04489	1.01672	0.815569	0.838166	0.852178	1.24663	0.885414	1.08564	0.925158	1.10379	0.976705	0.692539	0.986999	1.10214	0.720664	0.952671	1.22899	1.01038	1.01755	1.14452	1.06909	1.09776	2	7	2
Q3UMR5-1	Calcium uniporter protein, mitochondrial [OS=Mus musculus]	0.652251	0.693724			0.968699	1.13532	0.965932	0.824171	0.935697	1.17536	0.957091	0.990847	0.927133	1.12493	0.903616	1.01963	0.948028	0.81912	1.02699	0.935285	1.09334	1.05424	0.824957	1.09392	1.20306	1.0778	4	13	4
Q9CPV3	39S ribosomal protein L42, mitochondrial [OS=Mus musculus]	0.653244	0.87409			1.03816	1.04333	0.909681	0.90517	0.944391	1.14692	0.933629	1.02632	0.969252	1.07079	1.00353	0.822087	0.975265	1.02189	0.927497	0.958369	1.07075	0.995078	1.01315	1.11934	1.00981	1.08324	1	6	1
Q62465	Synaptic vesicle membrane protein VAT-1 homolog [OS=Mus musculus]	0.653291	0.508474			0.724611	1.06135	0.966152	0.659619	0.700084	1.09853	1.03676	1.07308	0.751247	1.13891	0.862355	0.76446	1.48346	0.643444	0.735766	0.874532	0.807747	1.12906	1.28244	1.21442	0.82823	1.37408	5	9	5
Q9CPX7	28S ribosomal protein S16, mitochondrial [OS=Mus musculus]	0.657542	0.779153			1.02087	1.09207	0.934063	0.873171	0.953562	1.16916	0.93883	1.0051	0.958427	1.09764	0.974507	0.929494	0.912488	1.03039	0.989074	0.855814	1.12566	1.00064	0.889016	1.14469	1.10926	1.03897	5	18	5
Q9CZ83-2	Isoform 2 of 39S ribosomal protein L55, mitochondrial [OS=Mus musculus]	0.662561	0.634922			1.03345	1.04526	0.860641	0.850917	0.889433	1.21452	0.907051	1.05392	0.937395	1.10163	0.983315	0.910798	0.82704	1.13399	0.845088	0.833103	1.19264	1.00293	0.966202	1.15188	1.18571	0.967297	5	23	5
Q8R3Q6	coiled-coil domain-containing protein 58 [OS=Mus musculus]	0.662731	0.508446			0.763022	0.966028	0.930906	0.735281	0.710302	1.03773	1.03227	1.10888	0.787641	1.07121	0.715552	1.5053	0.87594	0.632832	1.0061	0.723991	1.00676	1.1372	1.18269	1.0334	1.21296	0.967278	2	3	2
Q9CR98	Protein FAM136A [OS=Mus musculus]	0.66283	0.614836			1.01283	0.921783	0.80948	0.889437	0.819868	1.13874	0.911799	1.1264	0.923501	1.0383	0.745898	1.02324	0.966261	0.892939	1.01482	0.862739	0.924512	1.12685	1.32784	1.08354	1.02066	1.01069	2	7	2
Q9D7N3	28S ribosomal protein S9, mitochondrial [OS=Mus musculus]	0.666383	0.565179			1.01193	0.96366	0.804763	0.845078	0.814368	1.19745	0.898476	1.11645	0.909199	1.07588	0.816156	0.935558	0.943714	1.21227	0.697591	0.817739	1.2108	0.970877	1.16767	1.07421	1.16407	0.989348	3	6	3
P51174	Long-chain specific acyl-CoA dehydrogenase, mitochondrial [OS=Mus musculus]	0.670099	0.620566			0.842622	0.860471	0.979196	0.958885	0.825092	0.878752	1.06877	1.09148	0.900569	0.939184	0.880238	1.22593	1.10014	1.06107	0.834968	0.805666	1.01106	1.07146	1.19191	0.967197	0.981678	0.868677	2	5	2
Q8R3J4	Transcription termination factor 3, mitochondrial [OS=Mus musculus]	0.678151	0.585266			0.833048	0.924855	1.1541	1.03954	0.961423	0.801363	1.14257	0.990006	0.951815	0.915612	1.06729	1.02113	1.33929	1.11503	0.759035	0.981378	0.943771	0.98815	1.0381	0.916564	0.852524	0.977747	1	3	1
Q9Z1Q9	Valine--tRNA ligase [OS=Mus musculus]	0.678735	0.606612			0.823202	0.913098	1.01696	0.916836	0.837162	0.897873	1.0798	1.06179	0.888891	0.96952	0.94619	1.05706	1.23614	0.808157	0.835727	1.02279	0.951833	1.05433	1.17921	1.00786	0.850902	1.0498	14	82	14
Q99J99	3-mercaptopyruvate sulfurtransferase [OS=Mus musculus]	0.682033	0.620702			0.894904	0.912851	0.899836	0.882145	0.805267	1.01446	0.994857	1.1056	0.890301	1.00925	0.828696	1.0493	1.10658	0.936658	0.856103	0.878142	0.940612	1.10056	1.27562	1.03983	0.99239	0.995519	5	20	5
Q8BJZ4	28S ribosomal protein S35, mitochondrial [OS=Mus musculus]	0.684929	0.671839			1.04149	1.06415	0.893029	0.87401	0.930079	1.19162	0.91893	1.029	0.957053	1.09501	0.899826	0.975617	0.881346	0.982399	1.07737	0.811393	1.11279	1.04437	0.929844	1.17417	1.09883	1.01205	3	12	3
Q9JIK9	28S ribosomal protein S34, mitochondrial [OS=Mus musculus]	0.685362	0.571886			1.23829	1.08412	0.855529	0.97719	1.05939	1.26719	0.855735	1.00024	1.05964	1.08438	0.862448	0.883862	0.820894	1.07998	1.30076	0.798196	0.999417	1.12184	0.87947	1.12434	1.13701	0.991792	5	21	5
Q6PDY2	2-aminoethanethiol dioxygenase [OS=Mus musculus]	0.685585	0.53535			1.11475	1.10849	0.832737	0.837444	0.928294	1.33113	0.860818	1.03372	0.959597	1.14586	0.785718	0.985335	0.8114	0.900286	1.24865	0.729857	0.933354	1.11485	1.05296	1.29616	1.16792	0.973512	3	8	3
Q8C6I2	Succinate dehydrogenase assembly factor 2, mitochondrial [OS=Mus musculus]	0.691202	0.5286			1.13035	0.865848	0.766293	1.00039	0.866183	1.12992	0.876183	1.1434	0.990397	0.990015	0.820646	1.03943	0.768478	1.13012	1.06289	0.77818	0.990591	1.0604	1.37923	1.0138	0.97817	0.978079	1	2	1
P54822	adenylosuccinate lyase [OS=Mus musculus]	0.692426	0.535783			0.819255	0.903844	1.04527	0.947445	0.856342	0.8647	1.09871	1.05112	0.900121	0.950051	0.935656	1.15102	1.20944	0.743559	0.86956	1.08724	0.928051	1.09886	1.12646	1.03309	0.930837	0.886229	1	3	1
Q9D338	39S ribosomal protein L19, mitochondrial [OS=Mus musculus]	0.692734	0.46424			1.0047	0.941648	0.788499	0.841297	0.792206	1.19423	0.895423	1.1356	0.899633	1.06934	0.820754	0.777468	1.08805	1.24865	0.66111	0.789143	1.10394	1.00617	1.29671	1.1695	1.02944	1.00908	2	7	2
Q920A7-1	Afg3-like protein 1 [OS=Mus musculus]	0.692852	0.915602			0.951938	1.04969	0.97831	0.887205	0.931291	1.07296	0.988369	1.01028	0.940866	1.06048	1.07786	0.933174	0.954073	0.901742	0.925079	0.995778	0.9904	1.04933	0.991113	1.08013	1.06148	1.03985	3	6	3
P51881	ADP/ATP translocase 2 [OS=Mus musculus]	0.693974	0.690639			0.952323	1.01808	0.931376	0.871222	0.88697	1.09309	0.971088	1.04264	0.924789	1.06148	0.852321	0.993324	1.06762	0.83612	0.953421	0.984826	1.0216	1.00486	1.10146	1.06166	1.00358	1.11922	3	19	2
Q3UL36-1	Arginine and glutamate-rich protein 1 [OS=Mus musculus]	0.694186	0.72415			0.998872	1.04626	1.13108	1.07985	1.1298	0.925013	1.05042	0.928691	1.04924	0.971653	1.08068	0.999657	1.07092	0.920208	1.02526	1.20224	0.918383	0.926032	0.941658	0.947898	0.963092	1.00397	7	24	7
Q9CQL5	39S ribosomal protein L18, mitochondrial [OS=Mus musculus]	0.695226	0.581862			0.883533	0.956965	0.946326	0.873711	0.836111	1.01124	1.01228	1.06969	0.894379	1.02366	0.938753	0.919289	1.17878	0.977054	0.762864	0.94322	1.0125	1.0449	1.15167	1.0844	0.955434	1.03113	2	8	2
Q9D1H8	39S ribosomal protein L53, mitochondrial [OS=Mus musculus]	0.699613	0.465438			0.927813	0.991811	0.875142	0.818672	0.811968	1.13331	0.951521	1.08728	0.882833	1.07837	0.85588	1.17909	0.819593	0.676261	1.14724	0.824993	1.0219	1.16095	1.07898	1.1321	1.07641	1.0266	10	31	10
Q7TMF3	NADH dehydrogenase [ubiquinone] 1 alpha subcomplex subunit 12 [OS=Mus musculus]	0.705026	0.621707			0.921457	1.00531	0.946578	0.867623	0.872231	1.06205	0.990113	1.04599	0.912347	1.05155	0.939923	0.88875	1.14167	1.00746	0.826728	0.90285	1.05232	1.03121	1.05444	1.09356	0.984917	1.07617	2	7	2
Q9CR59	Growth arrest and DNA damage-inducible proteins-interacting protein 1 [OS=Mus musculus]	0.706498	0.504066			1.03714	1.00814	0.857493	0.882162	0.889344	1.17569	0.913446	1.06525	0.947376	1.07393	0.861873	0.950325	0.928141	1.10488	1.0416	0.695654	1.07722	1.0534	1.06514	1.13752	1.02603	1.05823	6	34	6
Q64433	10 kDa heat shock protein, mitochondrial [OS=Mus musculus]	0.710745	0.383414			1.0365	0.928247	0.714782	0.798141	0.740872	1.29864	0.84492	1.18207	0.875761	1.09725	0.752995	0.646024	1.13574	1.38941	0.614648	0.623225	1.01266	0.992704	1.54084	1.23754	0.943117	1.1111	10	65	10
Q8BVU5	ADP-ribose pyrophosphatase, mitochondrial [OS=Mus musculus]	0.710919	0.421641			0.823109	0.972041	1.30019	1.10098	1.0702	0.747612	1.19766	0.921142	0.985807	0.895387	0.949853	1.07837	1.56477	1.12093	0.813067	1.02343	0.80456	0.826473	1.13239	1.04316	0.735356	0.907646	2	7	2
Q9D773	39S ribosomal protein L2, mitochondrial [OS=Mus musculus]	0.711793	0.702905			1.0328	1.03991	0.916426	0.910155	0.946481	1.13475	0.939245	1.0249	0.970049	1.06581	0.918065	0.972743	0.926927	1.02917	0.957902	0.923075	1.13854	0.995336	0.940825	1.10225	1.11774	0.977429	5	7	5
P97493	Thioredoxin, mitochondrial [OS=Mus musculus]	0.712428	0.585545			0.950086	0.923758	0.896307	0.921853	0.851569	1.03063	0.976467	1.08943	0.927728	1.00637	0.856086	1.08106	0.992252	1.03029	0.906831	0.846067	1.05971	1.10078	1.1078	1.05236	1.07731	0.889439	1	6	1
Q02053	Ubiquitin-like modifier-activating enzyme 1 [OS=Mus musculus]	0.713858	0.51142			1.04664	0.977505	1.10986	1.18835	1.16162	0.88075	1.04482	0.941402	1.09355	0.920225	0.886827	0.977776	1.26986	1.21753	1.07317	0.989955	0.858515	0.940837	1.02485	0.947455	0.886774	0.926447	2	11	2
P30416	Peptidyl-prolyl cis-trans isomerase FKBP4 [OS=Mus musculus]	0.721423	0.372619			0.728892	0.885	1.01671	0.837365	0.741069	0.870459	1.11641	1.09806	0.813741	0.971787	0.917218	1.03538	1.39663	0.554515	0.698046	1.18866	0.833254	1.07951	1.38143	1.11477	0.773424	1.02716	3	11	3
Q9QYR9	Acyl-coenzyme A thioesterase 2, mitochondrial [OS=Mus musculus]	0.729115	0.357529			1.0175	1.19488	0.831427	0.707999	0.845977	1.43715	0.858848	1.03298	0.873878	1.23429	0.508875	1.15983	0.907845	0.708255	1.17313	0.74025	0.798549	1.20874	1.09165	1.31666	1.51995	0.86627	4	20	4
Q9CQ75	NADH dehydrogenase [ubiquinone] 1 alpha subcomplex subunit 2 [OS=Mus musculus]	0.732922	0.483964			0.852953	0.967923	0.990646	0.872977	0.844975	0.977062	1.04181	1.05165	0.888618	1.01792	0.907331	1.05075	1.16736	0.809627	0.882857	0.973371	1.00132	0.985607	1.16802	1.18498	0.873108	0.995666	6	40	6
P47738	Aldehyde dehydrogenase, mitochondrial [OS=Mus musculus]	0.735157	0.345472			0.681097	1.04323	1.0643	0.694856	0.724894	0.980198	1.11084	1.04372	0.75659	1.08884	0.929536	0.756525	1.64646	0.699176	0.52174	1.04885	0.858242	0.993909	1.27902	1.3366	0.764997	1.16494	8	40	8
O35943	Frataxin, mitochondrial [OS=Mus musculus]	0.735204	0.352717			1.28203	1.04411	0.739259	0.907715	0.947753	1.41237	0.792533	1.07206	1.01605	1.11935	0.841751	0.480226	1.05562	1.40311	0.79219	0.85286	1.04838	0.816355	1.35146	1.18063	0.9106	1.26683	1	5	1
Q99KI0	Aconitate hydratase, mitochondrial [OS=Mus musculus]	0.741826	0.531816			0.912906	0.914751	0.927023	0.925153	0.846284	0.986761	1.00543	1.08458	0.917865	0.992122	0.848961	1.03667	1.13066	0.947319	0.928005	0.878269	0.966562	1.15369	1.13349	1.04996	0.992321	0.934084	12	44	12
P08249	Malate dehydrogenase, mitochondrial [OS=Mus musculus]	0.743005	0.394991			0.817981	0.986042	0.955086	0.7923	0.781241	1.03241	1.02632	1.07458	0.83951	1.05959	0.84513	0.887255	1.34658	0.975057	0.742191	0.801282	0.909286	1.0501	1.26437	1.22198	0.892453	1.06432	12	73	12
P38647	Stress-70 protein, mitochondrial [OS=Mus musculus]	0.74633	0.459294			0.888448	0.964139	0.930011	0.856999	0.826266	1.0367	0.9999	1.07515	0.888359	1.03659	0.836805	0.95286	1.21004	0.977348	0.85586	0.831868	0.936336	1.09491	1.1942	1.12457	0.966762	1.01845	26	177	26
Q8R3F5	Malonyl-CoA-acyl carrier protein transacylase, mitochondrial [OS=Mus musculus]	0.746848	0.527536			0.887368	0.979706	0.979962	0.8876	0.869587	0.999739	1.02366	1.04459	0.908362	1.02339	1.02441	0.925665	1.1209	0.911508	0.799019	1.01456	0.977032	1.01275	1.14399	1.07458	0.934653	1.06094	2	9	2
Q8CGK3	Lon protease homolog, mitochondrial [OS=Mus musculus]	0.750243	0.42709			1.02268	0.95892	0.838423	0.89417	0.857438	1.14372	0.917618	1.09446	0.938429	1.0495	0.894426	0.834264	1.02416	1.17586	0.795414	0.84401	1.09455	0.962285	1.22653	1.144	0.96491	1.03958	2	6	2
Q91YT0	NADH dehydrogenase [ubiquinone] flavoprotein 1, mitochondrial [OS=Mus musculus]	0.751495	0.453322			0.903415	0.974501	0.933849	0.865728	0.843653	1.04353	0.995574	1.0661	0.899416	1.03891	0.935407	0.936865	1.11445	0.80225	0.819487	1.07651	1.01744	0.988371	1.19248	1.10259	0.920736	1.09341	5	8	5
Q9D172	ES1 protein homolog, mitochondrial [OS=Mus musculus]	0.75197	0.606852			0.933538	0.91698	0.944975	0.962039	0.88217	0.970375	1.00955	1.06834	0.942458	0.979647	0.940342	1.00897	1.07936	0.993065	0.858016	0.976293	0.968404	1.08122	1.1554	0.993509	0.998485	0.946946	2	6	2
Q8VCF0	Mitochondrial antiviral-signaling protein [OS=Mus musculus]	0.755289	0.435647			1.19708	0.948864	0.890593	1.12357	1.06611	1.06543	0.912126	1.02418	1.09189	0.971806	0.723787	0.994382	1.01821	0.966321	1.23807	1.07128	0.914641	1.0592	1.0987	0.962108	1.00659	0.946717	5	9	5
P67778	Prohibitin [OS=Mus musculus]	0.768982	0.509949			1.0288	0.98301	0.886175	0.927456	0.911698	1.10927	0.937532	1.05795	0.964535	1.03998	0.834754	0.899023	1.07882	1.00664	0.923261	0.963707	1.00032	1.00044	1.1731	1.06205	0.989745	1.06814	14	52	14
Q9CRB9	MICOS complex subunit MIC19 [OS=Mus musculus]	0.769873	0.405563			0.97683	1.00355	0.885966	0.862376	0.865438	1.13272	0.943784	1.06526	0.921916	1.06904	0.871951	0.828107	1.13129	1.14231	0.803012	0.82043	1.04406	0.99725	1.15447	1.14268	0.995217	1.06923	19	132	18
Q8K1Z0	Ubiquinone biosynthesis protein COQ9, mitochondrial [OS=Mus musculus]	0.771408	0.425957			0.937194	1.00462	1.16666	1.08836	1.09339	0.861107	1.09426	0.937937	1.02553	0.942273	0.996381	1.13319	1.1532	0.952176	1.13593	0.988489	1.04527	1.03605	0.732488	0.953665	0.936728	0.936426	2	7	2
Q06185	ATP synthase subunit e, mitochondrial [OS=Mus musculus]	0.771583	0.481327			0.917905	1.02318	0.971997	0.871985	0.892201	1.05266	1.00016	1.02897	0.918048	1.05283	0.944778	0.990554	1.06514	0.798584	0.939312	1.01625	1.04004	0.988754	1.05812	1.17715	0.952616	1.02871	4	15	4
Q9DCC8	Mitochondrial import receptor subunit TOM20 homolog [OS=Mus musculus]	0.771707	0.368876			0.949527	1.04405	0.902499	0.820792	0.856947	1.15684	0.949126	1.05166	0.901221	1.09799	0.829786	1.14816	0.869428	0.744399	1.18143	0.777831	0.900078	1.16532	1.08959	1.05412	1.12969	1.11016	3	7	3
Q8C5Q4	G-rich sequence factor 1 [OS=Mus musculus]	0.772294	0.336911			1.03062	0.977454	0.798499	0.841927	0.822945	1.22411	0.887493	1.11145	0.914663	1.08639	1.19204	0.640418	0.830019	1.16647	0.732784	0.844731	1.31323	1.13978	0.881342	1.02042	1.05058	1.18818	1	2	1
Q99N87	28S ribosomal protein S5, mitochondrial [OS=Mus musculus]	0.772524	0.421196			0.852791	0.93021	0.996633	0.913685	0.849919	0.933353	1.05554	1.05911	0.900156	0.985194	0.879903	1.26553	1.02119	0.986814	0.886053	0.827601	1.05134	1.0893	1.03669	0.917201	1.12482	0.913556	3	4	3
Q99LB7	Sarcosine dehydrogenase, mitochondrial [OS=Mus musculus]	0.774465	0.381372			0.96287	0.969477	0.8709	0.864964	0.838563	1.11319	0.946903	1.08727	0.911744	1.05408	0.761253	1.00577	1.07368	1.06523	0.92147	0.748534	1.07058	1.08623	1.105	1.20481	1.06801	0.88943	5	10	5
Q8BUY5	Complex I assembly factor TIMMDC1, mitochondrial [OS=Mus musculus]	0.775573	0.380157			0.826231	0.904019	1.01598	0.928558	0.839433	0.8898	1.08099	1.06399	0.893149	0.961867	0.803462	1.28428	1.15524	0.858925	0.907055	0.913468	0.984599	1.01889	1.18848	1.03389	0.961165	0.890545	2	4	2
Q8BIJ6	Isoleucine--tRNA ligase, mitochondrial [OS=Mus musculus]	0.785668	0.354786			0.904197	0.969791	0.915819	0.853876	0.828081	1.05893	0.986424	1.0771	0.891922	1.04456	0.773267	1.01179	1.17422	1.0768	0.884273	0.714695	1.0426	1.04401	1.14467	1.12007	0.980967	1.03263	2	5	2
Q9D0Y8	39S ribosomal protein L52, mitochondrial [OS=Mus musculus]	0.79452	0.401455			1.07981	1.06715	0.908759	0.91954	0.981289	1.1743	0.918588	1.01082	0.991902	1.07869	0.804274	1.06622	0.885267	0.965852	1.15471	0.855148	0.937355	0.996978	1.09811	1.09073	1.12028	1.02507	4	10	4
P19536	Cytochrome c oxidase subunit 5B, mitochondrial [OS=Mus musculus]	0.79865	0.303797			1.36169	0.958148	0.806921	1.14677	1.09877	1.18741	0.835356	1.03524	1.13749	0.991912	0.926468	0.661338	0.918262	1.55744	0.861802	0.993236	1.26728	0.792716	1.04572	1.09175	0.980467	0.90352	3	14	3
Q9D0S9	Histidine triad nucleotide-binding protein 2, mitochondrial [OS=Mus musculus]	0.812565	0.292546			0.823409	0.989313	0.934978	0.778185	0.769869	1.05811	1.01239	1.08279	0.833607	1.07122	0.846322	0.771822	1.41901	0.982743	0.662933	0.855144	0.912576	1.06318	1.27261	1.29644	0.886548	1.03067	3	8	3
Q8CAQ8-5	Isoform 5 of MICOS complex subunit Mic60 [OS=Mus musculus]	0.812927	0.339085			1.2347	1.02588	0.955167	1.1496	1.17934	1.07403	0.918344	0.961448	1.13388	0.986328	0.911546	1.02768	0.815811	1.22851	1.31464	0.858489	1.08091	0.972889	0.830543	1.02281	1.04654	0.889631	10	24	10
Q8R404	MICOS complex subunit MIC13 [OS=Mus musculus]	0.819257	0.376824			0.909619	0.953653	0.932761	0.889693	0.848458	1.0224	0.998976	1.07099	0.908687	1.02135	0.882948	0.925283	1.1887	0.975093	0.875315	0.875653	1.00432	1.08356	1.12509	1.16886	0.923637	0.971549	1	6	1
Q9Z1P6	NADH dehydrogenase [ubiquinone] 1 alpha subcomplex subunit 7 [OS=Mus musculus]	0.819458	0.336809			0.861583	1.06677	1.03388	0.835016	0.890773	1.03182	1.0361	1.00215	0.892686	1.06907	0.909409	0.978683	1.22021	0.791845	0.891601	0.994614	0.922567	0.930324	1.15355	1.23168	0.902661	1.07285	2	9	2
Q64521	Glycerol-3-phosphate dehydrogenase, mitochondrial [OS=Mus musculus]	0.821236	0.399415			1.00717	1.06464	0.942568	0.891687	0.949323	1.12951	0.952924	1.01099	0.959753	1.07633	0.961307	1.06278	0.834688	0.90388	1.09172	0.883659	1.07777	1.03225	0.922941	1.10588	1.11158	1.01154	10	32	10
P12787	Cytochrome c oxidase subunit 5A, mitochondrial [OS=Mus musculus]	0.821517	0.322311			1.22711	0.942944	0.874411	1.13792	1.073	1.07838	0.899056	1.02819	1.10324	0.969521	0.927792	0.79195	0.977427	1.42791	0.98533	0.896469	1.10005	0.919518	1.06499	1.04625	0.944414	0.917901	6	54	6
P06537-2	Isoform 2 of Glucocorticoid receptor [OS=Mus musculus]	0.822053	0.342334			0.984363	0.98992	1.14393	1.13751	1.12604	0.865366	1.07414	0.93899	1.05734	0.929525	0.907655	1.20744	1.10733	1.06328	1.22757	0.881183	1.02166	1.00309	0.792221	0.960252	0.943567	0.884755	2	4	2
Q9JHS4	ATP-dependent Clp protease ATP-binding subunit clpX-like, mitochondrial [OS=Mus musculus]	0.822382	0.396908			0.907692	0.948952	1.09516	1.04754	0.99407	0.866495	1.08481	0.990544	0.98467	0.939979	1.01621	1.22915	1.00906	1.06399	1.01255	0.877474	0.916486	1.0575	0.997645	0.926522	1.04805	0.845361	3	6	3
Q9DCM0	Persulfide dioxygenase ETHE1, mitochondrial [OS=Mus musculus]	0.831493	0.379604			0.874109	1.06425	1.12879	0.927115	0.986682	0.942827	1.08025	0.957002	0.944257	1.01849	0.941144	1.00884	1.29077	0.998172	0.943062	0.891538	0.898538	1.0095	0.962972	1.09664	0.963517	0.995308	5	15	5
P53702	Cytochrome c-type heme lyase [OS=Mus musculus]	0.832587	0.275748			0.797039	0.985432	1.18846	0.961251	0.947247	0.829168	1.15352	0.970606	0.919404	0.956466	0.870123	1.37591	1.21454	0.640105	1.14483	0.973279	0.919173	1.07406	0.918582	0.998663	0.932757	0.937977	2	13	2
Q921G7	Electron transfer flavoprotein-ubiquinone oxidoreductase, mitochondrial [OS=Mus musculus]	0.834717	0.301564			0.954382	0.920569	1.12753	1.16894	1.07609	0.81645	1.09357	0.969888	1.04369	0.892849	0.875386	1.32296	1.08238	0.959788	1.3051	0.866174	0.897999	1.0477	0.963966	0.90394	0.875165	0.899443	2	5	2
Q9CXW2	28S ribosomal protein S22, mitochondrial [OS=Mus musculus]	0.835806	0.311031			1.11934	0.921569	0.829945	1.00805	0.928991	1.1104	0.90199	1.08681	1.00963	1.00157	0.806766	1.08537	0.813834	1.06498	1.09549	0.868434	1.15984	1.1288	0.97178	1.03034	1.15229	0.82208	2	5	2
Q9CPQ1	Cytochrome c oxidase subunit 6C [OS=Mus musculus]	0.836265	0.270964			0.822219	1.05141	0.998735	0.781024	0.821179	1.05274	1.03193	1.03324	0.848473	1.08636	0.942877	0.810015	1.3429	0.757344	0.757582	1.03049	1.0292	0.948367	1.12215	1.35594	0.805296	1.09784	1	8	1
Q8QZT1	Acetyl-CoA acetyltransferase, mitochondrial [OS=Mus musculus]	0.83987	0.300843			0.835688	0.950505	1.01201	0.889766	0.845727	0.939222	1.06297	1.05035	0.888312	0.998365	0.84287	1.05866	1.28738	1.02543	0.831512	0.807998	0.9133	1.06906	1.1687	1.10137	0.956241	0.937487	6	22	6
O35129	Prohibitin-2 [OS=Mus musculus]	0.841118	0.259787			1.0227	0.934655	0.810692	0.887062	0.829097	1.15291	0.907209	1.11906	0.927805	1.04593	0.772286	0.793652	1.15569	1.19636	0.710945	0.876108	1.0165	0.935202	1.40547	1.12817	0.939114	1.07051	12	44	12
Q60597-3	Isoform 3 of 2-oxoglutarate dehydrogenase, mitochondrial [OS=Mus musculus]	0.841526	0.33398			0.875843	0.939754	0.999346	0.931383	0.875271	0.940369	1.04798	1.04867	0.917866	0.985488	0.952062	0.976949	1.21493	1.05193	0.855563	0.846101	0.941335	1.07915	1.12551	1.08567	0.910601	0.960194	8	26	8
P02340	Cellular tumor antigen p53 [OS=Mus musculus]	0.847097	0.258074			1.0809	1.21938	1.14673	1.0165	1.2395	1.06335	0.995942	0.868505	1.07651	1.05904	0.89966	1.06484	1.02333	0.710601	1.21565	1.30329	0.843154	0.838744	0.923615	0.948567	1.09459	1.13396	4	24	4
Q3TLD5	Unconventional prefoldin RPB5 interactor [OS=Mus musculus]	0.847744	0.345462			0.8791	0.957234	1.01948	0.93627	0.896229	0.938939	1.05293	1.03281	0.92563	0.988636	0.84759	1.13665	1.17455	0.894301	0.997796	0.884794	0.995382	1.08025	1.02278	1.00872	0.961905	0.995278	2	5	2
Q9D1Z3	Protein FAM173B [OS=Mus musculus]	0.84982	0.360141			0.917742	0.999488	0.97977	0.899637	0.899176	1.02013	1.01048	1.03134	0.92736	1.03082	1.02029	1.0356	0.975551	0.848629	0.904891	1.02856	1.12863	0.924448	1.04095	1.1301	0.929681	1.03266	1	4	1
Q8VE22	28S ribosomal protein S23, mitochondrial [OS=Mus musculus]	0.852878	0.30007			0.884771	1.06442	1.04767	0.87085	0.926946	1.01599	1.03754	0.990337	0.917989	1.05413	0.920087	0.948807	1.24374	1.06584	0.772251	0.915879	1.04588	0.94308	0.982053	1.05922	1.03599	1.06718	4	7	4
Q9DCW4	electron transfer flavoprotein subunit beta [OS=Mus musculus]	0.853722	0.237458			0.881084	0.966427	0.918434	0.837329	0.809217	1.05226	0.994493	1.08281	0.876232	1.04646	0.870334	0.822908	1.29024	1.13765	0.706512	0.784532	0.95523	1.03168	1.26153	1.25523	0.916159	0.967996	7	23	7
Q9ERS2	NADH dehydrogenase [ubiquinone] 1 alpha subcomplex subunit 13 [OS=Mus musculus]	0.855649	0.299053			0.862361	0.970354	1.04859	0.931887	0.90426	0.925392	1.06911	1.01958	0.921962	0.989349	0.964217	0.978076	1.26505	0.961732	0.800494	1.00366	0.945399	0.994035	1.11929	1.08527	0.905549	0.977227	1	9	1
Q80ZS3	28S ribosomal protein S26, mitochondrial [OS=Mus musculus]	0.858041	0.302127			1.03713	1.03615	0.914222	0.915092	0.948169	1.13336	0.938015	1.02603	0.972846	1.06311	0.883288	0.941101	0.989657	1.16623	0.951796	0.800517	1.01069	0.989179	1.07821	1.11921	1.08636	0.983772	9	32	9
Q61578	NADPH:adrenodoxin oxidoreductase, mitochondrial [OS=Mus musculus]	0.86395	0.353071			0.919552	0.966129	0.975073	0.928065	0.89663	0.990826	1.01628	1.04225	0.934517	1.00695	0.956666	1.05953	1.03263	0.943259	0.921857	0.938436	0.926099	1.00352	1.19715	1.09771	0.965598	0.957547	3	9	3
P63038-1	60 kDa heat shock protein, mitochondrial [OS=Mus musculus]	0.868458	0.226113			0.966905	0.898081	0.863086	0.929228	0.834522	1.04055	0.960134	1.11244	0.928359	0.999064	0.747087	1.08291	1.0504	1.06986	0.977564	0.737655	0.902861	1.18529	1.24918	0.964478	1.0729	0.959811	22	160	22
Q61733	28S ribosomal protein S31, mitochondrial [OS=Mus musculus]	0.870164	0.278952			1.11119	1.07705	0.94605	0.976043	1.05125	1.13847	0.928787	0.981753	1.03206	1.0574	0.942403	0.929202	0.914757	1.1791	1.07587	0.841219	1.1009	0.964399	0.879959	1.10359	1.08611	0.982494	3	13	3
Q07417	Short-chain specific acyl-CoA dehydrogenase, mitochondrial [OS=Mus musculus]	0.87072	0.267658			0.919974	0.869944	0.95129	1.006	0.875162	0.914489	1.02942	1.08214	0.947043	0.941397	0.848738	1.21701	1.02253	0.966553	0.95821	0.916367	0.938372	1.03156	1.27647	0.945113	0.955677	0.923401	2	18	2
Q8BGD8	Cytochrome c oxidase assembly factor 6 homolog [OS=Mus musculus]	0.871112	0.317997			1.05282	0.991129	0.899846	0.955858	0.947379	1.10144	0.937742	1.04211	0.987276	1.03287	0.891996	0.856558	1.06467	1.04558	0.869356	1.04689	1.03868	0.952016	1.13565	1.07186	0.999652	1.0271	3	6	3
P97807-1	fumarate hydratase, mitochondrial [OS=Mus musculus]	0.871637	0.210166			0.943779	0.97913	0.872868	0.841353	0.823794	1.12174	0.949855	1.0882	0.896454	1.06549	0.923169	0.707196	1.2192	1.15203	0.691557	0.845772	1.03588	0.963465	1.26526	1.21894	0.864935	1.11259	3	5	3
Q3URS9	Coiled-coil domain-containing protein 51 [OS=Mus musculus]	0.872509	0.278457			1.09334	0.961737	0.876968	0.99697	0.958823	1.09666	0.923725	1.05332	1.00994	1.01301	0.797572	0.880735	1.09287	1.08636	0.963742	0.979727	0.961689	0.99908	1.19918	1.10364	0.984947	0.950449	3	10	3
Q3V384	AFG1-like ATPase [OS=Mus musculus]	0.874404	0.238584			1.01591	0.953678	1.11441	1.18713	1.13214	0.85577	1.06128	0.952329	1.07817	0.908215	0.940393	1.34969	0.893768	1.15173	1.23405	0.848731	1.03453	0.908093	0.91436	0.874902	0.982895	0.866849	1	3	1
Q9D8S9	BolA-like protein 1 [OS=Mus musculus]	0.880546	0.263711			0.915732	0.902255	0.974792	0.989353	0.892649	0.925587	1.03435	1.06109	0.947184	0.957377	0.891798	1.23851	0.972724	0.921321	0.999238	0.920992	0.978882	1.00593	1.19847	1.00203	0.958888	0.911211	4	14	4
Q9ER88-1	28S ribosomal protein S29, mitochondrial [OS=Mus musculus]	0.886306	0.193971			1.20493	1.04945	0.904383	1.03837	1.08972	1.16041	0.894641	0.989228	1.07798	1.03815	0.785945	1.15947	0.738511	0.97662	1.41206	0.845262	1.06556	1.00394	0.898183	1.03084	1.09974	0.983871	3	11	3
Q9CWJ9	bifunctional purine biosynthesis protein purH [OS=Mus musculus]	0.886349	0.194388			0.916087	0.830295	0.910555	1.00464	0.834147	0.911856	1.0188	1.11888	0.933313	0.929002	0.867696	1.00471	1.184	1.10616	0.734152	0.959628	0.901071	0.997148	1.45843	0.989928	0.854648	0.94243	4	16	4
Q8K1R3	Polyribonucleotide nucleotidyltransferase 1, mitochondrial [OS=Mus musculus]	0.896254	0.204576			0.881764	0.930997	1.07119	1.01454	0.944538	0.869123	1.08565	1.0135	0.957288	0.943564	0.862614	1.20866	1.18568	1.03775	1.01316	0.820958	0.892186	1.05739	1.09092	0.986186	0.955446	0.889059	5	17	5
P63087-2	Isoform Gamma-2 of Serine/threonine-protein phosphatase PP1-gamma catalytic subunit [OS=Mus musculus]	0.89653	0.214337			0.986158	0.889294	0.955197	1.05924	0.941975	0.931007	1.00906	1.05639	0.995097	0.939445	0.840279	1.08938	1.09754	0.938738	1.01405	1.0325	0.923479	1.07568	1.17003	0.97169	0.954631	0.892014	4	8	2
Q9CZU6	citrate synthase, mitochondrial [OS=Mus musculus]	0.896918	0.157798			0.931682	0.933864	0.900503	0.8984	0.838983	1.03705	0.98058	1.08892	0.913589	1.01691	0.735532	0.88206	1.32415	1.16382	0.767613	0.809336	0.969103	1.07426	1.22341	1.11123	0.98019	0.959295	2	11	2
Q925I1-1	ATPase family AAA domain-containing protein 3 [OS=Mus musculus]	0.897105	0.21989			1.10117	1.02376	0.896858	0.964668	0.987592	1.1415	0.917921	1.02349	1.01079	1.04781	0.832613	0.895157	1.02599	1.24124	0.882958	0.908162	1.04865	0.905704	1.1161	1.06044	1.09368	0.9893	16	57	16
Q59J78	Mimitin, mitochondrial [OS=Mus musculus]	0.897113	0.180438			0.937562	0.89542	1.08854	1.13977	1.02057	0.82259	1.08731	0.998869	1.01942	0.894407	0.893567	0.995516	1.37284	1.30733	0.807468	0.943451	0.927201	0.978622	1.09079	0.830806	0.908142	0.944274	1	3	1
Q60932-1	voltage-dependent anion-selective channel protein 1 [OS=Mus musculus]	0.897146	0.19499			0.887468	0.917391	0.984114	0.952014	0.873369	0.932201	1.0428	1.05964	0.925455	0.972103	0.793515	1.11509	1.2198	1.00426	0.928362	0.843742	0.938996	1.09148	1.14844	1.03052	0.970882	0.91491	1	11	1
Q05920	pyruvate carboxylase, mitochondrial [OS=Mus musculus]	0.897243	0.171341			0.924388	0.93452	1.11119	1.09914	1.02717	0.841012	1.0913	0.982108	1.00879	0.9178	0.819187	1.25634	1.19839	1.06069	1.13251	0.833164	0.889284	1.04898	1.00806	0.98868	0.952577	0.812142	6	16	6
Q9D855	Cytochrome b-c1 complex subunit 7 [OS=Mus musculus]	0.897656	0.193025			0.958367	0.94547	0.893122	0.905305	0.855939	1.05861	0.966967	1.08268	0.926709	1.02364	0.801239	0.936524	1.16314	1.04422	0.838079	0.897825	0.916224	0.997293	1.33453	1.11657	0.946794	1.00756	6	49	6
Q91V61	Sideroflexin-3 [OS=Mus musculus]	0.898314	0.302009			0.93924	1.04976	1.02306	0.915346	0.960895	1.0261	1.01451	0.991642	0.952864	1.04099	0.982284	0.93554	1.12569	0.876545	0.929358	1.05269	0.957036	1.01204	1.00585	1.07884	0.999777	1.04435	4	17	3
Q920L1	Fatty acid desaturase 1 [OS=Mus musculus]	0.898819	0.191536			0.964299	0.882276	0.941125	1.02862	0.907526	0.937469	1.009	1.07212	0.972976	0.945905	0.855301	1.04895	1.12275	1.14865	0.887609	0.882671	0.946236	1.03543	1.23469	0.970989	0.953414	0.913312	2	9	2
Q9Z0X1	Apoptosis-inducing factor 1, mitochondrial [OS=Mus musculus]	0.89916	0.196335			0.976606	1.02177	0.91698	0.876451	0.895528	1.11427	0.956614	1.04322	0.934235	1.06593	0.903254	0.776454	1.19013	1.03571	0.827116	0.939876	1.00364	0.959138	1.16689	1.18349	0.908967	1.10533	12	38	12
Q8CEI1	BolA-like protein 3 [OS=Mus musculus]	0.899369	0.168227			0.908862	1.0141	0.934503	0.837522	0.849334	1.08518	0.984221	1.0532	0.894521	1.06806	0.884251	0.922779	1.14563	0.936687	0.816551	0.930324	1.03569	0.833606	1.29031	1.29117	0.827563	1.08544	1	6	1
Q9CQC7	NADH dehydrogenase [ubiquinone] 1 beta subcomplex subunit 4 [OS=Mus musculus]	0.89939	0.21026			0.939878	1.00609	0.946944	0.88462	0.890012	1.06247	0.985617	1.04084	0.92636	1.04718	1.01866	0.81813	1.12006	0.955256	0.789179	1.03464	1.00937	0.972462	1.14069	1.14884	0.922042	1.07067	3	10	3
O54724	polymerase I and transcript release factor [OS=Mus musculus]	0.899788	0.13827			0.890822	0.879443	1.25404	1.27026	1.11712	0.701289	1.1801	0.941042	1.05126	0.827593	0.813064	1.82702	0.900223	0.872376	1.5557	0.725709	0.809885	1.15306	0.860179	0.709741	1.06095	0.712091	8	37	8
Q9JIK5	Nucleolar RNA helicase 2 [OS=Mus musculus]	0.901612	0.200105			1.05154	1.06462	1.07195	1.05878	1.1272	0.993164	1.00564	0.938136	1.05747	0.998762	1.12015	0.995703	0.901051	0.990832	1.00259	1.17897	1.05474	0.910209	0.849461	0.858008	1.072	1.06627	8	35	8
O70591	Prefoldin subunit 2 [OS=Mus musculus]	0.901863	0.231537			0.923669	0.914884	0.992706	1.00224	0.916932	0.921606	1.03825	1.04588	0.959003	0.956861	0.955202	0.997124	1.16244	1.06435	0.815764	0.996894	0.940014	1.01962	1.17802	0.947725	0.948567	0.97429	4	7	4
P26443	Glutamate dehydrogenase 1, mitochondrial [OS=Mus musculus]	0.904897	0.16076			0.84283	0.96585	1.11641	0.974216	0.940946	0.865137	1.10997	0.994231	0.935518	0.960278	0.89366	1.01998	1.41628	1.05545	0.840042	0.911059	0.851256	0.975434	1.156	1.05907	0.842758	0.979002	11	54	11
Q9D6U8	Protein FAM162A [OS=Mus musculus]	0.905331	0.197296			0.906583	0.987107	0.987147	0.90662	0.894931	0.999959	1.02052	1.03381	0.925188	1.02048	0.854167	1.00125	1.20615	0.916874	0.963442	0.895249	1.04216	1.11404	0.945228	1.13027	0.988854	0.942315	1	3	1
Q3ULD5	Methylcrotonoyl-CoA carboxylase beta chain, mitochondrial [OS=Mus musculus]	0.914346	0.151083			1.12504	1.09685	1.01074	1.03672	1.13712	1.0852	0.952469	0.942348	1.07157	1.03362	1.01827	0.985221	0.853916	1.14752	1.22671	0.840471	1.09941	0.999191	0.728442	1.06053	1.07325	0.967071	3	7	3
O09111	NADH dehydrogenase [ubiquinone] 1 beta subcomplex subunit 11, mitochondrial [OS=Mus musculus]	0.918857	0.143728			0.915383	0.87615	0.967947	1.01129	0.886042	0.905163	1.03797	1.07235	0.950143	0.939536	0.774136	1.09782	1.24197	1.10015	0.948943	0.801341	0.929804	1.11687	1.17037	1.00286	0.934782	0.880966	1	9	1
Q9JLR9	HIG1 domain family member 1A, mitochondrial [OS=Mus musculus]	0.921838	0.134567			0.856867	0.917794	1.05864	0.988359	0.90711	0.86696	1.09038	1.02999	0.934313	0.945317	0.863618	1.00148	1.40605	1.00758	0.734174	1.06118	0.999108	0.918567	1.17229	0.976574	0.824762	1.03462	1	4	1
Q8BMD8	Calcium-binding mitochondrial carrier protein SCaMC-1 [OS=Mus musculus]	0.931015	0.126996			0.973351	0.958662	1.13107	1.1484	1.10093	0.847568	1.07961	0.954503	1.05084	0.915045	0.937397	0.901465	1.39997	1.32378	0.822078	1.00667	0.881342	0.871368	1.1108	0.993031	0.848412	0.903691	2	13	2
Q99N91	39S ribosomal protein L34, mitochondrial [OS=Mus musculus]	0.933422	0.122226			1.18121	1.05102	0.934072	1.04978	1.10333	1.1252	0.91387	0.978372	1.07947	1.02829	0.937011	1.12629	0.678311	1.08309	1.32732	0.828006	1.08396	1.03955	0.8116	0.997291	1.1618	0.925769	3	5	3
Q99LR1	Monoacylglycerol lipase ABHD12 [OS=Mus musculus]	0.939356	0.13271			0.957009	1.11678	1.10504	0.946949	1.05754	1.01062	1.0329	0.934718	0.988499	1.04388	0.960749	0.958822	1.17914	0.756399	1.09538	1.11372	0.892235	0.986272	0.925648	1.09894	0.946844	1.08585	3	9	3
Q60759	Glutaryl-CoA dehydrogenase, mitochondrial [OS=Mus musculus]	0.940213	0.156496			0.9462	1.07463	1.04657	0.921493	0.990269	1.02681	1.0182	0.972886	0.963419	1.0455	0.920326	1.07042	1.06384	0.998998	1.08965	0.801609	0.919986	1.03131	0.967362	1.1189	1.03883	0.978756	3	8	3
Q99LC5	Electron transfer flavoprotein subunit alpha, mitochondrial [OS=Mus musculus]	0.941178	0.151092			1.08133	1.04842	0.951969	0.981853	1.02939	1.10131	0.944934	0.99261	1.02178	1.04067	0.861976	0.936462	1.03636	0.994498	1.09403	0.976825	0.819296	0.987093	1.17144	1.10676	1.01689	0.998357	3	6	3
P98083-1	SHC-transforming protein 1 [OS=Mus musculus]	0.941554	0.133869			0.901978	1.0047	1.00492	0.902176	0.906416	0.999781	1.02647	1.02144	0.92585	1.02624	0.97981	0.899636	1.19996	1.00316	0.787726	0.986669	0.922986	0.952913	1.18842	1.1326	0.9211	1.02503	1	3	1
Q8C163	Nuclease EXOG, mitochondrial [OS=Mus musculus]	0.942414	0.108924			0.970441	1.01977	0.935537	0.890286	0.907884	1.09003	0.968669	1.03541	0.940036	1.05588	0.828056	1.18657	0.891376	1.04141	1.11146	0.66724	1.00969	1.0785	1.01805	1.14118	1.14136	0.885099	1	2	1
Q9CPW2	Ferredoxin-2, mitochondrial [OS=Mus musculus]	0.944936	0.109857			0.994792	1.0219	0.929391	0.904737	0.92455	1.09954	0.959163	1.03203	0.954167	1.05463	0.817517	0.856777	1.2032	1.00333	0.951648	0.907522	0.86596	0.999089	1.23105	1.1083	0.930625	1.12498	2	4	2
O08734	bcl-2 homologous antagonist/killer [OS=Mus musculus]	0.94535	0.104043			0.872069	0.988325	1.0313	0.909988	0.899364	0.95833	1.05262	1.02067	0.917955	1.00876	0.880281	0.935609	1.34196	0.905759	0.75875	1.08936	0.924495	0.955567	1.18195	1.1039	0.912557	1.00981	1	6	1
Q9DCN2	NADH-cytochrome b5 reductase 3 [OS=Mus musculus]	0.945357	0.12602			0.913031	0.951564	1.02351	0.982066	0.934499	0.929704	1.04719	1.02313	0.956113	0.973573	0.886237	1.15636	1.09896	0.913335	1.03535	0.919649	0.900921	1.10782	1.06064	1.05331	1.01788	0.849521	2	5	2
Q91VD9	NADH-ubiquinone oxidoreductase 75 kDa subunit, mitochondrial [OS=Mus musculus]	0.94554	0.106434			0.892068	0.931919	1.04577	1.00105	0.932899	0.891132	1.06968	1.02286	0.954228	0.953227	0.849333	1.07233	1.28738	1.05658	0.89331	0.912793	0.882597	0.974958	1.21104	1.02022	0.87634	0.96312	6	16	6
P43024	Cytochrome c oxidase subunit 6A1, mitochondrial [OS=Mus musculus]	0.945877	0.141965			0.945025	0.980275	0.97716	0.942023	0.923441	1.00319	1.00715	1.0307	0.951786	1.01036	0.939642	0.962027	1.11979	1.02083	0.853247	0.98128	0.961355	0.969027	1.1617	1.04439	0.964259	1.02244	3	33	3
Q9WVA2	Mitochondrial import inner membrane translocase subunit Tim8 A [OS=Mus musculus]	0.946101	0.119278			1.10406	0.983888	0.980277	1.10001	1.08229	1.00368	0.969023	0.98852	1.06986	0.972593	0.960956	0.882204	1.06391	1.31571	1.02818	0.8657	1.00303	0.989744	0.972784	0.996616	0.971142	0.950021	4	14	4
P09925	Surfeit locus protein 1 [OS=Mus musculus]	0.946588	0.170829			0.99726	0.972414	0.944787	0.968927	0.942199	1.02924	0.979206	1.03643	0.976523	1.00784	0.993639	0.977087	0.966893	1.02021	0.904344	1.00502	0.96645	0.976171	1.16667	1.052	1.002	0.969516	2	7	2
Q9D5T0	ATPase family aaa domain-containing protein 1 [OS=Mus musculus]	0.947862	0.131083			0.998623	0.978536	0.9192	0.938069	0.917934	1.06455	0.963605	1.04831	0.962278	1.02581	0.87053	0.948546	1.07174	0.941916	0.990652	0.954267	0.982145	0.95218	1.2106	1.06672	0.874333	1.13637	4	12	4
Q99JR1	Sideroflexin-1 [OS=Mus musculus]	0.95577	0.104367			1.00545	0.989789	0.933552	0.948325	0.938642	1.06024	0.966915	1.03574	0.972187	1.02516	0.888857	0.832075	1.17981	1.07155	0.866884	0.978128	0.994202	1.02341	1.0896	1.02212	0.980649	1.07271	5	45	4
P50544	Very long-chain specific acyl-CoA dehydrogenase, mitochondrial [OS=Mus musculus]	0.956647	0.102838			1.05534	0.985717	0.917455	0.982261	0.968231	1.0744	0.94793	1.03322	1.00039	1.01846	0.879703	0.961707	1.00238	1.14959	0.986785	0.8648	1.03683	1.11847	0.944348	0.99266	1.14996	0.912764	2	3	2
Q8BX02	KN motif and ankyrin repeat domain-containing protein 2 [OS=Mus musculus]	0.956856	0.110119			0.974495	1.00549	1.08465	1.05121	1.05698	0.927025	1.04617	0.964525	1.01948	0.969823	1.0688	0.882893	1.18681	1.02064	0.909393	1.12842	1.0197	0.934952	0.938922	1.00458	0.876375	1.02852	3	9	3
Q9EQI8	39S ribosomal protein L46, mitochondrial [OS=Mus musculus]	0.956965	0.0805213			0.97813	1.0241	0.938882	0.896738	0.918349	1.09076	0.967588	1.03057	0.946427	1.05541	0.937834	1.23624	0.728688	0.738202	1.27462	0.826461	1.07065	1.11776	0.903321	1.07662	1.08489	1.00472	4	10	4
Q8BFR5	elongation factor Tu, mitochondrial [OS=Mus musculus]	0.957775	0.0764419			1.20684	0.967076	0.978557	1.22117	1.18096	0.988268	0.948537	0.969323	1.14473	0.937409	0.857995	0.887824	1.09979	1.61143	1.10241	0.720362	0.884679	1.04404	0.979246	0.934458	1.07588	0.801887	4	13	4
Q9JKF7	39S ribosomal protein L39, mitochondrial [OS=Mus musculus]	0.961833	0.0971982			0.9503	0.938373	0.978196	0.990629	0.92958	0.95929	1.01732	1.04	0.966764	0.97591	1.01311	0.895397	1.14346	1.06764	0.832718	0.999938	0.953853	1.02844	1.13771	1.0175	0.919141	0.991089	3	6	3
Q8K3J1	NADH dehydrogenase [ubiquinone] iron-sulfur protein 8, mitochondrial [OS=Mus musculus]	0.962209	0.0760642			0.975882	1.0141	0.942238	0.906727	0.919513	1.07627	0.972419	1.03203	0.948966	1.04658	0.896202	0.777893	1.24316	1.00446	0.782858	1.05958	0.97907	0.928084	1.18894	1.06155	0.90977	1.16844	3	10	3
Q9D6J6	NADH dehydrogenase [ubiquinone] flavoprotein 2, mitochondrial [OS=Mus musculus]	0.962578	0.0815173			0.94802	0.972065	0.946362	0.922952	0.897169	1.02716	0.992098	1.04833	0.940529	1.01904	0.895132	0.861148	1.22001	1.04784	0.807774	0.965968	0.961321	0.972043	1.21162	1.09299	0.904135	1.06001	6	24	6
P54071	Isocitrate dehydrogenase [NADP], mitochondrial [OS=Mus musculus]	0.962712	0.0568675			1.05528	0.990629	1.20441	1.28302	1.27099	0.822502	1.07873	0.89565	1.13837	0.887257	0.897042	1.62944	0.709706	0.787874	1.80819	0.819027	0.769885	1.1894	0.727663	0.814842	1.08751	0.759418	2	8	2
Q9D0M3	Cytochrome c1, heme protein, mitochondrial [OS=Mus musculus]	0.963968	0.0863732			1.01885	0.980933	1.04167	1.08193	1.06131	0.941688	1.02027	0.979453	1.0395	0.960777	0.93713	0.966213	1.15747	1.12722	0.984681	1.0066	0.827825	0.925399	1.18513	0.961672	0.907758	1.0129	2	6	2
Q9D0K2	Succinyl-CoA:3-ketoacid coenzyme A transferase 1, mitochondrial [OS=Mus musculus]	0.968698	0.0511974			0.97386	0.997366	0.950384	0.927986	0.925541	1.04943	0.981474	1.03271	0.955819	1.02999	1.01239	0.752082	1.17995	1.21229	0.683287	0.971878	1.08888	0.926276	1.08299	1.06494	0.952507	1.07253	1	2	1
Q9CQH3	NADH dehydrogenase [ubiquinone] 1 beta subcomplex subunit 5, mitochondrial [OS=Mus musculus]	0.969216	0.0463159			0.95813	0.981692	0.954711	0.931798	0.914738	1.02826	0.991614	1.03865	0.950096	1.01964	0.853605	0.85514	1.2661	0.722679	0.833457	1.29415	0.993576	0.961724	1.16066	1.1414	0.892606	1.02491	1	6	1
Q8VCX5-2	Isoform 2 of Calcium uptake protein 1, mitochondrial [OS=Mus musculus]	0.969309	0.101349			0.976504	1.00252	0.981509	0.95604	0.958448	1.02141	0.99583	1.01459	0.972432	1.01715	1.00288	1.05918	0.92544	1.05051	0.984043	0.882741	1.09212	0.991631	0.960027	1.02317	1.0355	0.992773	2	9	2
Q8BMS1	Trifunctional enzyme subunit alpha, mitochondrial [OS=Mus musculus]	0.969349	0.0591798			0.926304	0.955814	1.01049	0.979288	0.936017	0.945896	1.03578	1.02503	0.959447	0.97974	0.830877	1.20901	1.06745	0.886471	1.11875	0.873119	1.05425	1.05176	0.969086	1.05622	0.959586	0.923411	1	6	1
P19157	Glutathione S-transferase P 1 [OS=Mus musculus]	0.969429	0.0582147			0.946044	0.989592	0.972317	0.929529	0.919854	1.01777	1.00193	1.03046	0.947873	1.01973	0.836261	1.10192	1.06762	0.823597	1.12442	0.895597	0.839578	1.08936	1.16244	1.09017	0.969669	0.999365	2	12	2
Q9EP89	Serine beta-lactamase-like protein LACTB, mitochondrial [OS=Mus musculus]	0.969707	0.102235			0.956735	0.970887	1.01756	1.00273	0.973533	0.954134	1.02732	1.0096	0.982876	0.980204	0.980482	1.04488	1.05661	1.08273	0.894691	0.971205	0.982247	1.03748	1.00906	0.938626	1.07692	0.925072	1	3	1
Q9CQQ7	ATP synthase F(0) complex subunit B1, mitochondrial [OS=Mus musculus]	0.970703	0.0416514			0.950524	1.06366	0.959402	0.857354	0.911934	1.10867	0.97525	1.01652	0.926999	1.08123	0.892702	0.652548	1.3805	0.935578	0.650616	1.1948	0.938346	0.78787	1.32334	1.22462	0.814494	1.20458	1	4	1
Q9D1P0	39S ribosomal protein L13, mitochondrial [OS=Mus musculus]	0.970879	0.0900694			0.973561	0.955754	0.959302	0.977176	0.93394	0.996301	0.996938	1.03923	0.97058	0.99325	0.883168	1.15253	0.955117	0.982144	1.04944	0.880154	0.975628	1.06309	1.07898	0.996206	1.05767	0.925877	1	11	1
Q99JB2	Stomatin-like protein 2, mitochondrial [OS=Mus musculus]	0.97094	0.0486926			1.07134	0.944908	0.884132	1.00244	0.94721	1.06874	0.936518	1.05925	1.00333	1.0009	0.816642	0.815358	1.17755	1.28592	0.794375	0.92971	0.945814	0.907921	1.32402	1.04996	0.941593	1.01114	5	22	5
Q8BMF4	Dihydrolipoyllysine-residue acetyltransferase component of pyruvate dehydrogenase complex, mitochondrial [OS=Mus musculus]	0.971241	0.0675401			0.931064	0.976437	0.982293	0.936647	0.914577	0.994039	1.01442	1.03271	0.944492	1.00838	0.888752	0.910888	1.24363	1.1678	0.810944	0.854729	0.946706	0.98863	1.16279	1.10236	0.947178	0.975586	6	21	6
Q9CZ13	Cytochrome b-c1 complex subunit 1, mitochondrial [OS=Mus musculus]	0.97162	0.0620911			0.982957	0.956944	0.942081	0.967691	0.926026	1.01578	0.98517	1.04574	0.96838	1.00071	0.897906	0.895464	1.16214	1.07436	0.840779	0.990003	0.946326	0.983988	1.2069	1.06261	0.945951	0.993577	12	75	12
Q9CQV1	Mitochondrial import inner membrane translocase subunit TIM16 [OS=Mus musculus]	0.97195	0.0625858			1.03682	0.992447	1.05129	1.09828	1.08999	0.944032	1.01728	0.967651	1.05473	0.960342	0.859161	1.22253	0.970143	0.972743	1.26575	0.925692	1.04208	0.914811	0.946064	1.14243	0.916801	0.8218	2	7	2
Q9DC70	NADH dehydrogenase [ubiquinone] iron-sulfur protein 7, mitochondrial [OS=Mus musculus]	0.972833	0.0523876			0.858878	0.96041	1.0724	0.959032	0.921064	0.895568	1.08491	1.01166	0.931808	0.971613	0.97508	0.824991	1.45467	1.16882	0.623328	1.00327	0.895461	0.898557	1.24098	1.04688	0.810486	1.05748	3	7	3
Q9CQ40	39S ribosomal protein L49, mitochondrial [OS=Mus musculus]	0.974709	0.0403025			0.987945	0.970169	0.940452	0.957684	0.929115	1.0316	0.979705	1.04174	0.967895	1.01066	0.928723	0.820883	1.18951	1.08081	0.798386	1.02449	0.988945	0.943549	1.19272	1.07701	0.901716	1.05326	2	8	2
Q9DB20	ATP synthase subunit O, mitochondrial [OS=Mus musculus]	0.975139	0.0431727			1.01813	1.06473	0.997563	0.953906	1.01565	1.06733	0.978497	0.980887	0.996238	1.04438	0.949678	0.819537	1.16628	1.19421	0.864287	0.930216	0.994895	0.909942	1.03782	1.15687	0.987041	0.989226	1	9	1
Q9DCX2	ATP synthase subunit d, mitochondrial [OS=Mus musculus]	0.979699	0.0477592			0.941434	0.981243	1.03359	0.991657	0.973057	0.949355	1.03673	1.00304	0.976011	0.984223	0.885053	1.03794	1.1872	0.951565	0.997875	0.978594	0.92077	0.979979	1.10836	1.04633	0.900744	1.00559	2	10	2
Q3V3R1	Monofunctional C1-tetrahydrofolate synthase, mitochondrial [OS=Mus musculus]	0.983375	0.0362861			0.957114	0.966067	1.0483	1.03859	1.00335	0.921553	1.04368	0.995591	0.998921	0.961807	0.845532	1.04178	1.24373	1.14998	0.938464	0.908317	0.913109	0.957451	1.11621	0.97841	0.942956	0.964056	4	19	4
Q9D2G2-1	Dihydrolipoyllysine-residue succinyltransferase component of 2-oxoglutarate dehydrogenase complex, mitochondrial [OS=Mus musculus]	0.984208	0.0350943			1.04781	0.977529	1.00603	1.07836	1.05413	0.971667	0.996642	0.990665	1.04429	0.968403	0.93505	0.897362	1.15751	1.26653	0.918794	0.947544	0.988167	0.914692	1.06914	1.02855	0.93134	0.945323	7	15	7
P56382	ATP synthase subunit epsilon, mitochondrial [OS=Mus musculus]	0.984723	0.0207141			0.834279	0.965804	1.29595	1.11946	1.08118	0.74525	1.19361	0.921037	0.995807	0.889541	0.733761	2.10489	0.742197	0.518488	1.86674	0.602191	0.904598	1.36923	0.489286	0.807106	1.26342	0.598101	1	2	1
Q8BX10-2	Isoform 2 of Serine/threonine-protein phosphatase PGAM5, mitochondrial [OS=Mus musculus]	0.985684	0.0240367			1.11658	1.02361	0.937846	1.02302	1.04718	1.09145	0.935825	0.997845	1.04492	1.02141	0.917698	0.73678	1.153	1.49189	0.745296	0.897578	1.03963	0.841251	1.11265	1.05441	1.03172	0.978083	5	19	5
P29758	Ornithine aminotransferase, mitochondrial [OS=Mus musculus]	0.988256	0.0162953			1.00848	0.961591	0.947823	0.994039	0.955859	1.01453	0.98086	1.03486	0.989176	0.995108	0.85939	0.792056	1.29114	1.36968	0.776788	0.821058	0.962491	0.995953	1.14612	1.05847	0.964073	0.962783	4	13	4
Q80YD1	ATP-dependent RNA helicase SUPV3L1, mitochondrial [OS=Mus musculus]	0.988736	0.0427219			1.03058	0.973377	0.987023	1.04503	1.0172	0.986174	0.99258	1.00563	1.02293	0.978857	0.937769	1.02028	1.01969	1.16045	0.978322	0.930022	1.01326	0.979897	1.02374	0.926325	1.02722	0.983024	3	7	3
Q9DCJ5	NADH dehydrogenase [ubiquinone] 1 alpha subcomplex subunit 8 [OS=Mus musculus]	0.988823	0.021643			1.02767	1.04482	0.987323	0.971118	1.01464	1.05823	0.975908	0.988439	1.00291	1.03274	0.994116	0.769366	1.16424	1.19831	0.828755	0.981667	0.984294	0.889169	1.09186	1.12254	0.936737	1.03894	2	15	2
Q9CXZ1	NADH dehydrogenase [ubiquinone] iron-sulfur protein 4, mitochondrial [OS=Mus musculus]	0.988964	0.0229424			1.09076	0.986519	0.940544	1.03993	1.02591	1.04888	0.951733	1.0119	1.03812	0.998254	0.948247	0.750989	1.15596	1.33748	0.826905	0.949961	0.965462	0.884692	1.18553	1.04626	0.91789	1.03062	3	20	3
Q8CHT0	Delta-1-pyrroline-5-carboxylate dehydrogenase, mitochondrial [OS=Mus musculus]	0.989008	0.0337638			0.969366	1.00535	1.04095	1.00369	1.00906	0.965802	1.02674	0.98635	0.995286	0.991626	0.950685	1.07903	1.0505	1.01358	1.06788	0.904398	0.933296	1.06672	0.959033	1.04762	1.03861	0.888645	3	14	3
P35486	Pyruvate dehydrogenase E1 component subunit alpha, somatic form, mitochondrial [OS=Mus musculus]	0.989287	0.0232836			0.971129	0.994437	0.965519	0.942889	0.937644	1.02995	0.990886	1.02627	0.962278	1.02056	0.896093	0.809518	1.26705	1.22077	0.77934	0.886725	0.950417	0.948042	1.18036	1.16579	0.926745	0.969156	8	52	8
Q9CQX2	Cytochrome b5 type B [OS=Mus musculus]	0.991651	0.0133823			1.10432	0.981401	1.00166	1.12711	1.10615	0.979778	0.979805	0.978185	1.08202	0.959992	0.939047	0.695668	1.3047	1.51821	0.746447	0.9814	0.997938	0.843315	1.0933	1.05288	0.918565	0.90853	4	20	4
P05202	Aspartate aminotransferase, mitochondrial [OS=Mus musculus]	0.991878	0.00743638			0.970923	0.96477	0.979555	0.985802	0.951072	0.984906	1.00586	1.02685	0.976611	0.990677	0.870732	0.911559	1.23529	1.20705	0.808209	0.914577	0.885039	0.937251	1.25827	1.07455	0.942464	0.955014	4	13	4
Q9DCT2	NADH dehydrogenase [ubiquinone] iron-sulfur protein 3, mitochondrial [OS=Mus musculus]	0.991966	0.0153461			0.929482	0.981875	1.02739	0.972572	0.954943	0.955695	1.03667	1.00903	0.963565	0.990739	0.900201	0.882624	1.32718	1.15156	0.764173	0.974958	0.953553	0.894356	1.17917	1.09121	0.875717	1.00529	4	21	4
Q9D3D9	ATP synthase subunit delta, mitochondrial [OS=Mus musculus]	0.992654	0.00468509			1.04008	0.968147	0.959457	1.03074	0.997908	1.00906	0.977663	1.01898	1.01684	0.986518	0.891104	0.787112	1.25477	1.34392	0.797281	0.909329	0.961687	0.91189	1.18335	1.08494	0.911805	0.962806	6	68	6
Q91VN4	MICOS complex subunit mic25 [OS=Mus musculus]	0.99266	0.0102165			0.937846	0.996036	1.05409	0.992511	0.988577	0.944923	1.04399	0.990416	0.979103	0.98649	0.83326	1.00517	1.29354	1.12091	0.912365	0.904035	0.826183	0.948462	1.1966	1.10012	0.93805	0.921304	4	10	4
Q9CR68	cytochrome b-c1 complex subunit Rieske, mitochondrial [OS=Mus musculus]	0.993266	0.00651359			1.03771	1.00002	0.96294	0.999232	0.999252	1.03851	0.972124	1.00954	1.00878	1.00956	0.93664	0.806875	1.17286	1.2557	0.79887	0.971774	0.974608	0.909634	1.14437	1.06459	0.972656	0.991427	8	52	8
Q03265	ATP synthase subunit alpha, mitochondrial [OS=Mus musculus]	0.993479	0.0108934			1.08653	0.975899	0.977316	1.08811	1.06189	0.99855	0.97364	0.996239	1.05789	0.972229	0.927965	0.791094	1.20186	1.424	0.808916	0.940757	0.990756	0.855643	1.14232	1.0385	0.928184	0.949999	39	506	39
Q8BH51	Cytochrome c oxidase assembly protein COX14 [OS=Mus musculus]	0.993766	0.00988192			0.978193	0.942329	0.944493	0.98044	0.923897	0.997708	0.991407	1.04967	0.969788	0.989135	1.11027	1.14194	0.722011	0.887501	1.0641	0.957763	1.28359	1.09989	0.765536	0.972598	1.05449	0.940316	1	2	1
Q9CQX8	28S ribosomal protein S36, mitochondrial [OS=Mus musculus]	0.994184	0.00439735			1.03525	0.93551	0.998876	1.10538	1.03409	0.936562	1.00681	1.00794	1.0423	0.942941	0.88122	0.830071	1.30914	1.45104	0.775633	0.900239	0.802262	0.85903	1.36254	1.04333	0.869205	0.916288	2	13	2
P56480	ATP synthase subunit beta, mitochondrial [OS=Mus musculus]	0.99483	0.00237445			1.01056	0.958538	1.00087	1.05519	1.01144	0.957709	1.00822	1.00734	1.01886	0.965577	0.862217	0.84544	1.31699	1.28466	0.81916	0.952768	0.917253	0.909066	1.19571	1.03231	0.888669	0.975748	26	310	26
P52503	NADH dehydrogenase [ubiquinone] iron-sulfur protein 6, mitochondrial [OS=Mus musculus]	0.995206	0.00231711			1.03289	1.00692	0.976588	1.00177	1.0087	1.03106	0.978492	1.00195	1.01067	1.00889	0.955992	0.740059	1.23942	1.36804	0.73639	0.927578	1.00047	0.837651	1.16772	1.09344	0.899996	1.03322	7	34	7
Q9D880	Mitochondrial import inner membrane translocase subunit TIM50 [OS=Mus musculus]	0.996085	0.00261098			0.984487	0.999671	1.02232	1.0068	1.00647	0.977841	1.0151	0.992935	0.999355	0.992608	0.89371	1.13273	1.01887	0.931153	1.10868	0.958229	0.945455	1.00978	1.02357	1.00205	1.00972	0.966056	6	17	6
