# Supplementary material for: Protease-independent control of parthanatos by HtrA2/Omi
Source: Cell Mol Life Sci. 2023 Aug 18;80(9):258. doi: 10.1007/s00018-023-04904-7 (PMC10439076; doi:10.1007/s00018-023-04904-7)
Supplement: Supplementary file 6 — Supplementary file6 (XLSX 83 KB) [file 18_2023_4904_MOESM6_ESM.xlsx]

## Sheet: Supplementary Table 2
					WT MNNG/WT			KO MNNG/KO			WT/KO			WT MNNG/KO MNNG			WT MNNG/KO			KO MNNG/WT
Protein Accession	Protein Description	q-Value	ANOVA -log10 p-Value	ANOVA Significant?	Candidate?	t-Test	Scaled Abundance	Candidate?	t-Test	Scaled Abundance	Candidate?	t-Test	Scaled Abundance	Candidate?	t-Test	Scaled Abundance	Candidate?	t-Test	Scaled Abundance	Candidate?	t-Test	Scaled Abundance
Q8BGT5	Alanine aminotransferase 2 [OS=Mus musculus]	0.049	3.36533	Yes		0.469836	-0.0654754		0.632274	-0.037811	Yes	0.00545175	-0.4091	Yes	0.00559763	-0.436764	Yes	0.00301882	-0.474575	Yes	0.0103321	0.371289
Q9D6S7	Ribosome-recycling factor, mitochondrial [OS=Mus musculus]	0.0528889	3.0009	Yes		0.360558	0.149903		0.315693	0.140061	Yes	0.00584273	-0.640648	Yes	0.0128981	-0.630806	Yes	0.0293304	-0.490745	Yes	0.0028165	0.78071
P52196	thiosulfate sulfurtransferase [OS=Mus musculus]	0.0739048	2.53297			0.600812	-0.0863161		0.401971	-0.0952107	Yes	0.012436	-0.535667	Yes	0.0173353	-0.526772	Yes	0.00510388	-0.621983	Yes	0.0384032	0.440456
Q9CQA6	Coiled-coil-helix-coiled-coil-helix domain-containing protein 1 [OS=Mus musculus]	0.0841818	3.25282			0.00637875	-0.159801		0.982296	0.00173491		0.0262267	-0.195106		0.00309119	-0.356642		0.00458589	-0.354907		0.0170104	0.196841
Q99LD8	N(G),N(G)-dimethylarginine dimethylaminohydrolase 2 [OS=Mus musculus]	0.09168	2.33734			0.128436	-0.368711		0.867094	-0.00897983	Yes	0.0246546	0.659397		0.0108514	0.299665		0.0125247	0.290686	Yes	0.0235062	-0.668377
O35680	28S ribosomal protein S12, mitochondrial [OS=Mus musculus]	0.122	2.40405			0.100268	-0.149951		0.232401	0.141645		0.039488	-0.169169	Yes	0.0135321	-0.460765		0.0158093	-0.31912		0.0296512	0.310814
Q8R035-1	Peptidyl-tRNA hydrolase ICT1, mitochondrial [OS=Mus musculus]	0.17008	2.21702			0.781378	-0.0288482		0.40567	0.0531894		0.00416485	-0.248524		0.0341909	-0.330562		0.0520863	-0.277372		0.0036751	0.301713
P18155	Bifunctional methylenetetrahydrofolate dehydrogenase/cyclohydrolase, mitochondrial [OS=Mus musculus]	0.171782	2.33611			0.356863	-0.0534069		0.727702	-0.0302841		0.051056	-0.246369		0.00151097	-0.269492		0.0159354	-0.299776		0.0230513	0.216085
P58059	28S ribosomal protein S21, mitochondrial [OS=Mus musculus]	0.175509	2.06133			0.134818	-0.134839		0.229847	0.146507		0.154243	-0.133757	Yes	0.0144838	-0.415104		0.0147465	-0.268597		0.0601789	0.280264
Q8R4N0	Citrate lyase subunit beta-like protein, mitochondrial [OS=Mus musculus]	0.198267	1.69621			0.316443	-0.142213		0.874447	0.0262219		0.109683	-0.319452	Yes	0.0171202	-0.487887	Yes	0.0182302	-0.461665		0.095732	0.345674
Q9CPR5	39S ribosomal protein L15, mitochondrial [OS=Mus musculus]	0.217613	2.60485			0.148057	0.110261		0.264796	0.028702		0.00068744	-0.220763		0.0853348	-0.139204		0.163387	-0.110502		1.17619e-05	0.249465
Q9CZD3	Glycine--tRNA ligase [OS=Mus musculus]	0.222	1.92081			0.828507	-0.0199988		0.554969	-0.0566248		0.0301539	-0.302324		0.032173	-0.265698		0.0353112	-0.322323		0.0222826	0.2457
P39749	Flap endonuclease 1 [OS=Mus musculus]	0.22587	2.51138			0.943502	0.00461385		0.0151947	0.0845719		0.0869948	-0.130793		0.00179388	-0.210752		0.0156138	-0.12618		0.0189665	0.215365
Q9CQF8	Ribosomal protein 63, mitochondrial [OS=Mus musculus]	0.248844	1.87536			0.876497	-0.0129767		0.87597	-0.0111112		0.0143545	-0.233996		0.0519158	-0.235861		0.0532203	-0.246972		0.00991746	0.222884
Q8K411-1	Presequence protease, mitochondrial [OS=Mus musculus]	0.250637	1.55722			0.0786613	-0.28659		0.850437	-0.0211266		0.357887	-0.111636	Yes	0.0346361	-0.377099		0.0242392	-0.398226		0.474913	0.0905096
Q922Q4	Pyrroline-5-carboxylate reductase 2 [OS=Mus musculus]	0.267789	1.85732			0.202914	-0.0932503		0.184729	-0.125538		0.088337	-0.210638		0.00569595	-0.17835		0.0159482	-0.303888		0.258366	0.0850996
Q9D0Q7	39S ribosomal protein L45, mitochondrial [OS=Mus musculus]	0.294464	1.70087			0.935992	0.0072241		0.970728	0.00241441		0.00265048	-0.225297		0.0901213	-0.220487		0.0495949	-0.218073		0.0306372	0.227711
Q99LY9	NADH dehydrogenase [ubiquinone] iron-sulfur protein 5 [OS=Mus musculus]	0.306207	1.24692			0.059593	-0.324828		0.550851	0.114129		0.736319	-0.0523627	Yes	0.036554	-0.49132		0.021372	-0.377191		0.428277	0.166492
Q6ZWQ0-1	Nesprin-2 [OS=Mus musculus]	0.307009	1.4619			0.84686	-0.0265782		0.0333355	-0.169789		0.0719667	-0.304406		0.0590655	-0.161195		0.00568998	-0.330984		0.343585	0.134617
P19783	Cytochrome c oxidase subunit 4 isoform 1, mitochondrial [OS=Mus musculus]	0.313042	1.66919			0.496887	0.0390933		0.566605	0.0547277		0.0774878	-0.19874		0.0208891	-0.214374		0.149703	-0.159647		0.00661631	0.253468
Q9CQ69	Cytochrome b-c1 complex subunit 8 [OS=Mus musculus]	0.355655	1.53515			0.100247	-0.153237		0.589869	-0.0453105		0.210806	-0.116435		0.0343377	-0.224361		0.0148679	-0.269672		0.438434	0.0711244
Q9Z110-1	delta-1-pyrroline-5-carboxylate synthase [OS=Mus musculus]	0.358167	1.40748			0.936718	0.0081783		0.472866	-0.0609254		0.045615	-0.254104		0.0984509	-0.185001		0.0752549	-0.245926		0.047825	0.193179
P42125	Enoyl-CoA delta isomerase 1, mitochondrial [OS=Mus musculus]	0.358713	1.23926			0.136608	-0.152218		0.684905	0.0612167		0.191884	-0.143654		0.0561772	-0.357088		0.00983011	-0.295871		0.241768	0.20487
Q9CQA3	Succinate dehydrogenase [ubiquinone] iron-sulfur subunit, mitochondrial [OS=Mus musculus]	0.389477	1.31222			0.194074	-0.116826		0.685256	0.0471339		0.0969346	-0.130939		0.0648913	-0.294899		0.0215354	-0.247765		0.189521	0.178073
Q922H2	[Pyruvate dehydrogenase (acetyl-transferring)] kinase isozyme 3, mitochondrial [OS=Mus musculus]	0.39632	1.31033			0.946121	0.00519607		0.591877	0.0625597		0.0185885	-0.193901		0.102825	-0.251264		0.0452407	-0.188705		0.0832657	0.25646
Q8BH04	Phosphoenolpyruvate carboxykinase [GTP], mitochondrial [OS=Mus musculus]	0.408357	1.34662			0.159151	-0.128553		0.99434	-0.000673708		0.240739	-0.120284		0.0316925	-0.248163		0.0217596	-0.248836		0.27271	0.11961
O88967	ATP-dependent zinc metalloprotease YME1L1 [OS=Mus musculus]	0.413268	0.976206			0.556312	-0.118077		0.241093	-0.226403		0.0900983	-0.362543		0.242805	-0.254217		0.0951016	-0.48062		0.286372	0.13614
Q9CYR0	Single-stranded DNA-binding protein, mitochondrial [OS=Mus musculus]	0.416177	1.50482			0.446463	-0.0647714		0.89098	-0.00729761		0.00497728	-0.14655		0.0808437	-0.204023		0.0459721	-0.211321		0.0618794	0.139252
Q9CQF0	39S ribosomal protein L11, mitochondrial [OS=Mus musculus]	0.434971	1.58216			0.496742	0.0404343		0.658118	-0.0271252		0.0442218	-0.1882		0.0521427	-0.120641		0.0417459	-0.147766		0.0563158	0.161075
Q9DCS9	NADH dehydrogenase [ubiquinone] 1 beta subcomplex subunit 10 [OS=Mus musculus]	0.439023	1.15313			0.209733	0.214032		0.00231639	0.165666		0.388744	0.108907		0.161663	0.157274		0.0239647	0.32294		0.642464	0.0567588
Q9WTP6-1	Adenylate kinase 2, mitochondrial [OS=Mus musculus]	0.445678	1.1004			0.457033	-0.0725148		0.898118	-0.0177893		0.20416	-0.214235		0.0179036	-0.26896		0.0628761	-0.28675		0.150065	0.196446
Q8K2B3	Succinate dehydrogenase [ubiquinone] flavoprotein subunit, mitochondrial [OS=Mus musculus]	0.448459	1.15484			0.208098	-0.132091		0.988695	0.00160478		0.264243	-0.132077		0.0466543	-0.265773		0.0151646	-0.264168		0.334809	0.133681
Q8K0D5	Elongation factor G, mitochondrial [OS=Mus musculus]	0.4495	1.04575			0.206564	-0.17817		0.481747	-0.103739		0.26552	-0.187277		0.0668016	-0.261707		0.06015	-0.365447		0.490702	0.0835378
Q8JZU2	Tricarboxylate transport protein, mitochondrial [OS=Mus musculus]	0.450923	1.28281			0.0644087	-0.189454		0.239428	-0.113994		0.118423	0.148934		0.422109	0.0734749		0.614056	-0.0405191		0.0340018	-0.262928
P58064	28S ribosomal protein S6, mitochondrial [OS=Mus musculus]	0.451689	1.4008			0.351791	0.0793711		0.0556827	0.142535		0.0157699	-0.0998411		0.140836	-0.163005		0.806868	-0.02047		0.00768521	0.242376
Q9DCS3	Enoyl-[acyl-carrier-protein] reductase, mitochondrial [OS=Mus musculus]	0.455683	1.41094			0.86733	-0.0130783		0.598879	-0.0306849		0.115549	-0.173915		0.00475882	-0.156308		0.0292369	-0.186993		0.116036	0.14323
Q9DCU6	39S ribosomal protein L4, mitochondrial [OS=Mus musculus]	0.464901	1.20244			0.144243	-0.170883		0.924513	0.00755314		0.522092	-0.0677691		0.0265169	-0.246205		0.00789608	-0.238652		0.53202	0.0753223
Q8K199	COX assembly mitochondrial protein 2 homolog [OS=Mus musculus]	0.468354	0.914964			0.189768	-0.283037		0.784236	0.0384907		0.565104	-0.0746064		0.10258	-0.396134		0.108855	-0.357644		0.46049	0.113097
Q3TLP5	Enoyl-CoA hydratase domain-containing protein 2, mitochondrial [OS=Mus musculus]	0.471405	0.918054			0.108491	-0.347507		0.48775	-0.100183		0.866843	-0.033821		0.0473874	-0.281145		0.022429	-0.381328		0.739178	-0.066362
P56213	FAD-linked sulfhydryl oxidase ALR [OS=Mus musculus]	0.483863	0.971059			0.416194	-0.130511		0.60516	0.0561915		0.272083	-0.136452		0.0806693	-0.323155		0.14751	-0.266963		0.106784	0.192644
Q07813-1	Apoptosis regulator BAX [OS=Mus musculus]	0.483909	1.05222			0.086272	-0.222495		0.242241	-0.132574		0.693789	-0.0523874		0.0792773	-0.142308		0.0254924	-0.274883		0.516731	-0.080187
Q5U458	DnaJ homolog subfamily C member 11 [OS=Mus musculus]	0.484606	0.814594			0.812974	-0.0476901		0.905066	-0.0223969		0.210414	-0.328376		0.0585588	-0.353669		0.125973	-0.376066		0.145262	0.305979
Q9D8T7	SRA stem-loop-interacting RNA-binding protein, mitochondrial [OS=Mus musculus]	0.507487	1.12042			0.519066	-0.0495585		0.813587	-0.0226792		0.128071	-0.164456		0.0637339	-0.191335		0.0451033	-0.214014		0.177108	0.141777
Q99LX0	protein DJ-1 [OS=Mus musculus]	0.507733	0.941691			0.120803	-0.221981		0.254449	-0.153985		0.500589	-0.101402		0.119815	-0.169398		0.0517731	-0.323383		0.659725	-0.0525823
Q9JK81	UPF0160 protein MYG1, mitochondrial [OS=Mus musculus]	0.507736	1.55477			0.0469047	-0.144874		0.0539197	-0.114191		0.81505	-0.0139996		0.274475	-0.0446833		0.00638362	-0.158874		0.163977	-0.100191
Q99KR7	Peptidyl-prolyl cis-trans isomerase F, mitochondrial [OS=Mus musculus]	0.517485	1.00833			0.0933343	-0.207042		0.786507	0.0274813		0.878932	-0.0133377		0.0788496	-0.247861		0.0691341	-0.22038		0.703168	0.040819
Q80Y14	Glutaredoxin-related protein 5, mitochondrial [OS=Mus musculus]	0.535403	0.676125			0.543097	0.227665		0.296502	-0.100152		0.222972	0.214391		0.165526	0.542208		0.242244	0.442056		0.0937107	-0.314543
Q9CY16	28S ribosomal protein S28, mitochondrial [OS=Mus musculus]	0.548519	1.13058			0.444093	-0.0748791		0.63411	0.0194221		0.159481	-0.0938802		0.0761091	-0.188181		0.0744998	-0.168759		0.15785	0.113302
B1AR13	CDGSH iron-sulfur domain-containing protein 3, mitochondrial [OS=Mus musculus]	0.548532	0.806117			0.530956	-0.0895461		0.755612	-0.0338072		0.183883	-0.174684		0.13804	-0.230423		0.0618499	-0.26423		0.338427	0.140876
Q9CQ06	39S ribosomal protein L24, mitochondrial [OS=Mus musculus]	0.549085	0.947644			0.790988	-0.0354896		0.683682	0.0216472		0.0592235	-0.163208		0.138417	-0.220345		0.141449	-0.198698		0.0806901	0.184855
P56379	6.8 kDa mitochondrial proteolipid [OS=Mus musculus]	0.549458	0.719092			0.291044	-0.187026		0.932999	0.0147416		0.445498	-0.143294		0.0809803	-0.345062		0.0333609	-0.330321		0.47397	0.158036
Q8BKZ9	Pyruvate dehydrogenase protein X component, mitochondrial [OS=Mus musculus]	0.550046	0.798394			0.312447	-0.144796		0.557264	-0.0701052		0.343191	-0.147451		0.0780791	-0.222142		0.0525252	-0.292247		0.57693	0.0773455
P62075	mitochondrial import inner membrane translocase subunit TIM13 [OS=Mus musculus]	0.550572	0.866919			0.232866	-0.150262		0.600274	0.0591154		0.545557	-0.0625458		0.0776839	-0.271923		0.112259	-0.212807		0.31582	0.121661
O08749	Dihydrolipoyl dehydrogenase, mitochondrial [OS=Mus musculus]	0.551024	0.835929			0.0946868	-0.273433		0.669041	-0.0469959		0.798961	0.0387124		0.0709968	-0.187725		0.100617	-0.234721		0.508253	-0.0857083
Q8BK72	28S ribosomal protein S27, mitochondrial [OS=Mus musculus]	0.557463	1.02049			0.174502	-0.139429		0.762866	-0.0177616		0.590416	-0.0553002		0.00708912	-0.176968		0.019113	-0.194729		0.687929	0.0375386
Q9D2R6	Cytochrome c oxidase assembly factor 3 homolog, mitochondrial [OS=Mus musculus]	0.565521	0.895613			0.220421	-0.132326		0.701615	-0.0329972		0.394227	-0.0840197		0.0931878	-0.183348		0.0469468	-0.216345		0.617888	0.0510225
Q9JJL8	Serine--tRNA ligase, mitochondrial [OS=Mus musculus]	0.56587	1.34907			0.122248	-0.108209		0.0784996	0.0782657		0.0418433	0.157219		0.468631	-0.0292557		0.200985	0.04901		0.231942	-0.0789537
Q9CQ45	Neudesin [OS=Mus musculus]	0.574763	0.832188			0.144542	-0.183874		0.13127	-0.174416		0.905355	0.0127423		0.973564	0.00328466		0.226702	-0.171131		0.0482067	-0.187158
P28352	DNA-(apurinic or apyrimidinic site) lyase [OS=Mus musculus]	0.577311	0.868144			0.169167	-0.192789		0.218122	-0.0455431		0.202375	0.153507		0.926441	0.00626071		0.566912	-0.0392824		0.120602	-0.19905
Q5XJY4	Presenilins-associated rhomboid-like protein, mitochondrial [OS=Mus musculus]	0.580419	0.553363			0.221556	0.486948		0.130814	0.226264		0.240146	-0.195253		0.851547	0.0654315		0.443613	0.291695	Yes	0.0125325	0.421517
P56391	Cytochrome c oxidase subunit 6B1 [OS=Mus musculus]	0.593613	0.878692			0.358357	-0.0721518		0.453525	0.0737479		0.40377	-0.0619557		0.0851173	-0.207855		0.135773	-0.134108		0.193907	0.135704
Q9CWE0	Mitochondrial fission regulator 1-like [OS=Mus musculus]	0.594363	1.95682			0.0697806	-0.0448437		0.446104	-0.026433		0.0712295	-0.0716408		0.0132515	-0.0900514		0.0121751	-0.116484		0.137558	0.0452077
P99028	Cytochrome b-c1 complex subunit 6, mitochondrial [OS=Mus musculus]	0.605312	0.618125			0.993979	-0.00108446		0.736221	0.059785		0.226463	-0.208251		0.159848	-0.26912		0.0705748	-0.209335		0.242822	0.268036
Q9D1I6	39S ribosomal protein L14, mitochondrial [OS=Mus musculus]	0.607445	0.714287			0.65255	-0.0435084		0.536981	-0.0855218		0.210779	-0.196522		0.131576	-0.154509		0.136305	-0.240031		0.26803	0.111
P48962	ADP/ATP translocase 1 [OS=Mus musculus]	0.610079	0.847031			0.269967	-0.117645		0.876414	0.0101051		0.426955	-0.0642402		0.0817061	-0.191991		0.0962638	-0.181885		0.357571	0.0743452
Q5NBU8	XIAP-associated factor 1 [OS=Mus musculus]	0.626092	0.572994			0.374183	-0.223194		0.22092	-0.0911714		0.264247	0.254644		0.377912	0.122621		0.816358	0.0314501		0.149731	-0.345815
Q9CZW5	Mitochondrial import receptor subunit TOM70 [OS=Mus musculus]	0.626657	0.534458			0.536807	0.176432		0.827569	-0.0214489		0.397535	0.162509		0.173165	0.360391		0.224199	0.338942		0.27513	-0.183958
Q8BHC4	dephospho-CoA kinase domain-containing protein [OS=Mus musculus]	0.628759	0.55921			0.849257	0.0377241		0.764187	-0.0445328		0.194608	-0.288974		0.211836	-0.206717		0.181384	-0.25125		0.229021	0.244441
Q9DCB8	iron-sulfur cluster assembly 2 homolog, mitochondrial [OS=Mus musculus]	0.629857	0.690631			0.300729	-0.128073		0.193898	-0.157739		0.409325	-0.122034		0.231462	-0.0923668		0.0545713	-0.250106		0.771726	-0.0357058
O35143	ATPase inhibitor, mitochondrial [OS=Mus musculus]	0.629975	0.580181			0.821295	0.0407452		0.88992	-0.020504		0.104231	-0.268223		0.308319	-0.206974		0.297863	-0.227478		0.0837681	0.247719
Q5ND52	rRNA methyltransferase 3, mitochondrial [OS=Mus musculus]	0.630931	0.51426			0.274682	0.262241		0.443126	0.176138		0.28148	-0.246419		0.499274	-0.160316		0.952963	0.0158217	Yes	0.0476358	0.422557
Q9D0G0	28S ribosomal protein S30, mitochondrial [OS=Mus musculus]	0.633438	0.645415			0.800327	0.0397441		0.820693	0.0181488		0.171123	-0.200225		0.189499	-0.17863		0.291323	-0.160481		0.0919548	0.218374
Q3UMR5-1	Calcium uniporter protein, mitochondrial [OS=Mus musculus]	0.634599	0.778733			0.686517	-0.029958		0.220764	0.134081		0.727433	-0.0337561		0.051266	-0.197795		0.569953	-0.0637141		0.0317949	0.167837
Q69ZP3-3	Isoform 3 of Probable hydrolase PNKD [OS=Mus musculus]	0.634931	0.641789			0.33052	-0.147358		0.295943	-0.12009		0.413465	-0.127531		0.161805	-0.154798		0.0485794	-0.274889		0.958573	0.00744021
Q9Z2Q5	39S ribosomal protein L40, mitochondrial [OS=Mus musculus]	0.638788	0.882184			0.885904	0.0140177		0.3348	0.0275806		0.110712	-0.121362		0.143249	-0.134925		0.220995	-0.107345		0.0668349	0.148943
Q80Y81	Zinc phosphodiesterase ELAC protein 2 [OS=Mus musculus]	0.644834	0.682927			0.424473	-0.113623		0.560176	0.0379925		0.139498	-0.0714217		0.175767	-0.223037		0.231784	-0.185045		0.101896	0.109414
O88986	2-amino-3-ketobutyrate coenzyme A ligase, mitochondrial [OS=Mus musculus]	0.645168	0.768484			0.280334	-0.101425		0.647772	0.0388533		0.532058	-0.0536458		0.0761947	-0.193924		0.0794423	-0.155071		0.370612	0.0924991
Q9CR98	Protein FAM136A [OS=Mus musculus]	0.646954	0.640258			0.909334	0.0117015		0.498975	-0.0881033		0.210147	-0.214603		0.0909076	-0.114798		0.180882	-0.202901		0.222161	0.126499
Q8BJ03-1	Cytochrome c oxidase assembly protein COX15 homolog [OS=Mus musculus]	0.647781	0.542444			0.861692	-0.0320784		0.834825	-0.0290376		0.270256	-0.225183		0.143921	-0.228224		0.151459	-0.257261		0.28855	0.196145
Q9DC61	Mitochondrial-processing peptidase subunit alpha [OS=Mus musculus]	0.661789	0.669069			0.249688	-0.118637		0.846838	0.0206979		0.61269	-0.0604094		0.0576155	-0.199744		0.0924556	-0.179047		0.4872	0.0811073
Q8R3J4	Transcription termination factor 3, mitochondrial [OS=Mus musculus]	0.662846	0.619407			0.25488	-0.190754		0.175648	-0.0743938		0.212417	0.152563		0.75845	0.0362028		0.739965	-0.038191		0.0981497	-0.226956
Q9CZ83-2	Isoform 2 of 39S ribosomal protein L55, mitochondrial [OS=Mus musculus]	0.676788	0.613326			0.793095	0.0303443		0.650651	0.047705		0.153165	-0.146873		0.241326	-0.164234		0.389427	-0.116529		0.0754201	0.194578
Q9CPX7	28S ribosomal protein S16, mitochondrial [OS=Mus musculus]	0.677143	0.817616			0.74328	0.0195976		0.285236	0.0925372		0.402289	-0.066273		0.0851222	-0.139213		0.617289	-0.0466754		0.0117641	0.15881
Q6PDY2	2-aminoethanethiol dioxygenase [OS=Mus musculus]	0.678602	0.521085			0.581745	0.0987794		0.357198	0.112143		0.103465	-0.172903		0.357251	-0.186267		0.670457	-0.0741236		0.0648986	0.285046
Q9D7N3	28S ribosomal protein S9, mitochondrial [OS=Mus musculus]	0.679825	0.538149			0.95004	0.0107232		0.673587	-0.0405714		0.0614991	-0.217972		0.365463	-0.166677		0.294883	-0.207249		0.0528234	0.1774
P51174	Long-chain specific acyl-CoA dehydrogenase, mitochondrial [OS=Mus musculus]	0.680135	0.612094			0.263162	-0.168201		0.0757851	-0.152293		0.852027	-0.0227068		0.683998	-0.0386146		0.119399	-0.190908		0.292809	-0.129586
Q924T2	28S ribosomal protein S2, mitochondrial [OS=Mus musculus]	0.683619	0.706812			0.345756	-0.0747806		0.696136	-0.0342452		0.394201	-0.0923244		0.0467896	-0.13286		0.077281	-0.167105		0.513004	0.0580792
Q99J99	3-mercaptopyruvate sulfurtransferase [OS=Mus musculus]	0.686923	0.620702			0.30076	-0.104556		0.380952	-0.0963519		0.437688	-0.110741		0.0139941	-0.118944		0.0969111	-0.215296		0.875362	0.0143888
Q9CPV3	39S ribosomal protein L42, mitochondrial [OS=Mus musculus]	0.687598	0.92813			0.601102	0.0356228		0.32307	0.0444697		0.20209	-0.0926962		0.0754644	-0.101543		0.187614	-0.0570733		0.10219	0.137166
Q62465	Synaptic vesicle membrane protein VAT-1 homolog [OS=Mus musculus]	0.687604	0.419972			0.291084	-0.285512		0.773773	0.0658299		0.897618	-0.0363218		0.0916082	-0.387664		0.106702	-0.321834		0.731331	0.102152
Q8BJZ4	28S ribosomal protein S35, mitochondrial [OS=Mus musculus]	0.688327	0.702199			0.669827	0.0381237		0.405171	0.0660118		0.143794	-0.110073		0.203396	-0.137961		0.488252	-0.0719494		0.0328614	0.176085
Q9JIK9	28S ribosomal protein S34, mitochondrial [OS=Mus musculus]	0.688813	0.546788			0.236637	0.20391		0.373061	0.0841389		0.116533	-0.144506		0.879146	-0.024735		0.731465	0.0594039		0.0102254	0.228645
Q8C6I2	Succinate dehydrogenase assembly factor 2, mitochondrial [OS=Mus musculus]	0.689094	0.528064			0.448602	0.114214		0.271007	-0.15339		0.140349	-0.267222		0.997357	0.00038241		0.395943	-0.153008		0.246123	0.113832
Q9QYR9	Acyl-coenzyme A thioesterase 2, mitochondrial [OS=Mus musculus]	0.689506	0.404458			0.953387	0.0150296		0.42796	0.201311		0.482854	-0.174133		0.214459	-0.360415		0.456643	-0.159103		0.237576	0.375444
Q8BVU5	ADP-ribose pyrophosphatase, mitochondrial [OS=Mus musculus]	0.694317	0.438062			0.366295	-0.211856		0.861345	-0.0257541		0.267966	0.276522		0.516491	0.09042		0.666977	0.0646659		0.218668	-0.302276
Q9Z1Q9	Valine--tRNA ligase [OS=Mus musculus]	0.694449	0.578203			0.152078	-0.190906		0.360172	-0.0922717		0.874579	0.0180052		0.42382	-0.0806288		0.140239	-0.1729		0.34843	-0.110277
P54822	adenylosuccinate lyase [OS=Mus musculus]	0.707649	0.537092			0.202486	-0.198585		0.253061	-0.101072		0.670549	0.0475828		0.671758	-0.0499304		0.269882	-0.151002		0.188625	-0.148655
Q9CR59	Growth arrest and DNA damage-inducible proteins-interacting protein 1 [OS=Mus musculus]	0.711706	0.57207			0.806872	0.0339299		0.810337	0.00867346		0.00522091	-0.151806		0.390122	-0.126549		0.407091	-0.117876		0.0194559	0.160479
P51881	ADP/ATP translocase 2 [OS=Mus musculus]	0.723201	0.706979			0.583246	-0.0462991		0.695288	0.018847		0.363391	-0.0715498		0.0719079	-0.136696		0.0952854	-0.117849		0.274312	0.0903968
Q8R3Q6	coiled-coil domain-containing protein 58 [OS=Mus musculus]	0.723587	0.384693			0.409658	-0.244624		0.698189	-0.0376711		0.771646	-0.076617		0.102148	-0.28357		0.0607891	-0.321241		0.884634	0.0389459
Q9D338	39S ribosomal protein L19, mitochondrial [OS=Mus musculus]	0.725818	0.412186			0.984454	0.00421022		0.54046	-0.0662646		0.136779	-0.240182		0.411719	-0.169707		0.29869	-0.235972		0.187189	0.173917
P97493	Thioredoxin, mitochondrial [OS=Mus musculus]	0.74	0.61689			0.596884	-0.0487391		0.243582	-0.0830606		0.167654	-0.112966		0.381484	-0.0786447		0.0452106	-0.161705		0.751173	0.0299056
Q9CQL5	39S ribosomal protein L18, mitochondrial [OS=Mus musculus]	0.74238	0.546946			0.331129	-0.117896		0.45932	-0.0460341		0.572131	-0.0574144		0.165391	-0.129276		0.0897311	-0.175311		0.906966	0.0113803
Q3UL36-1	Arginine and glutamate-rich protein 1 [OS=Mus musculus]	0.742939	0.685628			0.98969	-0.00118449		0.0764004	0.0429615		0.010001	0.121729		0.407852	0.0775834		0.218126	0.120545		0.0613602	-0.0787678
Q920A7-1	Afg3-like protein 1 [OS=Mus musculus]	0.743153	0.907755			0.422935	-0.0475026		0.0917847	0.0502023		0.679037	-0.0219126		0.0173562	-0.119618		0.113453	-0.0694152		0.19685	0.0721149
Q02053	Ubiquitin-like modifier-activating enzyme 1 [OS=Mus musculus]	0.743301	0.487135			0.733197	0.0487315		0.70042	-0.0211769		0.454951	0.103418		0.0654594	0.173326		0.13715	0.15215		0.346572	-0.124595
Q9D773	39S ribosomal protein L2, mitochondrial [OS=Mus musculus]	0.747254	0.689879			0.434799	0.0308035		0.60899	0.0409056		0.23513	-0.0856553		0.152542	-0.0957574		0.457163	-0.0548518		0.0562489	0.126561
Q9D1H8	39S ribosomal protein L53, mitochondrial [OS=Mus musculus]	0.747626	0.40743			0.722077	-0.0686875		0.868793	-0.00890349		0.325322	-0.135754		0.24138	-0.195539		0.230679	-0.204442		0.343829	0.126851
Q99KI0	Aconitate hydratase, mitochondrial [OS=Mus musculus]	0.754176	0.556161			0.362754	-0.0875675		0.245993	-0.09246		0.480479	-0.0791496		0.131594	-0.0742571		0.0566087	-0.166717		0.888734	-0.0133104
Q7TMF3	NADH dehydrogenase [ubiquinone] 1 alpha subcomplex subunit 12 [OS=Mus musculus]	0.757519	0.585633			0.451437	-0.0777665		0.87986	0.00555603		0.511091	-0.0558788		0.0891339	-0.139201		0.064952	-0.133645		0.506212	0.0614348
Q8CAQ8-5	Isoform 5 of MICOS complex subunit Mic60 [OS=Mus musculus]	0.764242	0.406274			0.23105	0.215535		0.79006	0.0248798		0.673279	-0.0431042		0.375781	0.147551		0.335349	0.172431		0.434444	0.067984
Q8BUY5	Complex I assembly factor TIMMDC1, mitochondrial [OS=Mus musculus]	0.766878	0.417074			0.26404	-0.187843		0.247051	-0.102123		0.918925	0.0170019		0.199994	-0.0687181		0.0591194	-0.170841		0.470225	-0.119125
Q8VCF0	Mitochondrial antiviral-signaling protein [OS=Mus musculus]	0.76841	0.457191			0.218263	0.179763		0.423089	-0.0523728		0.364986	-0.112052		0.212951	0.120083		0.523199	0.0677103		0.568272	0.0596797
Q9CQ75	NADH dehydrogenase [ubiquinone] 1 alpha subcomplex subunit 2 [OS=Mus musculus]	0.769574	0.444615			0.159819	-0.153196		0.770107	-0.033734		0.922667	-0.0098367		0.275022	-0.129299		0.0959004	-0.163032		0.849179	-0.0238973
Q64433	10 kDa heat shock protein, mitochondrial [OS=Mus musculus]	0.770976	0.293122			0.92223	0.0308407		0.691462	-0.084817		0.221525	-0.337147		0.459058	-0.221489		0.383637	-0.306306		0.214901	0.25233
Q8K1Z0	Ubiquinone biosynthesis protein COQ9, mitochondrial [OS=Mus musculus]	0.771136	0.470516			0.409812	-0.0687264		0.968413	0.00433598		0.242071	0.156321		0.214415	0.0832588		0.496078	0.0875948		0.0375176	-0.151985
Q99LB7	Sarcosine dehydrogenase, mitochondrial [OS=Mus musculus]	0.775641	0.394642			0.802903	-0.035159		0.736134	-0.0331867		0.215134	-0.140367		0.332758	-0.142339		0.129338	-0.175526		0.461332	0.10718
Q8CGK3	Lon protease homolog, mitochondrial [OS=Mus musculus]	0.776	0.396815			0.882386	0.0208107		0.651613	-0.0449605		0.135088	-0.176839		0.442142	-0.111068		0.332974	-0.156028		0.159399	0.131879
P38647	Stress-70 protein, mitochondrial [OS=Mus musculus]	0.776524	0.422401			0.402089	-0.111541		0.684897	-0.0385557		0.602872	-0.0752487		0.083736	-0.148234		0.0998372	-0.18679		0.774419	0.036693
P30416	Peptidyl-prolyl cis-trans isomerase FKBP4 [OS=Mus musculus]	0.776535	0.294833			0.275995	-0.302667		0.539993	-0.126277		0.935898	0.0183435		0.507804	-0.158046		0.31717	-0.284323		0.459374	-0.144621
Q9D172	ES1 protein homolog, mitochondrial [OS=Mus musculus]	0.7783	0.62269			0.31499	-0.0670969		0.193344	-0.088694		0.433399	-0.0587859		0.460146	-0.0371888		0.142163	-0.125883		0.528254	-0.0299081
O35943	Frataxin, mitochondrial [OS=Mus musculus]	0.77908	0.286597			0.433228	0.223519		0.814239	0.047287		0.288285	-0.279531		0.665879	-0.103299		0.832728	-0.0560119		0.176336	0.326818
P08249	Malate dehydrogenase, mitochondrial [OS=Mus musculus]	0.780327	0.327979			0.34623	-0.18681		0.920065	-0.014999		0.812871	-0.0482644		0.135762	-0.220076		0.132409	-0.235075		0.86722	0.0332654
P53702	Cytochrome c-type heme lyase [OS=Mus musculus]	0.781268	0.333272			0.32787	-0.234121		0.812727	-0.0141402		0.311073	0.182919		0.816618	-0.0370622		0.760588	-0.0512024		0.26097	-0.197059
Q8R3F5	Malonyl-CoA-acyl carrier protein transacylase, mitochondrial [OS=Mus musculus]	0.787655	0.498644			0.241659	-0.115296		0.769277	-0.0211987		0.796243	-0.0209315		0.207285	-0.115029		0.165086	-0.136228		0.997211	-0.000267143
P47738	Aldehyde dehydrogenase, mitochondrial [OS=Mus musculus]	0.790917	0.260652			0.321463	-0.354251		0.840303	0.0451191		0.833567	0.0671159		0.221194	-0.332254		0.221337	-0.287135		0.948619	-0.0219968
Q8C5Q4	G-rich sequence factor 1 [OS=Mus musculus]	0.791939	0.30152			0.902168	0.0271709		0.862467	-0.0250584		0.335515	-0.223958		0.28683	-0.171729		0.337285	-0.196788		0.306586	0.1989
P19536	Cytochrome c oxidase subunit 5B, mitochondrial [OS=Mus musculus]	0.793931	0.284484			0.260023	0.302138		0.783679	-0.0433272		0.2858	-0.199883		0.544766	0.145582		0.707437	0.102255		0.202335	0.156555
Q91YT0	NADH dehydrogenase [ubiquinone] flavoprotein 1, mitochondrial [OS=Mus musculus]	0.794534	0.405508			0.418694	-0.0961574		0.770197	-0.0271844		0.463812	-0.0705236		0.260799	-0.139497		0.201683	-0.166681		0.632529	0.0433392
Q99N87	28S ribosomal protein S5, mitochondrial [OS=Mus musculus]	0.798952	0.390009			0.271292	-0.155386		0.360012	-0.0739147		0.976486	-0.00356621		0.368066	-0.0850372		0.0316949	-0.158952		0.62364	-0.0703485
P06537-2	Isoform 2 of Glucocorticoid receptor [OS=Mus musculus]	0.800747	0.366006			0.905816	-0.0167964		0.908169	-0.00946503		0.304346	0.135151		0.280918	0.127819		0.394527	0.118354		0.187385	-0.144616
P67778	Prohibitin [OS=Mus musculus]	0.802899	0.486253			0.743216	0.0270022		0.789046	-0.0179749		0.26507	-0.120422		0.0962597	-0.0754446		0.208736	-0.0934194		0.25548	0.102447
P02340	Cellular tumor antigen p53 [OS=Mus musculus]	0.804591	0.314085			0.695184	0.0805728	Yes	0.0385904	0.190535		0.0881245	0.127437		0.932246	0.0174754		0.327752	0.20801		0.448146	0.0630974
Q9CRB9	MICOS complex subunit MIC19 [OS=Mus musculus]	0.805289	0.356567			0.88767	-0.0218679		0.955095	0.00378209		0.313549	-0.121476		0.281315	-0.147126		0.297393	-0.143343		0.293787	0.125258
Q06185	ATP synthase subunit e, mitochondrial [OS=Mus musculus]	0.807769	0.462617			0.322111	-0.0821083		0.747401	0.0238552		0.518678	-0.028814		0.215543	-0.134777		0.173294	-0.110922		0.519542	0.0526692
Q8BIJ6	Isoleucine--tRNA ligase, mitochondrial [OS=Mus musculus]	0.809302	0.333271			0.578567	-0.0945022		0.571197	-0.0325385		0.496116	-0.0906714		0.245331	-0.152635		0.167353	-0.185174		0.661897	0.0581329
Q9DCC8	Mitochondrial import receptor subunit TOM20 homolog [OS=Mus musculus]	0.811401	0.313982			0.795001	-0.0479052		0.602595	0.0463246		0.466361	-0.102539		0.238785	-0.196768		0.40318	-0.150444		0.220805	0.148863
P12787	Cytochrome c oxidase subunit 5A, mitochondrial [OS=Mus musculus]	0.813214	0.310541			0.304388	0.204181		0.435162	-0.0586638		0.174377	-0.129129		0.472951	0.133716		0.687449	0.0750524		0.357669	0.0704649
Q921G7	Electron transfer flavoprotein-ubiquinone oxidoreductase, mitochondrial [OS=Mus musculus]	0.819224	0.298963			0.801644	-0.049887		0.156502	-0.0770388		0.415755	0.123687		0.322551	0.150839		0.626751	0.0737999		0.196439	-0.200726
Q9D0Y8	39S ribosomal protein L52, mitochondrial [OS=Mus musculus]	0.820307	0.37965			0.564269	0.0733146		0.282515	0.0678789		0.36596	-0.0922279		0.398271	-0.0867922		0.858138	-0.0189133		0.123893	0.160107
Q9JHS4	ATP-dependent Clp protease ATP-binding subunit clpX-like, mitochondrial [OS=Mus musculus]	0.824442	0.404435			0.333584	-0.100136		0.519485	-0.050565		0.319332	0.0942622		0.610533	0.0446909		0.936261	-0.00587408		0.195083	-0.144827
Q9Z1P6	NADH dehydrogenase [ubiquinone] 1 alpha subcomplex subunit 7 [OS=Mus musculus]	0.83345	0.311806			0.265607	-0.143413		0.611099	0.0669165		0.792726	0.0339513		0.189112	-0.176379		0.316596	-0.109462		0.817499	0.0329652
Q9DCM0	Persulfide dioxygenase ETHE1, mitochondrial [OS=Mus musculus]	0.834586	0.372278			0.289198	-0.135994		0.297985	0.0614879		0.332101	0.123249		0.216172	-0.074233		0.78892	-0.0127452		0.617748	-0.0617607
Q9D0S9	Histidine triad nucleotide-binding protein 2, mitochondrial [OS=Mus musculus]	0.835762	0.237072			0.470579	-0.178778		0.945508	-0.0115716		0.774376	-0.0704049		0.192631	-0.237612		0.149208	-0.249183		0.816238	0.0588333
Q64521	Glycerol-3-phosphate dehydrogenase, mitochondrial [OS=Mus musculus]	0.836509	0.403541			0.945278	0.00682906		0.309863	0.0653469		0.510132	-0.0580634		0.189119	-0.116581		0.55961	-0.0512343		0.168531	0.12341
Q8R404	MICOS complex subunit MIC13 [OS=Mus musculus]	0.839793	0.34375			0.422902	-0.0902881		0.581955	-0.0496373		0.519113	-0.0720117		0.241712	-0.112663		0.0287612	-0.1623		0.862931	0.0223744
Q9CPQ1	Cytochrome c oxidase subunit 6C [OS=Mus musculus]	0.84375	0.242315			0.375632	-0.183458		0.766055	0.0531216		0.994159	-0.00130708		0.264042	-0.237886		0.150102	-0.184765		0.821303	0.0544287
Q8QZT1	Acetyl-CoA acetyltransferase, mitochondrial [OS=Mus musculus]	0.844313	0.28726			0.296668	-0.174659		0.596743	-0.0519871		0.936285	0.0126179		0.270709	-0.110054		0.185062	-0.162041		0.664917	-0.064605
Q9CXW2	28S ribosomal protein S22, mitochondrial [OS=Mus musculus]	0.84587	0.298038			0.406224	0.107644		0.491227	-0.0852395		0.164081	-0.184817		0.949551	0.00806691		0.448423	-0.0771726		0.495838	0.0995774
Q3TLD5	Unconventional prefoldin RPB5 interactor [OS=Mus musculus]	0.851476	0.371979			0.309294	-0.127299		0.197627	-0.0441694		0.858986	0.0201234		0.179473	-0.0630059		0.0714775	-0.107175		0.57056	-0.0642928
O35129	Prohibitin-2 [OS=Mus musculus]	0.854265	0.229465			0.918536	0.0205959		0.662716	-0.0731252		0.32986	-0.211846		0.483374	-0.118125		0.400272	-0.19125		0.366636	0.138721
P63038-1	60 kDa heat shock protein, mitochondrial [OS=Mus musculus]	0.857646	0.262943			0.838066	-0.0317757		0.371065	-0.11338		0.369777	-0.152309		0.540068	-0.0707053		0.274031	-0.184085		0.748106	0.0389296
Q3V384	AFG1-like ATPase [OS=Mus musculus]	0.857998	0.251556			0.932131	0.0168859		0.472014	-0.0441134		0.509327	0.108956		0.239155	0.169955		0.368157	0.125842		0.364017	-0.153069
Q60597-3	Isoform 3 of 2-oxoglutarate dehydrogenase, mitochondrial [OS=Mus musculus]	0.864988	0.308047			0.292128	-0.130114		0.452445	-0.0631782		0.994876	-0.000685946		0.470552	-0.0676213		0.20694	-0.1308		0.560869	-0.0624923
Q9CWJ9	bifunctional purine biosynthesis protein purH [OS=Mus musculus]	0.865137	0.211204			0.57896	-0.0854907		0.342643	-0.18988		0.634642	-0.100079		0.97195	0.00431047		0.412821	-0.18557		0.419038	-0.0898012
Q07417	Short-chain specific acyl-CoA dehydrogenase, mitochondrial [OS=Mus musculus]	0.865764	0.283419			0.486175	-0.082381		0.236961	-0.140739		0.737285	-0.0527111		0.771889	0.00564658		0.256014	-0.135092		0.456078	-0.0880276
Q61733	28S ribosomal protein S31, mitochondrial [OS=Mus musculus]	0.867177	0.296515			0.361285	0.103276		0.368178	0.0756427		0.459997	-0.0529658		0.824276	-0.025332		0.69395	0.0503107		0.029111	0.128609
Q9ERS2	NADH dehydrogenase [ubiquinone] 1 alpha subcomplex subunit 13 [OS=Mus musculus]	0.868036	0.284459			0.27329	-0.147152		0.702208	-0.0302265		0.678191	0.0495377		0.452302	-0.0673875		0.293214	-0.0976139		0.512466	-0.0797641
Q9D1Z3	Protein FAM173B [OS=Mus musculus]	0.869313	0.339758			0.21265	-0.0831196		0.99521	-0.00052844		0.752707	-0.0208645		0.258274	-0.103456		0.261021	-0.103984		0.754065	0.0203361
Q8K1R3	Polyribonucleotide nucleotidyltransferase 1, mitochondrial [OS=Mus musculus]	0.871771	0.253606			0.382832	-0.128363		0.360475	-0.0699349		0.601667	0.0721517		0.862417	0.0137238		0.574344	-0.056211		0.28543	-0.142087
Q80ZS3	28S ribosomal protein S26, mitochondrial [OS=Mus musculus]	0.872217	0.290569			0.76828	0.0348307		0.489721	0.0370868		0.0971937	-0.0880105		0.471562	-0.0902666		0.652413	-0.0531798		0.0705069	0.125097
Q8VE22	28S ribosomal protein S23, mitochondrial [OS=Mus musculus]	0.872585	0.267546			0.421823	-0.119556		0.11192	0.0637927		0.683739	0.0472073		0.185603	-0.136141		0.466055	-0.0723483		0.880856	0.0165854
Q05920	pyruvate carboxylase, mitochondrial [OS=Mus musculus]	0.874769	0.220731			0.641523	-0.0825159		0.422622	-0.0643083		0.493883	0.109196		0.435365	0.0909882		0.806845	0.0266798		0.304073	-0.173504
Q60932-1	voltage-dependent anion-selective channel protein 1 [OS=Mus musculus]	0.878516	0.229137			0.438053	-0.117349		0.284387	-0.0875353		0.911772	-0.0168337		0.460011	-0.0466477		0.159812	-0.134183		0.621968	-0.0707016
Q9D8S9	BolA-like protein 1 [OS=Mus musculus]	0.878625	0.260482			0.464538	-0.0871621		0.233347	-0.103716		0.841627	-0.0267478		0.796317	-0.0101936		0.197916	-0.11391		0.515263	-0.0769685
O54724	polymerase I and transcript release factor [OS=Mus musculus]	0.878811	0.146437			0.770716	-0.128841		0.513228	-0.113449		0.522627	0.23906		0.470772	0.223669		0.711247	0.11022		0.364383	-0.352509
Q9DCW4	electron transfer flavoprotein subunit beta [OS=Mus musculus]	0.879009	0.180758			0.584513	-0.118261		0.807898	-0.0363534		0.639781	-0.088321		0.371924	-0.170229		0.269868	-0.206582		0.78956	0.0519677
Q8BGD8	Cytochrome c oxidase assembly factor 6 homolog [OS=Mus musculus]	0.879363	0.304209			0.600483	0.0495345		0.87915	-0.00924444		0.278662	-0.104372		0.506788	-0.0455929		0.527312	-0.0548373		0.232344	0.0951274
Q61578	NADPH:adrenodoxin oxidoreductase, mitochondrial [OS=Mus musculus]	0.879477	0.332203			0.0601962	-0.0817577		0.722217	-0.0353027		0.778358	-0.0259798		0.189676	-0.0724348		0.253599	-0.107737		0.873383	-0.00932289
P97807-1	fumarate hydratase, mitochondrial [OS=Mus musculus]	0.879805	0.183538			0.803462	-0.0534018		0.877984	-0.0227109		0.471225	-0.138346		0.379366	-0.169036		0.304814	-0.191747		0.559148	0.115635
Q8CEI1	BolA-like protein 3 [OS=Mus musculus]	0.883112	0.185719			0.376927	-0.0897004		0.940906	0.0148533		0.679744	-0.0689815		0.281947	-0.173535		0.313575	-0.158682		0.621477	0.0838347
Q59J78	Mimitin, mitochondrial [OS=Mus musculus]	0.886872	0.178762			0.761148	-0.0678893		0.150064	-0.104462		0.595524	0.088437		0.459548	0.12501		0.902089	0.0205477		0.266645	-0.192899
P26443	Glutamate dehydrogenase 1, mitochondrial [OS=Mus musculus]	0.886898	0.184718			0.362071	-0.174454		0.770365	-0.0339533		0.556463	0.115741		0.795672	-0.02476		0.618175	-0.0587133		0.427351	-0.149694
Q3URS9	Coiled-coil domain-containing protein 51 [OS=Mus musculus]	0.887915	0.242515			0.419759	0.0862192		0.667652	-0.0403034		0.321842	-0.129592		0.961837	-0.0030691		0.629559	-0.0433725		0.419846	0.0892883
Q9D855	Cytochrome b-c1 complex subunit 7 [OS=Mus musculus]	0.894136	0.189417			0.758065	-0.0402574		0.6895	-0.0590388		0.524102	-0.115715		0.286286	-0.0969335		0.333602	-0.155972		0.652539	0.0566761
Q9Z0X1	Apoptosis-inducing factor 1, mitochondrial [OS=Mus musculus]	0.894711	0.182136			0.877637	-0.0223793		0.836671	0.022707		0.563502	-0.0866084		0.264236	-0.131695		0.279985	-0.108988		0.4987	0.109315
Q925I1-1	ATPase family AAA domain-containing protein 3 [OS=Mus musculus]	0.89504	0.192472			0.510636	0.0928649		0.743133	0.024322		0.27832	-0.105564		0.772164	-0.037021		0.927472	-0.012699		0.115367	0.129886
P63087-2	Isoform Gamma-2 of Serine/threonine-protein phosphatase PP1-gamma catalytic subunit [OS=Mus musculus]	0.895082	0.240616			0.883109	-0.0139675		0.197715	-0.116949		0.691357	-0.0473301		0.212345	0.0556513		0.472361	-0.0612976		0.472347	-0.0696188
O70591	Prefoldin subunit 2 [OS=Mus musculus]	0.895639	0.235321			0.462014	-0.0792508		0.275234	-0.0890217		0.939417	-0.00762865		0.978504	0.00214219		0.442289	-0.0868795		0.271458	-0.081393
Q9CQC7	NADH dehydrogenase [ubiquinone] 1 beta subcomplex subunit 4 [OS=Mus musculus]	0.896148	0.20703			0.631955	-0.0592572		0.943323	0.00634379		0.618143	-0.0552231		0.286194	-0.120824		0.265551	-0.11448		0.608302	0.0615669
Q9ER88-1	28S ribosomal protein S29, mitochondrial [OS=Mus musculus]	0.896206	0.157794			0.445623	0.183341		0.456003	0.0489202		0.541273	-0.0945868		0.830688	0.0398341		0.64445	0.0887543		0.354945	0.143507
O09111	NADH dehydrogenase [ubiquinone] 1 beta subcomplex subunit 11, mitochondrial [OS=Mus musculus]	0.896831	0.170084			0.618627	-0.0878306		0.176448	-0.13281		0.836781	-0.0343723		0.914861	0.0106075		0.340174	-0.122203		0.528381	-0.0984382
Q920L1	Fatty acid desaturase 1 [OS=Mus musculus]	0.89694	0.197812			0.776561	-0.0360225		0.220287	-0.126214		0.617443	-0.0631206		0.777346	0.0270713		0.463459	-0.0991431		0.482319	-0.0630939
Q3ULD5	Methylcrotonoyl-CoA carboxylase beta chain, mitochondrial [OS=Mus musculus]	0.8979	0.169582			0.404926	0.119098		0.474488	0.0912682		0.937687	0.0101206		0.772098	0.0379501		0.469005	0.129218		0.249806	0.0811476
Q8BFR5	elongation factor Tu, mitochondrial [OS=Mus musculus]	0.899141	0.145593			0.506332	0.196194		0.745227	-0.0319138		0.826951	-0.0207855		0.485312	0.207322		0.540151	0.175409		0.924137	-0.0111283
Q9JLR9	HIG1 domain family member 1A, mitochondrial [OS=Mus musculus]	0.900177	0.147924			0.461254	-0.156069		0.434404	-0.0846713		0.75299	0.0603937		0.930784	-0.0110043		0.48969	-0.0956756		0.452255	-0.145065
Q8BMD8	Calcium-binding mitochondrial carrier protein SCaMC-1 [OS=Mus musculus]	0.901714	0.141007			0.901069	-0.0287709		0.67987	-0.0394577		0.522114	0.125109		0.423369	0.135796		0.592945	0.0963383		0.377503	-0.164567
Q9D6U8	Protein FAM162A [OS=Mus musculus]	0.902494	0.193119			0.4113	-0.0953341		0.867129	-0.0133289		0.912203	-0.0132871		0.187382	-0.0952922		0.109215	-0.108621		0.999731	-4.18639e-05
Q91V61	Sideroflexin-3 [OS=Mus musculus]	0.903258	0.28352			0.470589	-0.0616415		0.161174	0.049346		0.721637	0.0228633		0.196905	-0.0881242		0.519749	-0.0387782		0.689477	0.0264827
Q9JIK5	Nucleolar RNA helicase 2 [OS=Mus musculus]	0.904189	0.196967			0.587156	0.05183		0.550323	0.0606256		0.485502	0.0674998		0.562363	0.0587042		0.237915	0.11933		0.945656	-0.00687422
Q99N91	39S ribosomal protein L34, mitochondrial [OS=Mus musculus]	0.92262	0.120135			0.441427	0.165601		0.672283	0.0499141		0.698373	-0.064502		0.765324	0.0511849		0.577643	0.101099		0.481082	0.114416
Q9CZU6	citrate synthase, mitochondrial [OS=Mus musculus]	0.923095	0.117991			0.77297	-0.0669909		0.458013	-0.0720174		0.602116	-0.108344		0.484882	-0.103318		0.295304	-0.175335		0.852483	0.0363268
Q9WVA2	Mitochondrial import inner membrane translocase subunit Tim8 A [OS=Mus musculus]	0.92821	0.153094			0.515981	0.10084		0.377579	-0.0159275		0.733194	-0.0194969		0.502852	0.0972706		0.570689	0.0813432		0.950749	0.00356941
Q91VD9	NADH-ubiquinone oxidoreductase 75 kDa subunit, mitochondrial [OS=Mus musculus]	0.930876	0.130116			0.445413	-0.115452		0.548384	-0.0696372		0.784194	0.0468168		0.988676	0.00100165		0.56821	-0.0686355		0.431314	-0.116454
P54071	Isocitrate dehydrogenase [NADP], mitochondrial [OS=Mus musculus]	0.932102	0.0822364			0.898051	0.0596365		0.964829	-0.00839305		0.594487	0.183079		0.51281	0.251109		0.543515	0.242715		0.55598	-0.191472
Q99LR1	Monoacylglycerol lipase ABHD12 [OS=Mus musculus]	0.933456	0.140857			0.762525	-0.0444056		0.122604	0.109159		0.27724	0.0981863		0.68288	-0.0553784		0.675705	0.0537807		0.90661	0.0109727
P98083-1	SHC-transforming protein 1 [OS=Mus musculus]	0.938631	0.122886			0.424945	-0.100616		0.96532	0.0048016		0.969338	0.00502647		0.337916	-0.100392		0.429238	-0.09559		0.998447	-0.00022487
Q60759	Glutaryl-CoA dehydrogenase, mitochondrial [OS=Mus musculus]	0.939755	0.154541			0.606443	-0.054779		0.233976	0.0726113		0.482817	0.0453119		0.432864	-0.0820784		0.922102	-0.00946711		0.689906	0.0272994
Q9DCN2	NADH-cytochrome b5 reductase 3 [OS=Mus musculus]	0.940713	0.143838			0.374666	-0.0910725		0.60624	-0.0495561		0.827277	0.0240565		0.825823	-0.0174599		0.416987	-0.067016		0.516036	-0.0736126
Q99LC5	Electron transfer flavoprotein subunit alpha, mitochondrial [OS=Mus musculus]	0.941786	0.140121			0.284997	0.0768503		0.676752	0.0480597		0.696155	-0.047676		0.72229	-0.0188854		0.800493	0.0291743		0.189332	0.0957357
Q9D5T0	ATPase family aaa domain-containing protein 1 [OS=Mus musculus]	0.942196	0.14398			0.983516	-0.00132694		0.852055	-0.0225009		0.446563	-0.0847034		0.470102	-0.0635294		0.358027	-0.0860303		0.559455	0.0622024
Q9CPW2	Ferredoxin-2, mitochondrial [OS=Mus musculus]	0.950882	0.0993504			0.970186	-0.00499566		0.863676	0.0226005		0.676996	-0.0728713		0.214033	-0.100467		0.51883	-0.077867		0.525459	0.0954718
Q8C163	Nuclease EXOG, mitochondrial [OS=Mus musculus]	0.951464	0.0887717			0.87912	-0.0286329		0.827698	0.0204664		0.585167	-0.0667458		0.514531	-0.115845		0.531936	-0.0953787		0.566095	0.0872123
Q8BX02	KN motif and ankyrin repeat domain-containing protein 2 [OS=Mus musculus]	0.951832	0.130932			0.818229	-0.0266826		0.927512	0.00529821		0.428071	0.0816424		0.56334	0.0496616		0.470302	0.0549598		0.488886	-0.0763442
O08734	bcl-2 homologous antagonist/killer [OS=Mus musculus]	0.952245	0.0936435			0.482545	-0.134662		0.909224	-0.0119167		0.857312	0.0319456		0.457161	-0.0908001		0.458769	-0.102717		0.792114	-0.0438623
P43024	Cytochrome c oxidase subunit 6A1, mitochondrial [OS=Mus musculus]	0.95389	0.133888			0.506497	-0.0553679		0.785225	-0.0203305		0.799329	-0.023541		0.354135	-0.0585784		0.394482	-0.0789088		0.960885	0.00321051
P09925	Surfeit locus protein 1 [OS=Mus musculus]	0.953939	0.178375			0.945943	-0.00268278		0.701701	-0.0285906		0.432554	-0.0572243		0.511913	-0.0313164		0.46714	-0.0599071		0.319695	0.0286337
P50544	Very long-chain specific acyl-CoA dehydrogenase, mitochondrial [OS=Mus musculus]	0.9606	0.103344			0.591378	0.0524631		0.871992	-0.014757		0.240315	-0.085287		0.875241	-0.0180669		0.751153	-0.0328238		0.419523	0.07053
Q9JKF7	39S ribosomal protein L39, mitochondrial [OS=Mus musculus]	0.97121	0.0989131			0.639829	-0.0505606		0.352294	-0.0640918		0.812158	-0.0226767		0.909723	-0.00914546		0.451544	-0.0732372		0.621112	-0.0414151
Q9D6J6	NADH dehydrogenase [ubiquinone] flavoprotein 2, mitochondrial [OS=Mus musculus]	0.972812	0.0732585			0.720605	-0.0515696		0.784903	-0.0292846		0.709575	-0.0562305		0.438814	-0.0785156		0.37426	-0.1078		0.843977	0.0269459
Q9D2G2-1	Dihydrolipoyllysine-residue succinyltransferase component of 2-oxoglutarate dehydrogenase complex, mitochondrial [OS=Mus musculus]	0.977065	0.0458395			0.747033	0.047648		0.701	-0.0222616		0.951643	0.00597667		0.547004	0.0758863		0.678157	0.0536247		0.760855	-0.0282383
Q8K3J1	NADH dehydrogenase [ubiquinone] iron-sulfur protein 8, mitochondrial [OS=Mus musculus]	0.977189	0.0619537			0.8927	-0.0234526		0.900739	0.0145532		0.729675	-0.0596123		0.436609	-0.0976182		0.514508	-0.0830649		0.664206	0.0741655
Q8VCX5-2	Isoform 2 of Calcium uptake protein 1, mitochondrial [OS=Mus musculus]	0.977613	0.0927566			0.726337	-0.0233978		0.954189	0.00255499		0.752655	-0.0187608		0.42514	-0.0447136		0.539831	-0.0421586		0.628899	0.0213158
Q9CQQ7	ATP synthase F(0) complex subunit B1, mitochondrial [OS=Mus musculus]	0.977731	0.0312437			0.864692	-0.0482516		0.771195	0.0647128		0.884646	-0.0412691		0.496045	-0.154233		0.709682	-0.0895207		0.696085	0.105982
Q9CQX2	Cytochrome b5 type B [OS=Mus musculus]	0.977758	0.0302528			0.741392	0.102212		0.843578	-0.0181929		0.99365	0.00162054		0.628281	0.122025		0.687258	0.103833		0.918998	-0.0198134
P19157	Glutathione S-transferase P 1 [OS=Mus musculus]	0.977924	0.0546061			0.683525	-0.0540604		0.923008	-0.0107254		0.835198	-0.0285266		0.502669	-0.0718617		0.569198	-0.0825871		0.85438	0.0178012
Q99JR1	Sideroflexin-1 [OS=Mus musculus]	0.978261	0.0763268			0.967837	0.00527161		0.798643	-0.0105756		0.569946	-0.0688222		0.459976	-0.052975		0.387142	-0.0635506		0.627332	0.0582466
Q9DCX2	ATP synthase subunit d, mitochondrial [OS=Mus musculus]	0.97827	0.0626531			0.529274	-0.0607171		0.802302	-0.0188135		0.760684	0.0336919		0.865253	-0.00821169		0.65998	-0.0270252		0.618473	-0.0525054
Q9EP89	Serine beta-lactamase-like protein LACTB, mitochondrial [OS=Mus musculus]	0.978494	0.090042			0.496595	-0.0444475		0.595743	-0.0293923		0.568114	0.0177267		0.972575	0.00267147		0.662966	-0.0267208		0.431965	-0.047119
Q9CZ13	Cytochrome b-c1 complex subunit 1, mitochondrial [OS=Mus musculus]	0.978529	0.0600371			0.887868	-0.0167898		0.63615	-0.0450254		0.640751	-0.0605681		0.693261	-0.0323325		0.506652	-0.0773579		0.877651	0.0155427
Q9CQV1	Mitochondrial import inner membrane translocase subunit TIM16 [OS=Mus musculus]	0.978687	0.0653795			0.816617	0.0374524		0.946584	-0.00730823		0.686108	0.0496265		0.54444	0.0943871		0.484161	0.0870789		0.711849	-0.0569347
Q8BMF4	Dihydrolipoyllysine-residue acetyltransferase component of pyruvate dehydrogenase complex, mitochondrial [OS=Mus musculus]	0.978956	0.0459706			0.685765	-0.0699304		0.780301	-0.0243333		0.896885	-0.0182866		0.628407	-0.0638838		0.53581	-0.0882171		0.963534	-0.00604663
Q3V3R1	Monofunctional C1-tetrahydrofolate synthase, mitochondrial [OS=Mus musculus]	0.979061	0.0510706			0.761637	-0.0447593		0.617562	-0.0337834		0.73106	0.0480901		0.653865	0.0371142		0.974486	0.00333076		0.517242	-0.0818735
Q9D0M3	Cytochrome c1, heme protein, mitochondrial [OS=Mus musculus]	0.979196	0.0760479			0.82633	0.0192273		0.874401	-0.0186756		0.764117	0.0408183		0.216642	0.0787212		0.63051	0.0600456		0.474684	-0.0594938
Q99JB2	Stomatin-like protein 2, mitochondrial [OS=Mus musculus]	0.979232	0.041076			0.742544	0.0668159		0.691148	-0.0583566		0.531382	-0.122734		0.987805	0.00243877		0.79146	-0.0559178		0.632684	0.0643771
Q9DC70	NADH dehydrogenase [ubiquinone] iron-sulfur protein 7, mitochondrial [OS=Mus musculus]	0.979482	0.0514909			0.572276	-0.153105		0.789263	-0.0400515		0.757807	0.0732483		0.836244	-0.0398051		0.707403	-0.0798565		0.612076	-0.1133
Q8BMS1	Trifunctional enzyme subunit alpha, mitochondrial [OS=Mus musculus]	0.979601	0.0640629			0.604845	-0.0763328		0.403448	-0.0452921		0.929293	0.0107481		0.830924	-0.0202926		0.481055	-0.0655847		0.657519	-0.0560402
P56382	ATP synthase subunit epsilon, mitochondrial [OS=Mus musculus]	0.979883	0.031627			0.769487	-0.197807		0.926608	-0.0314958		0.628957	0.272577		0.835072	0.106266		0.889413	0.07477		0.57312	-0.304073
Q9D1P0	39S ribosomal protein L13, mitochondrial [OS=Mus musculus]	0.980136	0.0837993			0.793855	-0.0263575		0.408261	-0.0459813		0.651185	-0.0422942		0.734033	-0.0226704		0.307632	-0.0686517		0.968963	-0.00368718
Q9EQI8	39S ribosomal protein L46, mitochondrial [OS=Mus musculus]	0.980837	0.044132			0.928632	-0.021161		0.740185	0.024836		0.715586	-0.0629864		0.55189	-0.108983		0.661652	-0.0841475		0.58836	0.0878225
Q8BX10-2	Isoform 2 of Serine/threonine-protein phosphatase PGAM5, mitochondrial [OS=Mus musculus]	0.981668	0.0248141			0.693783	0.109098		0.793445	0.0235616		0.691337	-0.0620205		0.923115	0.0235157		0.855103	0.0470773		0.52359	0.0855821
Q9D0K2	Succinyl-CoA:3-ketoacid coenzyme A transferase 1, mitochondrial [OS=Mus musculus]	0.9822	0.0286112			0.902758	-0.0256555		0.969042	-0.00272057		0.724315	-0.0512394		0.662737	-0.0741743		0.659641	-0.0768949		0.728681	0.0485188
Q9CQ40	39S ribosomal protein L49, mitochondrial [OS=Mus musculus]	0.983514	0.0335152			0.936535	-0.0118102		0.75818	-0.0310761		0.666525	-0.0620329		0.697329	-0.0427671		0.557071	-0.0738432		0.812837	0.0309568
Q9DB20	ATP synthase subunit O, mitochondrial [OS=Mus musculus]	0.984561	0.0361436			0.907107	0.0177417		0.401074	0.0634916		0.983386	-0.00239001		0.698057	-0.0481399		0.893422	0.0153517		0.599579	0.0658816
Q8BH51	Cytochrome c oxidase assembly protein COX14 [OS=Mus musculus]	0.985536	0.0217328			0.888261	-0.0216195		0.716726	-0.0605359		0.78839	-0.0582637		0.76902	-0.0193472		0.643992	-0.0798831		0.987759	-0.00227229
Q9CQH3	NADH dehydrogenase [ubiquinone] 1 beta subcomplex subunit 5, mitochondrial [OS=Mus musculus]	0.986211	0.0193253			0.860981	-0.0415184		0.850675	-0.0190158		0.770194	-0.0470391		0.731771	-0.0695418		0.658046	-0.0885576		0.865251	0.0280233
Q9CXZ1	NADH dehydrogenase [ubiquinone] iron-sulfur protein 4, mitochondrial [OS=Mus musculus]	0.986344	0.0214288			0.677973	0.086384		0.896617	-0.0136415		0.704214	-0.060163		0.814467	0.0398625		0.890125	0.026221		0.725979	0.0465215
Q80YD1	ATP-dependent RNA helicase SUPV3L1, mitochondrial [OS=Mus musculus]	0.9873	0.0499081			0.707588	0.0303514		0.450556	-0.0267729		0.690091	-0.0130499		0.59303	0.0440744		0.820434	0.0173015		0.749098	-0.013723
Q03265	ATP synthase subunit alpha, mitochondrial [OS=Mus musculus]	0.987313	0.0212858			0.72427	0.0842518		0.801558	-0.0240104		0.884814	-0.0225987		0.675431	0.0856636		0.778054	0.0616532		0.991555	-0.00141179
Q9DCT2	NADH dehydrogenase [ubiquinone] iron-sulfur protein 3, mitochondrial [OS=Mus musculus]	0.988822	0.0156939			0.710659	-0.0731039		0.872599	-0.0182889		0.878211	0.0276405		0.842615	-0.0271744		0.764331	-0.0454633		0.786082	-0.0459294
Q91VN4	MICOS complex subunit mic25 [OS=Mus musculus]	0.989126	0.0167468			0.691185	-0.0648878		0.976065	-0.00392577		0.772183	0.0535743		0.939207	-0.00738773		0.934847	-0.0113135		0.713583	-0.0575001
Q8CHT0	Delta-1-pyrroline-5-carboxylate dehydrogenase, mitochondrial [OS=Mus musculus]	0.989389	0.0339858			0.637818	-0.0314527		0.939935	0.00527587		0.513694	0.0403886		0.96108	0.00366005		0.894222	0.00893592		0.615582	-0.0351128
P35486	Pyruvate dehydrogenase E1 component subunit alpha, somatic form, mitochondrial [OS=Mus musculus]	0.990842	0.0117725			0.889494	-0.0286076		0.959851	-0.00570874		0.835879	-0.0353866		0.720799	-0.0582855		0.698387	-0.0639942		0.86056	0.0296779
Q9CQX8	28S ribosomal protein S36, mitochondrial [OS=Mus musculus]	0.991362	0.0110853			0.896893	0.035493		0.74369	-0.0650022		0.99637	-0.0011326		0.666465	0.0993625		0.90606	0.0343604		0.711066	-0.0638696
Q9DCJ5	NADH dehydrogenase [ubiquinone] 1 alpha subcomplex subunit 8 [OS=Mus musculus]	0.992339	0.015699			0.871589	0.0270038		0.606909	0.0443009		0.92699	-0.0125309		0.815816	-0.029828		0.911399	0.014473		0.676147	0.0568318
Q9D880	Mitochondrial import inner membrane translocase subunit TIM50 [OS=Mus musculus]	0.994183	0.00532207			0.867266	-0.0157471		0.991117	-0.000326632		0.776825	0.0221669		0.911236	0.00674641		0.920259	0.00641978		0.765086	-0.0224935
P56480	ATP synthase subunit beta, mitochondrial [OS=Mus musculus]	0.994219	0.00492989			0.961513	0.0106481		0.706025	-0.0417665		0.996385	0.000872146		0.731083	0.0532868		0.94844	0.0115203		0.80305	-0.0426387
Q9D3D9	ATP synthase subunit delta, mitochondrial [OS=Mus musculus]	0.994244	0.0036995			0.866611	0.0391803		0.757071	-0.0324573		0.814082	-0.0413119		0.870431	0.0303257		0.991424	-0.00213162		0.95599	0.00885457
Q9CR68	cytochrome b-c1 complex subunit Rieske, mitochondrial [OS=Mus musculus]	0.994314	0.0040518			0.840659	0.0366577		0.999803	1.98019e-05		0.784531	-0.0374132		0.995727	-0.000775269		0.996234	-0.000755467		0.752338	0.037433
P29758	Ornithine aminotransferase, mitochondrial [OS=Mus musculus]	0.994569	0.00477336			0.974713	0.00831579		0.572477	-0.0397481		0.761599	-0.0539954		0.97699	-0.00593157		0.829593	-0.0456796		0.933129	0.0142474
P05202	Aspartate aminotransferase, mitochondrial [OS=Mus musculus]	0.995097	0.00671649			0.86861	-0.0292478		0.785065	-0.036176		0.90435	-0.0209937		0.91679	-0.0140656		0.778307	-0.0502416		0.907539	-0.0151823
P52503	NADH dehydrogenase [ubiquinone] iron-sulfur protein 6, mitochondrial [OS=Mus musculus]	0.997038	0.0008877			0.8983	0.0321786		0.953205	0.00693833		0.89879	-0.0234575		0.993163	0.00178279		0.968848	0.00872112		0.854532	0.0303958
