# Supplementary material for: Protease-independent control of parthanatos by HtrA2/Omi
Source: Cell Mol Life Sci. 2023 Aug 18;80(9):258. doi: 10.1007/s00018-023-04904-7 (PMC10439076; doi:10.1007/s00018-023-04904-7)
Supplement: Supplementary file 7 — Supplementary file7 (XLSX 228 KB) [file 18_2023_4904_MOESM7_ESM.xlsx]

## Sheet: Supplementary Table 3
							Abundance Ratios						Average Abundance				Sample Abundance
Master Protein Accession	Master Protein Description	Mitochondrial Master Proteins (w/o Duplicate Peptides)	Internal Peptide?	Position of Peptide N Terminus Within Mature Master Protein	q-Value	ANOVA Significant?	WT_MNNG/WT	KO_MNNG/KO	WT/KO	WT_MNNG/KO_MNNG	WT_MNNG/KO	KO_MNNG/WT	WT	KO	WT MNNG	KO MNNG	1N 126 WT Control	1N 128 WT Control	1N 130 WT Control	1N 126 WT MNNG	1N 128 WT MNNG	1N 130 WT MNNG	1N 127 KO Control	1N 129 KO Control	1N 131 KO Control	1N 127 KO MNNG	1N 129 KO MNNG	1N 131 KO MNNG	Modifications	# Protein Groups	# Proteins	# PSMs	Annotated Sequence	Positions in Master Protein	Theo. MH+ [Da]
O08600	endonuclease G, mitochondrial [OS=Mus musculus]		Yes	2	0.0145714	Yes	0.854864	1.17966	0.609744	0.441863	0.521248	1.93468	0.736705	1.20822	0.629783	1.42529	0.77386	0.626823	0.809433	0.596035	0.783956	0.509357	1.17256	1.2863	1.1658	1.48366	1.29439	1.49782	1xTMT6plex [K18]; 1xTMT6plex [N-Term]	1	1	4	[A].DLPALPGGPAGGTGELAKYGLPGVAQLR.[S]	O08600 [46-73]	3133.78
Q8VCF0	Mitochondrial antiviral-signaling protein [OS=Mus musculus]	+	Yes	2	0.016	Yes	0.86751	1.09413	0.728136	0.577325	0.631665	1.50264	0.843256	1.1581	0.731533	1.26711	0.856026	0.722787	0.950955	0.667619	0.766791	0.76019	1.14475	1.17843	1.15113	1.31395	1.13035	1.35702	2xTMT6plex [K6; K9]; 1xTMT6plex [N-Term]	1	1	7	[M].TFAEDKTYKYIR.[D]	Q8VCF0 [2-13]	2222.28
P52196	thiosulfate sulfurtransferase [OS=Mus musculus]	+	Yes	2	0.0217857	Yes	1.11304	1.00213	0.763506	0.848008	0.849814	1.31254	0.844715	1.10636	0.940203	1.10872	0.906037	0.79411	0.833997	0.915948	0.968002	0.936659	1.19319	1.10889	1.01701	1.12352	1.08176	1.12088	1xTMT6plex [N-Term]	1	1	5	[M].VHQVLYR.[A]	P52196 [2-8]	1143.68
Q8JZY4	Mitochondrial ribonuclease P protein 3 [OS=Mus musculus]	+	Yes	2	0.0486349	Yes	1.01887	0.939079	0.772291	0.837912	0.786865	1.21597	0.883063	1.14343	0.899728	1.07377	0.877235	0.825458	0.946496	1.00441	0.870019	0.82476	1.09482	1.22989	1.1056	1.05155	1.10583	1.06394	3xTMT6plex [K3; K11; K19]; 1xTMT6plex [N-Term]	1	1	5	[F].SVKPTTPPNSKALNLLDTKAR.[T]	Q8JZY4 [45-65]	3167.93
O35143	ATPase inhibitor, mitochondrial [OS=Mus musculus]		Yes	3	0.0261714	Yes	1.44845	1.07084	0.372385	0.503698	0.539382	2.87563	0.499409	1.34111	0.723369	1.43612	0.546087	0.398858	0.55328	1.02222	0.601087	0.546803	1.25275	1.09239	1.67818	1.61651	1.36861	1.32322	1xTMT6plex [K22]; 1xTMT6plex [N-Term]	1	1	3	[S].DSSDSMDTGAGSIREAGGAFGKR.[E]	O35143 [28-50]	2730.35
O35143	ATPase inhibitor, mitochondrial [OS=Mus musculus]		Yes	4	0.0281481	Yes	1.28169	1.12632	0.711809	0.809998	0.91232	1.58234	0.759171	1.06654	0.973024	1.20127	0.7723	0.683723	0.821489	1.10804	0.937203	0.873828	1.05404	1.01739	1.12818	1.20883	1.28679	1.10818	1xOxidation [M5]; 1xTMT6plex [N-Term]	1	1	36	[D].SSDSMDTGAGSIR.[E]	O35143 [29-41]	1528.71
Q9WTP6-1	Adenylate kinase 2, mitochondrial [OS=Mus musculus]		Yes	8	0.0175385	Yes	0.893456	1.13046	0.497193	0.392956	0.44422	2.27368	0.647414	1.30214	0.578436	1.47201	0.600042	0.589263	0.752937	0.569383	0.725653	0.440272	1.0597	1.40607	1.44065	1.69499	1.42102	1.30003	1xTMT6plex [K7]; 1xTMT6plex [N-Term]	1	2	12	[A].SEPEIPKGIR.[A]	Q9WTP6-1 [8-17]	1583.95
Q80ZK0	28S ribosomal protein S10, mitochondrial [OS=Mus musculus]	+	Yes	9	0.0472069	Yes	1.06261	1.02178	0.737009	0.766466	0.783157	1.38638	0.832322	1.12932	0.884438	1.15392	0.923209	0.768948	0.804809	0.956179	0.918589	0.778544	1.21408	1.18158	0.992319	1.16911	1.147	1.14564	2xTMT6plex [K7; K25]; 1xTMT6plex [N-Term]	1	1	3	[N].LHVDVPKDVTRPTITTSDEPDTLYKR.[L]	Q80ZK0 [9-34]	3684.06
Q8R4N0	Citrate lyase subunit beta-like protein, mitochondrial [OS=Mus musculus]	+	Yes	13	0.0293333	Yes	0.813334	0.947318	0.561587	0.482159	0.456758	1.68686	0.757452	1.34877	0.616062	1.27771	0.650865	0.788858	0.832634	0.602681	0.766969	0.478535	1.20715	1.60017	1.23898	1.49668	1.30339	1.03307	1xTMT6plex [K7]; 1xTMT6plex [N-Term]	1	1	10	[Y].SSLSNHKYVPR.[R]	Q8R4N0 [33-43]	1746.01
Q8BGT5	Alanine aminotransferase 2 [OS=Mus musculus]		Yes	24	0.0174	Yes	1.07824	0.921963	0.581278	0.679806	0.626756	1.5861	0.742849	1.27796	0.800966	1.17823	0.751005	0.759042	0.718499	0.857277	0.823919	0.721704	1.24089	1.46937	1.1236	1.09569	1.34208	1.09691	1xTMT6plex [K13]; 1xTMT6plex [N-Term]	1	1	15	[S].HSSAAAEASAALKVRPERSPR.[D]	Q8BGT5 [24-44]	2649.49
Q8R404	MICOS complex subunit MIC13 [OS=Mus musculus]	+	Yes	24	0.0286897	Yes	0.970925	0.990677	0.82894	0.812412	0.804838	1.19511	0.91483	1.10361	0.888231	1.09333	0.931902	0.91799	0.894596	0.937351	0.884251	0.84309	1.17521	1.10012	1.03551	1.16659	1.07853	1.03485	1xTMT6plex [K13]; 1xTMT6plex [N-Term]	1	1	7	[Y].LVYDQELLGPSDKSEAALR.[K]	Q8R404 [24-42]	2562.42
Q8BGT5	Alanine aminotransferase 2 [OS=Mus musculus]		Yes	24	0.0323111	Yes	0.96194	0.829627	0.543638	0.63034	0.522947	1.52607	0.750826	1.38111	0.72225	1.14581	0.754866	0.831836	0.665776	0.704693	0.769535	0.692521	1.20755	1.71665	1.21914	0.952731	1.38313	1.10157	1xTMT6plex [K13]; 1xTMT6plex [N-Term]	1	1	14	[S].HSSAAAEASAALKVRPER.[S]	Q8BGT5 [24-41]	2309.31
Q8BGT5	Alanine aminotransferase 2 [OS=Mus musculus]		Yes	25	0.00492308	Yes	1.12991	1.06201	0.416196	0.442808	0.470265	2.5517	0.564627	1.35664	0.637979	1.44076	0.665916	0.551828	0.476137	0.637976	0.679378	0.596582	1.54913	1.39815	1.12263	1.48183	1.50681	1.33364	1xTMT6plex [K12]; 1xTMT6plex [N-Term]	1	1	11	[H].SSAAAEASAALKVRPERSPR.[D]	Q8BGT5 [25-44]	2512.44
Q8BGT5	Alanine aminotransferase 2 [OS=Mus musculus]		Yes	25	0.00618182	Yes	1.3057	1.18052	0.402519	0.445201	0.525568	2.93283	0.517941	1.28675	0.676275	1.51903	0.557332	0.549106	0.447386	0.71284	0.754835	0.561151	1.27184	1.45167	1.13674	1.46206	1.83187	1.26317	1xTMT6plex [K12]; 1xTMT6plex [N-Term]	1	1	11	[H].SSAAAEASAALKVRPER.[S]	Q8BGT5 [25-41]	2172.25
Q8BGT5	Alanine aminotransferase 2 [OS=Mus musculus]	+	Yes	26	0.00631579	Yes	1.18549	0.992197	0.358016	0.427764	0.424426	2.77138	0.516126	1.44163	0.611864	1.43038	0.51589	0.553527	0.478961	0.673688	0.638212	0.523694	1.20019	1.35815	1.76655	1.70168	1.4002	1.18926	1xTMT6plex [K11]; 1xTMT6plex [N-Term]	1	1	4	[S].SAAAEASAALKVRPER.[S]	Q8BGT5 [26-41]	2085.22
Q9CQ40	39S ribosomal protein L49, mitochondrial [OS=Mus musculus]		Yes	27	0.0254054	Yes	0.99046	1.02752	0.794814	0.766148	0.787232	1.29278	0.880787	1.10817	0.872384	1.13866	0.844275	0.861808	0.936278	0.94912	0.893962	0.77407	1.09504	1.10778	1.12167	1.19636	1.10877	1.11085	1xTMT6plex [N-Term]	1	1	12	[L].SQTQGPPDNPGFVESVDEYQFVER.[L]	Q9CQ40 [27-50]	2954.4
P97287	Induced myeloid leukemia cell differentiation protein Mcl-1 homolog [OS=Mus musculus]		Yes	34	0.0156667	Yes	1.40324	1.21005	0.742754	0.86134	1.04226	1.62914	0.743671	1.00123	1.04355	1.21154	0.808504	0.669711	0.752798	1.07739	1.0943	0.958969	1.0565	0.921373	1.02583	1.14252	1.26207	1.23004	1xTMT6plex [K6]; 1xTMT6plex [N-Term]	1	1	5	[L].VAEEAKAR.[R]	P97287 [34-41]	1331.8
Q69ZP3-3	Isoform 3 of Probable hydrolase PNKD [OS=Mus musculus]	+	Yes	41	0.0486496	Yes	0.652131	0.997656	0.773822	0.505818	0.504633	1.28926	0.944805	1.22096	0.616137	1.2181	0.877133	0.819051	1.13823	0.452397	0.637621	0.758391	1.17643	1.35148	1.13497	1.32772	1.03561	1.29096	1xCarbamidomethyl [C9]; 1xTMT6plex [K10]; 1xTMT6plex [N-Term]	1	3	5	[A].LQSHSSPECKEEPEPLSPELEYIPR.[K]	Q69ZP3-3 [41-65]	3409.73
Q8BJ03-1	Cytochrome c oxidase assembly protein COX15 homolog [OS=Mus musculus]	+	Yes	47	0.0154667	Yes	0.838374	1.01014	0.701343	0.582086	0.587988	1.44029	0.85025	1.21232	0.712827	1.22461	0.774689	0.805399	0.97066	0.630646	0.745794	0.76204	1.19729	1.21873	1.22092	1.31236	1.09064	1.27083	1xTMT6plex [K12]; 1xTMT6plex [N-Term]	1	2	7	[Y].STITEVALQSGKGTVSLPSR.[A]	Q8BJ03-1 [47-66]	2489.43
Q9QXX4	Calcium-binding mitochondrial carrier protein Aralar2 [OS=Mus musculus]	+	No	1	0.00355556	Yes	0.87147	0.95428	0.186675	0.170475	0.162681	5.112	0.324139	1.73639	0.282477	1.657	0.248547	0.50294	0.220929	0.260201	0.279359	0.307871	1.8321	1.72912	1.64794	1.74138	1.77113	1.45849	1xAcetyl [N-Term]; 2xTMT6plex [K4; K9]	1	1	5	[M].AAAKVALTKR.[A]	Q9QXX4 [2-11]	1528.99
O08600	endonuclease G, mitochondrial [OS=Mus musculus]	+	No	1	0.0066	Yes	0.816481	1.0965	0.645965	0.481	0.527418	1.69747	0.790199	1.22328	0.645182	1.34134	0.767933	0.718613	0.88405	0.70808	0.647011	0.580456	1.21611	1.14244	1.3113	1.5004	1.17359	1.35002	1xTMT6plex [K19]; 1xTMT6plex [N-Term]	1	1	7	[A].ADLPALPGGPAGGTGELAKYGLPGVAQLR.[S]	O08600 [45-73]	3204.81
P05063	Fructose-bisphosphate aldolase C [OS=Mus musculus]	+	No	1	0.013	Yes	0.873754	0.922596	0.189695	0.179652	0.165746	4.86358	0.333084	1.7559	0.291034	1.61998	0.376592	0.236647	0.386014	0.397038	0.264589	0.211475	1.32926	1.43535	2.50309	2.13153	1.14046	1.58796	2xTMT6plex [K12; K13]; 1xTMT6plex [N-Term]	1	1	4	[M].PHSYPALSAEQKKELSDIALR.[I]	P05063 [2-22]	3040.74
Q9CWD8	Iron-sulfur protein NUBPL [OS=Mus musculus]	+	No	1	0.015	Yes	1.033	1.02047	0.68197	0.690341	0.704472	1.49636	0.80069	1.17408	0.827109	1.19812	0.77247	0.816538	0.813061	0.803747	0.931767	0.745813	1.18688	1.27692	1.05845	1.21753	1.23737	1.13945	1xTMT6plex [K8]; 1xTMT6plex [N-Term]	1	1	5	[L].GAESEALKQRR.[T]	Q9CWD8 [39-49]	1703
Q9EP89	Serine beta-lactamase-like protein LACTB, mitochondrial [OS=Mus musculus]	+	No	1	0.0153103	Yes	0.98318	1.05029	1.27273	1.19141	1.25133	0.825223	1.11293	0.874442	1.09421	0.918416	1.09452	1.06782	1.17645	1.15541	1.03036	1.09687	0.893214	0.866887	0.863225	0.922507	0.942236	0.890506	1xTMT6plex [N-Term]	1	1	12	[G].AVPIQSPADPEASGTTELSHEQALSPGSPHTPAPPAAR.[G]	Q9EP89 [63-100]	4001.02
Q8BIP0	Aspartate--tRNA ligase, mitochondrial [OS=Mus musculus]	+	No	1	0.016	Yes	0.900727	0.950767	0.750802	0.711286	0.676268	1.26634	0.889092	1.18419	0.800829	1.12589	0.800997	0.92238	0.943899	0.782391	0.851985	0.768112	1.10087	1.26089	1.19081	1.19977	1.11144	1.06646	1xTMT6plex [N-Term]	1	1	5	[L].ALSSQRIPEFSSFVAR.[T]	Q8BIP0 [34-49]	2024.11
Q99KE1	NAD-dependent malic enzyme, mitochondrial [OS=Mus musculus]	+	No	1	0.0181463	Yes	0.965156	0.964393	0.559055	0.559498	0.539576	1.72504	0.73007	1.3059	0.704632	1.2594	0.799534	0.575536	0.815139	0.784413	0.72739	0.602091	1.24616	1.39813	1.27341	1.35508	1.13837	1.28475	1xOxidation [M11]; 3xTMT6plex [K4; K6; K8]; 1xTMT6plex [N-Term]	1	1	7	[R].VHLKEKGKPLMLNPR.[T]	Q99KE1 [19-33]	2692.68
Q9D6S7	Ribosome-recycling factor, mitochondrial [OS=Mus musculus]	+	No	1	0.0200784	Yes	1.19378	1.08795	0.467223	0.512668	0.557759	2.32855	0.600363	1.28496	0.716698	1.39798	0.755304	0.47255	0.573235	0.905064	0.626299	0.618732	1.39019	1.3197	1.14499	1.36985	1.50998	1.3141	5xTMT6plex [K3; K4; K6; K8; K10]; 1xTMT6plex [N-Term]	1	1	7	[F].ATKKAKAKGKGQPQAR.[V]	Q9D6S7 [56-71]	3042.98
Q9CQL5	39S ribosomal protein L18, mitochondrial [OS=Mus musculus]	+	?		0.0251053	Yes	0.967945	1.07775	0.72813	0.653943	0.70479	1.48017	0.829618	1.13938	0.803025	1.22797	0.82253	0.737941	0.928384	0.871844	0.834817	0.702414	1.20965	1.19694	1.01156	1.29413	1.19306	1.19673	1xTMT6plex [K15]; 1xTMT6plex [N-Term]	1	1	12	[L].STSSVPAVQPDVESKENEAVAPEFTNRNPR.[N]	Q9CQL5 [25-54]	3713.91
Q64442	Sorbitol dehydrogenase [OS=Mus musculus]	+	No	1	0.0261449	Yes	0.910795	1.04617	1.40008	1.21891	1.27519	0.747222	1.18615	0.847199	1.08034	0.886315	1.12647	1.26368	1.1683	1.00701	1.07788	1.15612	0.855482	0.759014	0.927101	0.890225	0.844766	0.923956	1xAcetyl [N-Term]; 1xTMT6plex [K5]	1	1	3	[M].AAPAKGENLSLVVHGPGDIR.[L]	Q64442 [2-21]	2272.26
P18155	Bifunctional methylenetetrahydrofolate dehydrogenase/cyclohydrolase, mitochondrial [OS=Mus musculus]	+	No	1	0.0265231	Yes	1.32945	1.04892	0.578292	0.732952	0.76881	1.81383	0.68114	1.17785	0.905541	1.23547	0.664113	0.702586	0.67672	1.06462	0.942618	0.709383	1.18	1.20437	1.14917	1.09136	1.38738	1.22768	1xTMT6plex [N-Term]	1	1	12	[N].EAVVISGR.[K]	P18155 [36-43]	1059.64
Q9JIY5	Serine protease HTRA2, mitochondrial [OS=Mus musculus]	+	No	1	0.0268485	Yes	1.33662	0.964962	1.98607	2.75101	2.65462	0.485864	1.20265	0.605542	1.60748	0.584325	1.24552	1.14145	1.22098	2.08792	1.61853	1.116	0.771432	0.594767	0.450427	0.546176	0.693113	0.513686	1xTMT6plex [N-Term]	1	1	13	[A].AVPAPPPTSPR.[S]	Q9JIY5 [134-144]	1318.77
Q6PB66	Leucine-rich PPR motif-containing protein, mitochondrial [OS=Mus musculus]	+	No	1	0.0283902	Yes	0.992394	0.994044	0.806375	0.805037	0.800242	1.23273	0.895808	1.11091	0.888994	1.10429	0.867892	0.869593	0.949939	0.91507	0.884544	0.867369	1.17997	1.16119	0.991557	1.08522	1.1261	1.10155	1xTMT6plex [K6]; 1xTMT6plex [N-Term]	1	1	9	[Y].AIVAEKRDLQEEPAPVR.[K]	Q6PB66 [60-76]	2379.38
Q9D7J4	Cytochrome c oxidase protein 20 homolog [OS=Mus musculus]	+	No	1	0.032	Yes	1.02063	0.981087	0.697341	0.725451	0.71173	1.4069	0.822783	1.17989	0.839761	1.15757	0.847196	0.745688	0.875464	0.784998	0.801433	0.932852	1.20465	1.16311	1.1719	1.34355	1.09936	1.0298	1xAcetyl [N-Term]; 1xCarbamidomethyl [C27]; 3xTMT6plex [K11; K12; K15]	1	1	2	[M].AAAPEPHETEKKPFKLLGILDVENTPCAR.[E]	Q9D7J4 [2-30]	3961.18
Q9WU79	Proline dehydrogenase 1, mitochondrial [OS=Mus musculus]	+	?		0.0422909	Yes	1.25838	1.11784	1.51029	1.70017	1.90053	0.740149	1.0927	0.723502	1.37503	0.808762	1.18072	0.906366	1.19102	1.30771	1.23133	1.58607	0.922209	0.629005	0.619293	0.775666	0.85543	0.795189	1xTMT6plex [K3]; 1xTMT6plex [N-Term]	1	1	3	[L].STKPQAQEQPPASPEALR.[G]	Q9WU79 [20-37]	2393.32
P46656	Adrenodoxin, mitochondrial [OS=Mus musculus]	+	No	1	0.0423333	Yes	1.01232	0.977904	0.744503	0.770704	0.753674	1.3135	0.856715	1.15072	0.867269	1.12529	0.862568	0.796987	0.910591	0.978183	0.866838	0.756785	1.04828	1.19089	1.21299	1.1767	1.09873	1.10046	2xTMT6plex [K6; K12]; 1xTMT6plex [N-Term]	1	1	7	[R].SSSEDKITVHFKNR.[D]	P46656 [65-78]	2335.33
P08249	Malate dehydrogenase, mitochondrial [OS=Mus musculus]	+	No	1	0.042422	Yes	0.833507	1.05649	0.878893	0.693393	0.732564	1.20207	0.958457	1.09053	0.798881	1.15213	0.877856	0.932721	1.0648	0.798813	0.785807	0.812024	0.984569	1.05508	1.23193	1.22544	1.05504	1.17592	2xTMT6plex [K9; K28]; 1xTMT6plex [N-Term]	1	1	6	[F].STSAQNNAKVAVLGASGGIGQPLSLLLKNSPLVSR.[L]	P08249 [18-52]	4135.42
Q9CXC3	mitochondrial genome maintenance exonuclease 1 [OS=Mus musculus]	+	No	1	0.047776	Yes	1.21524	1.14476	0.511433	0.542919	0.621512	2.23834	0.624135	1.22037	0.758473	1.39703	0.796759	0.396803	0.678843	0.842673	0.593232	0.839514	1.39849	1.13895	1.12367	1.35437	1.40901	1.42769	4xTMT6plex [K3; K4; K5; K15]; 1xTMT6plex [N-Term]	1	1	6	[C].SQKKKNSYEAVDQAKYSR.[L]	Q9CXC3 [35-52]	3275.91
Q05920	pyruvate carboxylase, mitochondrial [OS=Mus musculus]	+	No	1	0.0481951	Yes	0.917054	0.996999	0.791689	0.728208	0.726022	1.25933	0.901001	1.13807	0.826267	1.13466	0.763235	0.996476	0.943292	0.863395	0.879303	0.736102	1.09591	1.1821	1.13622	1.14577	1.18204	1.07616	1xTMT6plex [N-Term]	1	1	9	[R].SSSAPVASPNVR.[R]	Q05920 [19-30]	1400.77
Q6PB66	Leucine-rich PPR motif-containing protein, mitochondrial [OS=Mus musculus]		No	1	0.0489375	Yes	0.98101	0.985934	0.780974	0.777074	0.766143	1.26244	0.884192	1.13217	0.867402	1.11624	0.830229	0.929864	0.892483	0.877902	0.963268	0.761035	1.15665	1.22338	1.01647	1.10722	1.1409	1.1006	1xTMT6plex [K6]; 1xTMT6plex [N-Term]	1	1	13	[Y].AIVAEKR.[D]	Q6PB66 [60-66]	1244.81
Q9QYR9	Acyl-coenzyme A thioesterase 2, mitochondrial [OS=Mus musculus]	+	No	1	0.0501176		0.963055	1.19784	0.636594	0.511816	0.613075	1.88164	0.738613	1.16026	0.711325	1.38981	0.624702	0.615788	0.975347	0.714076	0.751542	0.668357	1.00863	1.22062	1.25153	1.70257	1.38825	1.07859	1xTMT6plex [N-Term]	1	1	11	[T].NATLSVEPEGR.[S]	Q9QYR9 [43-53]	1401.75
Q9DCU6	39S ribosomal protein L4, mitochondrial [OS=Mus musculus]	+	Yes	21	0.0502769		0.946236	1.04067	0.851926	0.774618	0.806123	1.22155	0.92132	1.08146	0.871786	1.12544	0.916694	0.889819	0.957446	0.851762	0.967737	0.795858	1.05716	1.10745	1.07975	1.19151	1.02121	1.1636	1xTMT6plex [N-Term]	1	1	6	[V].IHSLAEGAERPAEISEPRDSAGLLDPVLR.[K]	Q9DCU6 [21-49]	3327.79
Q9CZD3	Glycine--tRNA ligase [OS=Mus musculus]	+	Yes	2	0.0504545		1.11696	1.07052	0.646857	0.674921	0.722517	1.65496	0.752183	1.16283	0.840161	1.24483	0.697954	0.836424	0.722171	0.906213	0.964171	0.6501	1.11115	1.26978	1.10754	1.24538	1.39701	1.0921	1xTMT6plex [N-Term]	1	1	7	[L].SAPAQPAASR.[S]	Q9CZD3 [35-44]	1184.66
P56391	Cytochrome c oxidase subunit 6B1 [OS=Mus musculus]	+	No	1	0.0505373		0.866116	1.16269	0.849722	0.632977	0.735958	1.36832	0.906763	1.06713	0.785362	1.24074	0.942173	0.782782	0.995336	0.715265	0.816699	0.824123	1.04345	1.01299	1.14494	1.42479	1.05739	1.24005	1xAcetyl [N-Term]; 4xTMT6plex [K5; K7; K9; K12]	1	1	10	[M].AEDIKTKIKNYKTAPFDSR.[F]	P56391 [2-20]	3183.85
Q9JIQ3	Diablo homolog, mitochondrial [OS=Mus musculus]	+	No	1	0.0506047		1.07145	1.1214	0.698536	0.667422	0.748445	1.60535	0.783029	1.12096	0.838975	1.25704	0.779137	0.653782	0.916169	0.98125	0.83771	0.697965	1.17286	1.09723	1.09278	1.3716	1.20134	1.19817	1xOxidation [M19]; 1xTMT6plex [K7]; 1xTMT6plex [N-Term]	1	1	6	[C].AVPIAQKSEPQSLSNEALMRR.[A]	Q9JIQ3 [54-74]	2799.56
Q9DCB8	iron-sulfur cluster assembly 2 homolog, mitochondrial [OS=Mus musculus]	+	Yes	29	0.0523662		1.15184	1.02114	0.779399	0.879153	0.897742	1.31017	0.842984	1.08158	0.970982	1.10445	0.790492	0.828923	0.909537	1.01241	1.03694	0.863593	1.0859	1.08811	1.07073	1.17841	1.10639	1.02855	1xTMT6plex [N-Term]	1	1	12	[W].ETTSSIPEAGEGQIR.[L]	Q9DCB8 [37-51]	1803.93
Q8BH04	Phosphoenolpyruvate carboxykinase [GTP], mitochondrial [OS=Mus musculus]	+	No	1	0.0525547		0.797254	0.952713	0.858917	0.718763	0.684775	1.1092	0.982629	1.14403	0.783405	1.08993	0.881646	1.0807	0.985535	0.851051	0.800801	0.698362	1.0412	1.20813	1.18277	1.18626	1.10805	0.97549	1xTMT6plex [N-Term]	1	1	18	[S].IQTLHVLSGDMSQLPAGVRDFVAR.[S]	Q8BH04 [27-50]	2839.55
Q9JLZ3	methylglutaconyl-CoA hydratase, mitochondrial [OS=Mus musculus]	+	No	1	0.0526809		0.955685	1.14709	0.768185	0.640002	0.734143	1.49325	0.84198	1.09606	0.804667	1.25729	0.98188	0.706645	0.837415	0.844859	0.801129	0.768014	1.25349	1.05973	0.974974	1.43536	1.15111	1.1854	1xTMT6plex [K5]; 1xTMT6plex [N-Term]	1	3	4	[Y].SSEVKTEDELR.[V]	Q9JLZ3 [43-53]	1750.96
Q9Z110-1	delta-1-pyrroline-5-carboxylate synthase [OS=Mus musculus]		Yes	44	0.0532222		0.877763	1.06201	0.68716	0.567947	0.603164	1.5455	0.81992	1.1932	0.719695	1.26719	0.789329	0.7926	0.87783	0.71905	0.910075	0.529959	1.11178	1.36296	1.10485	1.44298	1.20613	1.15245	1xTMT6plex [N-Term]	1	2	21	[W].SNIPFITVPLSR.[A]	Q9Z110-1 [44-55]	1572.93
B2RXV4	Feline leukemia virus subgroup C receptor-related protein 1 [OS=Mus musculus]	+	Yes	2	0.0553514		1.02553	1.0705	1.45273	1.39171	1.48982	0.736885	1.15916	0.797917	1.18875	0.854169	1.05226	1.07399	1.35124	1.10801	1.05966	1.39859	0.845049	0.709681	0.839022	0.809061	0.852767	0.900677	1xAcetyl [N-Term]; 2xTMT6plex [K19; K26]	1	1	3	[M].ARPDDEVGPAVAPGHPLGKGYLPVPKGAPDGEAR.[L]	B2RXV4 [2-35]	3891.09
Q8BMF4	Dihydrolipoyllysine-residue acetyltransferase component of pyruvate dehydrogenase complex, mitochondrial [OS=Mus musculus]	+	No	1	0.0556291		1.17441	1.68147	1.01781	0.710881	1.19532	1.65205	0.831778	0.817227	0.976852	1.37414	0.877778	0.675252	0.942306	0.786481	1.07177	1.0723	0.867372	0.718351	0.865959	1.26461	1.37482	1.48301	1xOxidation [M18]; 1xTMT6plex [K8]; 1xTMT6plex [N-Term]	1	1	5	[S].YSLPPHQKVPLPSLSPTMQAGTIAR.[W]	Q8BMF4 [85-109]	3163.77
O55125	Protein NipSnap homolog 1 [OS=Mus musculus]	+	Yes	36	0.0566494		1.04981	1.02818	0.539381	0.55073	0.566248	1.90622	0.688467	1.2764	0.722761	1.31237	0.668569	0.606855	0.789978	0.897242	0.805189	0.465852	1.12709	1.4616	1.24052	1.46034	1.36866	1.1081	1xTMT6plex [K2]; 1xTMT6plex [N-Term]	1	1	3	[Y].SKDSEGSWFR.[S]	O55125 [36-45]	1656.87
Q64521	Glycerol-3-phosphate dehydrogenase, mitochondrial [OS=Mus musculus]	+	No	1	0.0574968		1.12084	1.15335	0.729396	0.708837	0.817539	1.58124	0.788475	1.081	0.883757	1.24677	0.854155	0.650314	0.860956	0.963037	0.873715	0.81452	1.24991	1.04927	0.943814	1.36032	1.21745	1.16255	1xTMT6plex [N-Term]	1	1	5	[A].AGYLTEPVNR.[E]	Q64521 [43-52]	1348.74
Q9JLZ3	methylglutaconyl-CoA hydratase, mitochondrial [OS=Mus musculus]		No	1	0.0591899		1.00945	1.12715	0.762856	0.683197	0.770066	1.47754	0.833706	1.09287	0.841586	1.23183	0.860538	0.740821	0.899758	0.778647	0.937478	0.808631	1.17921	1.18228	0.91713	1.37807	1.20588	1.11155	1xTMT6plex [K5]; 1xTMT6plex [N-Term]	1	3	10	[Y].SSEVKTEDELRVR.[H]	Q9JLZ3 [43-55]	2006.13
Q8K2B3	Succinate dehydrogenase [ubiquinone] flavoprotein subunit, mitochondrial [OS=Mus musculus]		No	1	0.059725		0.89342	0.951799	0.872192	0.818696	0.779234	1.09127	0.968235	1.11012	0.86504	1.05661	0.898034	0.947943	1.05873	0.931607	0.849358	0.814156	1.03342	1.16482	1.13211	1.10141	1.02836	1.04006	1xTMT6plex [K4]; 1xTMT6plex [N-Term]	1	1	49	[K].ASAKVSDAISTQYPVVDHEFDAVVVGAGGAGLR.[A]	Q8K2B3 [43-75]	3745
Q921S7	39S ribosomal protein L37, mitochondrial [OS=Mus musculus]	+	No	1	0.0603879		0.978963	1.04608	0.759483	0.710754	0.743506	1.37736	0.85598	1.12706	0.837973	1.17899	0.807106	0.928053	0.83278	0.824795	0.993974	0.695149	1.12658	1.23438	1.0202	1.21778	1.21935	1.09984	1xTMT6plex [N-Term]	1	1	9	[G].AYEWGVR.[S]	Q921S7 [30-36]	1109.59
O35943	Frataxin, mitochondrial [OS=Mus musculus]		No	1	0.0606708		1.06627	0.950752	0.693127	0.777344	0.739062	1.37168	0.819556	1.1824	0.873869	1.12417	0.827893	0.854709	0.776066	0.899214	0.994616	0.727777	1.06763	1.3635	1.11608	1.08885	1.21771	1.06596	1xTMT6plex [N-Term]	1	1	11	[N].LGTLDNPSSLDETAYER.[L]	O35943 [78-94]	2110.05
Q8BTW8	CDK5 regulatory subunit-associated protein 1 [OS=Mus musculus]	+	Yes	2	0.0615		0.837821	0.941482	0.576545	0.513065	0.483041	1.63297	0.768453	1.33286	0.643826	1.25486	0.845027	0.758871	0.701461	0.373271	0.764541	0.793665	1.39425	1.4088	1.19553	1.28779	1.09919	1.37761	1xCarbamidomethyl [C8]; 2xTMT6plex [K14; K20]; 1xTMT6plex [N-Term]	1	1	6	[Q].SSVSSTPCPSPEAKSSEAQKDFSSR.[L]	Q8BTW8 [32-56]	3343.7
O54724	polymerase I and transcript release factor [OS=Mus musculus]	+	Yes	7	0.0616568		1.06314	1.00349	1.2986	1.3758	1.3806	0.772746	1.10928	0.85421	1.17932	0.85719	1.00208	1.16724	1.15851	1.02361	1.23016	1.2842	0.98695	0.778095	0.797586	0.903733	0.824716	0.843122	1xTMT6plex [N-Term]	1	1	4	[L].HIVERPYSGFPDASSEGPEPTQGEAR.[A]	O54724 [7-32]	3042.48
Q922H2	[Pyruvate dehydrogenase (acetyl-transferring)] kinase isozyme 3, mitochondrial [OS=Mus musculus]	+	?		0.0643509		0.962508	1.03542	0.796415	0.740333	0.766556	1.3001	0.885301	1.11161	0.85211	1.15098	0.898919	0.89288	0.864106	0.79306	0.954607	0.808662	1.1607	1.24417	0.929953	1.16859	1.19172	1.09263	2xTMT6plex [K1; K6]; 1xTMT6plex [N-Term]	1	1	11	[L].KQPVPKQIER.[Y]	Q922H2 [9-18]	1910.22
Q8K2B3	Succinate dehydrogenase [ubiquinone] flavoprotein subunit, mitochondrial [OS=Mus musculus]		Yes	2	0.0653182		0.82576	1.07881	0.854739	0.654245	0.705809	1.26216	0.939438	1.09909	0.77575	1.18572	0.830457	0.866289	1.12157	0.818502	0.764548	0.744201	1.03958	1.0682	1.1895	1.37631	1.05435	1.1265	1xTMT6plex [K3]; 1xTMT6plex [N-Term]	1	1	27	[A].SAKVSDAISTQYPVVDHEFDAVVVGAGGAGLR.[A]	Q8K2B3 [44-75]	3673.96
Q99JR1	Sideroflexin-1 [OS=Mus musculus]	+	No	1	0.0666816		0.9941	1.0169	0.816972	0.798656	0.812152	1.24472	0.896288	1.09709	0.891001	1.11562	0.809857	0.861608	1.0174	0.969449	0.833865	0.869688	1.09466	1.0842	1.1124	1.16609	1.13181	1.04897	1xAcetyl [N-Term]; 1xTMT6plex [K11]	1	1	64	[M].SGEVPPNINIKEPR.[W]	Q99JR1 [2-15]	1821.01
Q9Z2I8	Succinate--CoA ligase [GDP-forming] subunit beta, mitochondrial [OS=Mus musculus]	+	No	1	0.0670164		0.991395	0.876277	0.665727	0.753184	0.659998	1.31627	0.831638	1.24922	0.824482	1.09466	0.653321	0.943503	0.898091	0.927365	0.812581	0.733499	1.19127	1.15343	1.40296	1.13143	1.04178	1.11077	1xOxidation [M12]; 2xTMT6plex [K9; K10]; 1xTMT6plex [N-Term]	1	1	3	[W].LNLQEYQSKKLMSEHGVR.[V]	Q9Z2I8 [39-56]	2863.61
O35143	ATPase inhibitor, mitochondrial [OS=Mus musculus]		No	1	0.0671304		1.00934	0.961944	0.686162	0.719973	0.692573	1.40192	0.821583	1.19736	0.82926	1.15179	0.800241	0.736484	0.928025	0.980941	0.774678	0.732163	1.07329	1.23928	1.27951	1.31387	1.14426	0.997262	1xTMT6plex [K24]; 1xTMT6plex [N-Term]	1	1	5	[F].VSDSSDSMDTGAGSIREAGGAFGKR.[E]	O35143 [26-50]	2916.45
Q9DCU6	39S ribosomal protein L4, mitochondrial [OS=Mus musculus]		Yes	21	0.0677433		1.1709	1.07236	0.793136	0.866012	0.928681	1.35206	0.83616	1.05425	0.979058	1.13054	0.821276	0.883364	0.803841	1.00833	1.05782	0.87102	1.16076	1.0555	0.946478	1.10437	1.20983	1.07742	1xTMT6plex [N-Term]	1	1	15	[V].IHSLAEGAERPAEISEPR.[D]	Q9DCU6 [21-38]	2191.17
O35129	Prohibitin-2 [OS=Mus musculus]	+	No	1	0.0743147		1.05203	1.02111	0.714819	0.736464	0.75201	1.42848	0.819762	1.14681	0.862412	1.17102	0.745032	0.795868	0.918384	1.04414	0.82512	0.717972	1.07348	1.08463	1.28233	1.23401	1.15566	1.12338	1xAcetyl [N-Term]; 1xTMT6plex [K5]	1	1	7	[M].AQNLKDLAGR.[L]	O35129 [2-11]	1356.78
O35143	ATPase inhibitor, mitochondrial [OS=Mus musculus]		Yes	2	0.0764706		1.30056	1.14783	0.781062	0.88499	1.01582	1.46957	0.79201	1.01402	1.03005	1.16392	0.859655	0.703752	0.812623	1.18404	0.966054	0.940074	1.07982	0.932179	1.03005	1.21793	1.25179	1.02203	1xOxidation [M7]; 1xTMT6plex [K23]; 1xTMT6plex [N-Term]	1	1	34	[V].SDSSDSMDTGAGSIREAGGAFGKR.[E]	O35143 [27-50]	2833.38
Q99LC5	Electron transfer flavoprotein subunit alpha, mitochondrial [OS=Mus musculus]	+	No	1	0.0765517		0.74689	0.918962	0.916571	0.744947	0.684578	1.00261	1.04153	1.13633	0.777905	1.04424	0.960782	1.03917	1.12462	0.8394	0.751566	0.742749	1.01925	1.16606	1.22367	1.2457	0.920111	0.966918	1xTMT6plex [N-Term]	1	1	17	[F].QSTLVIAEHANDSLAPITLNTITAAGR.[L]	Q99LC5 [20-46]	3006.64
Q9JIQ3	Diablo homolog, mitochondrial [OS=Mus musculus]		No	1	0.076657		0.938921	1.02711	0.808543	0.739123	0.759157	1.27032	0.899679	1.11272	0.844727	1.14288	0.840083	0.902182	0.956771	1.01332	0.767809	0.753052	1.19681	1.10938	1.03195	1.15693	1.20657	1.06513	1xTMT6plex [K7]; 1xTMT6plex [N-Term]	1	1	3	[C].AVPIAQKSEPQSLSNEALMR.[R]	Q9JIQ3 [54-73]	2627.46
Q60930	Voltage-dependent anion-selective channel protein 2 [OS=Mus musculus]	+	Yes	2	0.0814085		0.790753	1.00172	0.83627	0.660145	0.661283	1.19785	0.955934	1.14309	0.755908	1.14506	0.891635	0.900827	1.07534	0.628892	0.764633	0.8742	1.02575	1.13348	1.27005	1.28664	0.972588	1.17596	1xAcetyl [N-Term]; 4xCarbamidomethyl [C3; C4; C8; C13]; 1xOxidation [M12]; 1xTMT6plex [K23]	1	1	52	[M].AECCVPVCPRPMCIPPPYADLGKAAR.[D]	Q60930 [2-27]	3272.57
Q69ZP3-3	Isoform 3 of Probable hydrolase PNKD [OS=Mus musculus]		Yes	41	0.0830093		1.1169	0.997902	0.757498	0.847829	0.846051	1.31737	0.841326	1.11066	0.939677	1.10833	0.948255	0.701061	0.874661	0.955877	0.923992	0.939164	1.0494	1.11431	1.16828	1.20739	1.03541	1.08219	1xCarbamidomethyl [C9]; 2xTMT6plex [K10; K26]; 1xTMT6plex [N-Term]	1	3	3	[A].LQSHSSPECKEEPEPLSPELEYIPRKR.[G]	Q69ZP3-3 [41-67]	3923.09
Q8C6I2	Succinate dehydrogenase assembly factor 2, mitochondrial [OS=Mus musculus]	+	Yes	6	0.0869541		0.947252	0.943269	0.806429	0.809834	0.763891	1.16969	0.918069	1.13844	0.869642	1.07385	0.963199	0.811581	0.979425	0.844656	0.857247	0.907023	1.07858	1.2629	1.07383	0.992009	1.04771	1.18183	1xOxidation [M13]; 1xTMT6plex [K11]; 1xTMT6plex [N-Term]	1	2	11	[F].YRGDSPTDSQKDMIEIPLPPWQER.[T]	Q8C6I2 [33-56]	3332.7
Q9JIQ3	Diablo homolog, mitochondrial [OS=Mus musculus]		No	1	0.0870741		1.06307	1.09953	0.7308	0.706569	0.776891	1.50455	0.810375	1.10889	0.861485	1.21925	0.836149	0.636179	0.958798	0.92437	0.914538	0.745548	1.08958	1.1091	1.12798	1.37952	1.07296	1.20528	1xOxidation [M19]; 1xTMT6plex [K7]; 1xTMT6plex [N-Term]	1	1	14	[C].AVPIAQKSEPQSLSNEALMR.[R]	Q9JIQ3 [54-73]	2643.45
Q91YI0	argininosuccinate lyase [OS=Mus musculus]	+	No	1	0.0890631		0.877196	0.883665	1.29114	1.28169	1.13258	0.684406	1.199	0.928637	1.05176	0.820604	0.9678	1.42109	1.20811	0.980069	1.07256	1.10264	0.899155	0.927641	0.959116	0.801163	0.893257	0.767392	1xAcetyl [N-Term]; 1xTMT6plex [K6]	1	1	4	[M].ASESGKLWGGR.[F]	Q91YI0 [2-12]	1418.76
O35143	ATPase inhibitor, mitochondrial [OS=Mus musculus]		No	1	0.0903158		0.995736	0.947516	0.752577	0.790876	0.749368	1.25903	0.872689	1.1596	0.868968	1.09874	0.843019	0.827084	0.947965	0.98739	0.824282	0.795232	1.07123	1.19424	1.21333	1.24537	1.10017	0.95069	1xOxidation [M8]; 1xTMT6plex [K24]; 1xTMT6plex [N-Term]	1	1	50	[F].VSDSSDSMDTGAGSIREAGGAFGKR.[E]	O35143 [26-50]	2932.45
Q9DCS3	Enoyl-[acyl-carrier-protein] reductase, mitochondrial [OS=Mus musculus]	+	No	1	0.0905714		1.32034	1.09901	0.622228	0.747539	0.821556	1.76626	0.702528	1.12905	0.927578	1.24084	0.712599	0.706223	0.68876	0.815333	0.972799	0.994603	1.34384	1.20561	0.837703	1.29728	1.4443	0.980953	1xTMT6plex [N-Term]	1	1	12	[T].TSSYSALSEPSR.[V]	Q9DCS3 [31-42]	1513.77
Q9CY28-1	GTP-binding protein 8 [OS=Mus musculus]	+	Yes	28	0.0930862		0.933379	0.963756	0.885571	0.857659	0.826574	1.08829	0.963651	1.08817	0.899452	1.04873	0.919894	0.908614	1.06244	0.926636	0.87043	0.901289	1.02399	1.1746	1.06591	1.06475	1.05733	1.02411	1xTMT6plex [N-Term]	1	2	3	[Y].STSPAFAEVLR.[L]	Q9CY28-1 [28-38]	1406.78
Q9CPV3	39S ribosomal protein L42, mitochondrial [OS=Mus musculus]	+	No	1	0.0948571		0.851433	1.04023	0.801614	0.656127	0.682521	1.29767	0.909798	1.13496	0.774632	1.18061	0.910964	0.91536	0.90307	0.552991	0.894665	0.87624	1.11256	1.22183	1.07048	1.25441	1.10826	1.17917	1xCarbamidomethyl [C13]; 1xTMT6plex [K1]; 1xTMT6plex [N-Term]	1	1	15	[H].KSTYSSLPDDYNCQVDLALTADGR.[T]	Q9CPV3 [32-55]	3147.57
Q810S1	Calcium uniporter regulatory subunit MCUb, mitochondrial [OS=Mus musculus]	+	Yes	17	0.0950551		0.781765	0.935777	1.23418	1.03106	0.964839	0.758218	1.19395	0.967399	0.933385	0.90527	1.1357	1.22093	1.2252	0.996676	0.835309	0.968169	0.846998	0.943003	1.1122	0.952546	0.844593	0.918673	1xTMT6plex [K14]; 1xTMT6plex [N-Term]	1	1	4	[Y].GTVEPQDEITVTYKHGLPLVTLTLPSR.[K]	Q810S1 [61-87]	3422.93
Q9CWD8	Iron-sulfur protein NUBPL [OS=Mus musculus]		No	1	0.0952941		0.955867	0.972672	0.725738	0.713199	0.693709	1.34025	0.855793	1.1792	0.818024	1.14698	0.748017	0.99792	0.821441	0.828873	0.967951	0.657248	1.13342	1.30016	1.10404	1.18263	1.22513	1.03318	1xTMT6plex [K8]; 1xTMT6plex [N-Term]	1	1	4	[L].GAESEALKQR.[R]	Q9CWD8 [39-48]	1546.9
Q80ZS3	28S ribosomal protein S26, mitochondrial [OS=Mus musculus]	+	No	1	0.0954286		1.21243	1.22614	0.779392	0.770674	0.944956	1.5732	0.78916	1.01253	0.956799	1.24151	0.955207	0.667819	0.744453	0.967593	1.01167	0.891136	1.15204	1.06218	0.823374	1.20729	1.31325	1.20398	3xTMT6plex [K2; K10; K12]; 1xTMT6plex [N-Term]	1	1	7	[G].RKTRHDPPAKSKVGR.[V]	Q80ZS3 [27-41]	2649.66
Q9Z110-1	delta-1-pyrroline-5-carboxylate synthase [OS=Mus musculus]		Yes	43	0.0954308		0.961044	0.849701	0.632279	0.715131	0.607648	1.34387	0.818583	1.29465	0.786694	1.10007	0.834399	0.781133	0.840216	1.04238	0.689613	0.628089	1.11798	1.43482	1.33117	0.894239	1.18663	1.21934	1xTMT6plex [N-Term]	1	2	14	[S].WSNIPFITVPLSR.[A]	Q9Z110-1 [43-55]	1759.01
Q9DB20	ATP synthase subunit O, mitochondrial [OS=Mus musculus]	+	Yes	2	0.0955702		1.01171	1.19323	0.942048	0.798737	0.953075	1.26663	0.92169	0.97839	0.932479	1.16744	0.901674	0.922785	0.94061	0.902477	1.0548	0.840164	0.976142	1.03997	0.919057	1.23167	1.20772	1.06294	1xTMT6plex [K2]; 1xTMT6plex [N-Term]	1	1	6	[F].AKLVRPPVQVYGIEGR.[Y]	Q9DB20 [25-40]	2240.36
Q9D0G0	28S ribosomal protein S30, mitochondrial [OS=Mus musculus]		Yes	21	0.0956833		1.03929	1.17785	0.733938	0.647597	0.762775	1.60484	0.798938	1.08856	0.830329	1.28217	0.84125	0.838722	0.716842	0.831488	0.956478	0.70302	1.20927	1.23074	0.825679	1.28069	1.45048	1.11535	1xTMT6plex [K3]; 1xTMT6plex [N-Term]	1	1	4	[A].AAKASATAPEVR.[D]	Q9D0G0 [21-32]	1629.97
Q05920	pyruvate carboxylase, mitochondrial [OS=Mus musculus]		No	1	0.095744		1.10231	0.995906	1.13513	1.2564	1.25126	0.877354	1.0361	0.912765	1.1421	0.909029	0.957124	1.04899	1.1022	1.10748	1.15872	1.16012	0.953928	0.945992	0.838375	0.946579	0.989657	0.79085	1xTMT6plex [N-Term]	1	1	4	[R].SSSAPVASPNVRR.[L]	Q05920 [19-31]	1556.87
Q8BH04	Phosphoenolpyruvate carboxykinase [GTP], mitochondrial [OS=Mus musculus]		No	1	0.0960964		0.8144	0.950573	0.950777	0.814575	0.774313	0.999785	1.03467	1.08824	0.842638	1.03445	1.04036	0.969135	1.09452	0.920476	0.803501	0.803936	0.981612	1.15046	1.13264	1.14327	0.947359	1.01272	1xOxidation [M11]; 1xTMT6plex [N-Term]	1	1	103	[S].IQTLHVLSGDMSQLPAGVRDFVAR.[S]	Q8BH04 [27-50]	2855.54
Q9D2R6	Cytochrome c oxidase assembly factor 3 homolog, mitochondrial [OS=Mus musculus]	+	No	1	0.0968429		0.816419	0.912184	0.866008	0.77509	0.707025	1.05332	0.993921	1.1477	0.811456	1.04692	0.967657	0.945301	1.06881	0.722234	0.731367	0.980766	1.12634	1.12632	1.19046	1.12932	0.915377	1.09605	1xAcetyl [N-Term]; 1xTMT6plex [K12]	1	1	4	[M].AAPGAGDPLNAKNGNAPFAQR.[I]	Q9D2R6 [2-22]	2308.2
Q9D338	39S ribosomal protein L19, mitochondrial [OS=Mus musculus]	+	?		0.0985856		1.04633	1.02335	0.717959	0.734081	0.751224	1.42537	0.822278	1.1453	0.860377	1.17205	0.818947	0.723076	0.92481	1.11796	0.753551	0.709619	1.14455	1.13992	1.15143	1.16045	1.20672	1.14897	2xTMT6plex [K11; K15]; 1xTMT6plex [N-Term]	1	1	7	[Q].STGPSEPGGFKPPPKPVIVDR.[R]	Q9D338 [45-65]	2849.65
Q9CYR0	Single-stranded DNA-binding protein, mitochondrial [OS=Mus musculus]	+	Yes	2	0.0991849		1.0768	1.15664	0.813548	0.757391	0.876032	1.42173	0.846074	1.03998	0.911057	1.20289	0.838168	0.768829	0.931227	1.06233	0.912473	0.758365	1.15376	1.01332	0.952871	1.27248	1.21151	1.12468	1xTMT6plex [N-Term]	1	1	16	[E].SEVASSLVLER.[S]	Q9CYR0 [18-28]	1418.81
Q8VCX5-2	Isoform 2 of Calcium uptake protein 1, mitochondrial [OS=Mus musculus]	+	No	1	0.104679		0.802499	0.823488	1.23969	1.20809	0.99485	0.664269	1.22196	0.985701	0.980624	0.811713	1.09674	1.20377	1.36538	1.22524	0.805951	0.910678	0.983733	1.025	0.948372	0.800361	0.799823	0.834953	1xTMT6plex [K11]; 1xTMT6plex [N-Term]	1	3	2	[W].YHGASQPTQTKRR.[L]	Q8VCX5-2 [20-32]	1988.12
P97493	Thioredoxin, mitochondrial [OS=Mus musculus]	+	No	1	0.109074		1.14319	0.983601	0.776004	0.901908	0.887118	1.26752	0.85118	1.09688	0.973058	1.07889	0.882378	0.855904	0.815257	1.0551	1.0115	0.852581	1.21313	1.09734	0.980157	1.1337	1.09758	1.00538	1xTMT6plex [N-Term]	1	1	19	[L].TTFNVQDGPDFQDR.[V]	P97493 [60-73]	1868.9
Q9D338	39S ribosomal protein L19, mitochondrial [OS=Mus musculus]		?		0.111483		1.10319	1.06087	0.729345	0.75844	0.804604	1.45455	0.811552	1.11271	0.895294	1.18044	0.875969	0.687747	0.870939	1.14068	0.809636	0.735567	1.1657	1.12095	1.05149	1.18512	1.22627	1.12994	2xTMT6plex [K11; K15]; 1xTMT6plex [N-Term]	1	1	14	[Q].STGPSEPGGFKPPPKPVIVDRR.[R]	Q9D338 [45-66]	3005.75
O35143	ATPase inhibitor, mitochondrial [OS=Mus musculus]		Yes	2	0.11235		1.19289	1.13618	0.743513	0.780624	0.886931	1.52813	0.78958	1.06196	0.941884	1.20658	0.778014	0.744544	0.846182	1.13621	0.948475	0.740961	1.0555	1.04812	1.08226	1.32469	1.28957	1.00547	1xOxidation [M7]; 1xTMT6plex [N-Term]	1	1	90	[V].SDSSDSMDTGAGSIR.[E]	O35143 [27-41]	1730.77
Q99LB7	Sarcosine dehydrogenase, mitochondrial [OS=Mus musculus]	+	Yes	7	0.112568		0.974463	0.995846	0.781075	0.764303	0.761129	1.27497	0.883057	1.13057	0.860506	1.12587	0.802881	0.820426	1.02587	0.999976	0.858892	0.722651	1.11746	1.14273	1.13151	1.23629	1.06339	1.07793	1xTMT6plex [K10]; 1xTMT6plex [N-Term]	1	1	16	[L].ATEARPTTEKSVPYQR.[T]	Q99LB7 [29-44]	2292.27
Q6NVE9-1	protein phosphatase ptc7 homolog [OS=Mus musculus]	+	No	1	0.113766		1.06963	1.08148	1.22892	1.21545	1.31449	0.880026	1.06288	0.864884	1.13688	0.935358	1.00251	1.15897	1.02715	1.13648	1.30598	0.968184	0.870959	0.909393	0.8143	0.936643	0.979098	0.890334	1xTMT6plex [N-Term]	1	1	10	[R].AVLGGLSQTDPR.[A]	Q6NVE9-1 [14-25]	1442.82
Q99JR1	Sideroflexin-1 [OS=Mus musculus]		No	1	0.114445		0.924071	1.0004	0.869445	0.803111	0.803429	1.15062	0.94678	1.08895	0.874892	1.08938	0.900836	0.862027	1.07748	0.903521	0.801461	0.919695	1.09289	1.04884	1.12511	1.17585	1.00223	1.09007	1xAcetyl [N-Term]; 1xTMT6plex [K11]	1	1	16	[M].SGEVPPNINIKEPRWDQSTFIGR.[A]	Q99JR1 [2-24]	2911.53
Q8R1I1	cytochrome b-c1 complex subunit 9 [OS=Mus musculus]	+	Yes	2	0.116797		0.849854	0.897175	0.774275	0.733437	0.658021	1.15873	0.930208	1.20139	0.790541	1.07786	0.815745	1.03812	0.93676	0.668499	0.890378	0.812747	1.19803	1.36341	1.04274	1.21907	1.11635	0.898154	1xTMT6plex [N-Term]	1	1	2	[M].SSPTIPSR.[L]	Q8R1I1 [2-9]	1073.62
Q9WU56	tRNA pseudouridine synthase A, mitochondrial [OS=Mus musculus]	+	?		0.117411		1.14639	1.02377	1.08015	1.20951	1.23827	0.947809	0.995026	0.921195	1.14069	0.943094	0.947215	1.06863	0.969228	1.12936	1.14563	1.14707	0.999303	0.89144	0.872842	0.860284	1.06579	0.903212	1xAcetyl [N-Term]; 1xTMT6plex [K4]	1	4	6	[M].AGNKVPPALASHQPDR.[K]	Q9WU56 [32-47]	1929.05
Q6PE15-1	Mycophenolic acid acyl-glucuronide esterase, mitochondrial [OS=Mus musculus]	+	No	1	0.117416		0.867182	1.03279	0.851768	0.715186	0.738638	1.21253	0.94035	1.104	0.815454	1.1402	0.770712	0.917962	1.13238	0.824589	0.876296	0.745478	0.981886	1.17606	1.15405	1.21755	1.08468	1.11836	1xTMT6plex [K1]; 1xTMT6plex [N-Term]	1	2	3	[Q].KASLSFLNR.[S]	Q6PE15-1 [43-51]	1493.92
Q9JIQ3	Diablo homolog, mitochondrial [OS=Mus musculus]		No	1	0.121613		1.14553	1.1179	0.790006	0.809527	0.904972	1.41506	0.828776	1.04908	0.949384	1.17276	0.878439	0.700989	0.9069	1.05983	0.911602	0.876722	1.22373	1.01113	0.912358	1.22116	1.16697	1.13017	1xTMT6plex [K7]; 1xTMT6plex [N-Term]	1	1	4	[C].AVPIAQKSEPQSLSNEALMRR.[A]	Q9JIQ3 [54-74]	2783.56
P56383	ATP synthase F(0) complex subunit C2, mitochondrial [OS=Mus musculus]	+	No	1	0.123987		1.00767	0.888492	0.758582	0.860333	0.764398	1.17125	0.889448	1.17251	0.896268	1.04177	0.805106	0.865026	0.998211	1.04258	0.7393	0.906926	1.22817	1.13793	1.15144	1.05979	1.07777	0.987748	1xTMT6plex [K7]; 1xTMT6plex [N-Term]	1	3	3	[R].DIDTAAKFIGAGAA.[T]	P56383 [72-85]	1779.01
O35143	ATPase inhibitor, mitochondrial [OS=Mus musculus]		No	1	0.127717		1.07629	1.04917	0.77029	0.790202	0.829054	1.36204	0.844497	1.09634	0.908923	1.15024	1.01555	0.777886	0.740052	0.990602	0.831887	0.90428	1.25658	1.01987	1.01257	1.21283	1.14336	1.09454	1xOxidation [M8]; 1xTMT6plex [N-Term]	1	1	99	[F].VSDSSDSMDTGAGSIR.[E]	O35143 [26-41]	1829.84
Q9JKF7	39S ribosomal protein L39, mitochondrial [OS=Mus musculus]	+	Yes	24	0.127728		0.933282	0.91924	0.970636	0.985462	0.905876	0.94705	1.02287	1.05381	0.954621	0.968704	1.00423	1.0221	1.04226	1.01943	0.903349	0.941085	1.04417	1.06792	1.04934	0.954089	0.956651	0.995373	1xOxidation [M17]; 1xTMT6plex [K26]; 1xTMT6plex [N-Term]	1	1	9	[F].IATSPAAELSPTELTEMRNDLFNREKSR.[Q]	Q9JKF7 [24-51]	3650.92
Q8BIJ6	Isoleucine--tRNA ligase, mitochondrial [OS=Mus musculus]	+	No	1	0.128648		0.938561	0.984045	0.791032	0.75447	0.742432	1.244	0.899537	1.13717	0.84427	1.11902	0.775169	0.844046	1.0794	0.957856	0.836961	0.737994	1.10733	1.27315	1.03103	1.12154	1.17012	1.06542	1xTMT6plex [K12]; 1xTMT6plex [N-Term]	1	1	5	[S].VAGADSPQSSSKGGR.[Y]	Q8BIJ6 [45-59]	1862.01
Q99N96	39S ribosomal protein L1, mitochondrial [OS=Mus musculus]	+	No	1	0.129709		1.21319	1.11206	0.660759	0.720845	0.801625	1.68301	0.739425	1.11905	0.897062	1.24446	0.731688	0.747449	0.739137	1.03115	1.07735	0.582685	1.21359	1.17906	0.964509	1.3072	1.27372	1.15246	1xTMT6plex [K7]; 1xTMT6plex [N-Term]	1	1	3	[A].AAAAATKPAR.[K]	Q99N96 [46-55]	1385.86
P52503	NADH dehydrogenase [ubiquinone] iron-sulfur protein 6, mitochondrial [OS=Mus musculus]	+	No	1	0.131303		0.994454	0.856191	1.30728	1.51839	1.30003	0.65494	1.17153	0.896156	1.16503	0.767281	1.25218	0.997328	1.26508	1.4836	0.858941	1.15255	0.829926	0.838232	1.02031	0.754728	0.773561	0.773555	2xTMT6plex [K11; K22]; 1xTMT6plex [N-Term]	1	1	5	[G].FGVQVSPSGEKITHTGQVYDEKDYR.[R]	P52503 [20-44]	3527.87
B7ZMP1-1	Probable Xaa-Pro aminopeptidase 3 [OS=Mus musculus]	+	No	1	0.131774		1.14448	0.984069	0.827169	0.962005	0.946679	1.18968	0.880455	1.06442	1.00766	1.04746	0.85996	0.864428	0.916977	1.06154	1.0408	0.920649	1.14692	1.09817	0.948163	1.05611	1.08718	0.999102	2xTMT6plex [K8; K9]; 1xTMT6plex [N-Term]	1	2	4	[Y].SLQPAPVKKIPNR.[Y]	B7ZMP1-1 [32-44]	2135.36
Q9DCM0	Persulfide dioxygenase ETHE1, mitochondrial [OS=Mus musculus]	+	Yes	6	0.133038		0.925306	0.973596	1.19281	1.13365	1.10371	0.81622	1.11735	0.936742	1.0339	0.912008	1.06636	1.18832	1.09739	0.985337	1.11845	0.997902	0.823284	1.04191	0.945035	0.889735	0.949488	0.8968	1xTMT6plex [N-Term]	1	1	10	[R].LSQQSASGAPVLLR.[Q]	Q9DCM0 [13-26]	1655.96
O35143	ATPase inhibitor, mitochondrial [OS=Mus musculus]		Yes	3	0.134989		1.37394	1.16112	0.739722	0.875303	1.01633	1.56967	0.755363	1.02114	1.03782	1.18567	0.734559	0.754482	0.777046	1.30528	0.992116	0.816071	0.959542	0.9786	1.12529	1.1363	1.41145	1.00927	1xOxidation [M6]; 1xTMT6plex [N-Term]	1	1	37	[S].DSSDSMDTGAGSIR.[E]	O35143 [28-41]	1643.74
P22315	Ferrochelatase, mitochondrial [OS=Mus musculus]	+	No	1	0.135274		1.0473	1.19434	0.834622	0.731869	0.874101	1.431	0.85535	1.02484	0.89581	1.224	0.851598	0.708863	1.00559	0.929302	0.954987	0.803142	1.08088	1.11181	0.88182	1.3629	1.22513	1.08398	3xTMT6plex [K11; K16; K19]; 1xTMT6plex [N-Term]	1	1	11	[Q].SGAAVAATTEKVHHAKTTKPQAQPER.[R]	P22315 [38-63]	3631.08
Q9CXJ1	Probable glutamate--tRNA ligase, mitochondrial [OS=Mus musculus]	+	No	1	0.138425		1.16629	1.04462	1.01023	1.1279	1.17823	1.03404	0.954606	0.944938	1.11335	0.987104	1.00166	0.96917	0.892992	1.10706	1.18757	1.04542	0.94826	0.987118	0.899435	0.922603	1.07009	0.968623	1xTMT6plex [N-Term]	1	1	4	[E].ASLGPDPGAPVRVR.[F]	Q9CXJ1 [27-40]	1620.94
O70591	Prefoldin subunit 2 [OS=Mus musculus]	+	Yes	2	0.13902		0.846878	0.837982	0.878832	0.888162	0.744263	0.953517	1.01567	1.15571	0.860152	0.968463	0.946464	1.06962	1.03094	0.910081	0.764355	0.906021	0.972196	1.17722	1.31772	0.991781	0.968331	0.945279	1xAcetyl [N-Term]; 2xTMT6plex [K9; K17]	1	1	10	[M].ADSSGRVGKSGGSGAGKGAVSAEQVIAGFNR.[L]	O70591 [2-32]	3377.79
Q64445	cytochrome c oxidase subunit 8A, mitochondrial [OS=Mus musculus]	+	No	1	0.141616		1.00114	1.04546	0.773833	0.741033	0.774719	1.35101	0.861248	1.11296	0.862234	1.16356	0.832462	0.789237	0.962044	0.815213	0.972777	0.79871	1.23838	1.06526	1.03525	1.41906	0.95909	1.11252	1xTMT6plex [K4]; 1xTMT6plex [N-Term]	1	1	6	[Q].VHSKPAR.[E]	Q64445 [26-32]	1252.79
O35143	ATPase inhibitor, mitochondrial [OS=Mus musculus]		Yes	4	0.14292		1.20567	1.10773	0.826023	0.899051	0.995909	1.34104	0.840807	1.0179	1.01373	1.12756	0.834787	0.794589	0.893046	1.16593	1.04527	0.830003	1.0315	1.02401	0.99819	1.16423	1.19721	1.02125	1xOxidation [M5]; 1xTMT6plex [K21]; 1xTMT6plex [N-Term]	1	1	14	[D].SSDSMDTGAGSIREAGGAFGKR.[E]	O35143 [29-50]	2631.32
Q9DCS3	Enoyl-[acyl-carrier-protein] reductase, mitochondrial [OS=Mus musculus]		No	1	0.143304		1.11895	1.12267	0.787613	0.785004	0.8813	1.42541	0.830907	1.05497	0.929744	1.18438	0.913321	0.711695	0.867705	1.05836	0.89063	0.840238	1.26521	1.02134	0.878358	1.19118	1.18478	1.17718	1xTMT6plex [N-Term]	1	1	14	[T].TSSYSALSEPSRVR.[A]	Q9DCS3 [31-44]	1768.94
Q8C0K5	Graves disease carrier protein homolog [OS=Mus musculus]	+	Yes	7	0.146917		1.00416	0.933377	0.87004	0.936022	0.873661	1.0728	0.946447	1.08782	0.950386	1.01535	0.966252	0.899063	0.974026	0.95174	0.87258	1.02684	1.11586	1.10075	1.04685	1.05688	1.02443	0.964736	1xTMT6plex [N-Term]	1	2	2	[A].AAALAAAEPAPAVPQAAGSGGPTSR.[R]	Q8C0K5 [7-31]	2418.29
P47738	Aldehyde dehydrogenase, mitochondrial [OS=Mus musculus]	+	No	1	0.14833		0.863118	1.04037	1.09145	0.905498	0.942051	0.953197	1.07166	0.981867	0.924969	1.0215	0.999844	1.07212	1.14302	0.987421	0.878941	0.908545	0.979184	0.950775	1.01564	1.04057	0.983373	1.04056	1xCarbamidomethyl [C18]; 1xTMT6plex [N-Term]	1	1	10	[S].AAATSAVPAPNHQPEVFCNQIFINNEWHDAVSR.[K]	P47738 [21-53]	3919.91
P38060	Hydroxymethylglutaryl-CoA lyase, mitochondrial [OS=Mus musculus]	+	No	1	0.149912		0.983001	1.00712	0.825024	0.805267	0.811	1.22071	0.905838	1.09795	0.89044	1.10577	0.822601	0.854096	1.04082	0.966478	0.821055	0.883786	0.999627	1.07608	1.21815	1.20624	1.09775	1.01332	2xTMT6plex [K11; K14]; 1xTMT6plex [N-Term]	1	1	4	[A].VSTSSMGTLPKQVKIVEVGPR.[D]	P38060 [21-41]	2900.72
Q8BH59	Calcium-binding mitochondrial carrier protein Aralar1 [OS=Mus musculus]	+	No	1	0.150173		1.26202	1.10529	0.848822	0.969188	1.07123	1.30214	0.843479	0.993706	1.06449	1.09833	0.838719	0.723365	0.968354	1.05303	1.00217	1.13826	1.08772	0.972843	0.920553	1.10762	1.18249	1.00488	1xAcetyl [N-Term]; 2xTMT6plex [K3; K8]	1	1	3	[M].AVKVHTTKR.[G]	Q8BH59 [2-10]	1539.97
P63038-1	60 kDa heat shock protein, mitochondrial [OS=Mus musculus]	+	No	1	0.152228		1.13609	1.00117	0.73058	0.829036	0.830002	1.37037	0.820473	1.12304	0.932129	1.12435	0.702872	0.792434	0.966114	1.12431	0.903009	0.769065	1.06445	1.15336	1.15133	1.01681	1.21223	1.14402	2xTMT6plex [K2; K5]; 1xTMT6plex [N-Term]	1	1	65	[Y].AKDVKFGADAR.[A]	P63038-1 [27-37]	1865.12
Q8K3J1	NADH dehydrogenase [ubiquinone] iron-sulfur protein 8, mitochondrial [OS=Mus musculus]	+	No	1	0.153265		1.13821	1.32671	0.957585	0.821527	1.08993	1.38548	0.875661	0.914447	0.996683	1.21321	0.930789	0.73915	0.957045	0.983273	1.09152	0.915257	1.04343	0.966602	0.73331	1.1831	1.24391	1.21262	1xOxidation [M16]; 4xTMT6plex [K3; K7; K8; K17]; 1xTMT6plex [N-Term]	1	1	7	[A].TYKYVNKKEQESEVDMKSATDNAAR.[I]	Q8K3J1 [35-59]	4067.21
Q9D0G0	28S ribosomal protein S30, mitochondrial [OS=Mus musculus]		Yes	16	0.154937		1.04024	1.03419	0.782416	0.786991	0.813901	1.3218	0.862045	1.10177	0.896735	1.13945	0.935742	0.864594	0.7858	0.938353	0.927119	0.824732	1.23784	1.19877	0.86871	1.07645	1.24479	1.0971	1xTMT6plex [K8]; 1xTMT6plex [N-Term]	1	1	10	[G].LSQNAAAKASATAPEVR.[D]	Q9D0G0 [16-32]	2143.22
O88986	2-amino-3-ketobutyrate coenzyme A ligase, mitochondrial [OS=Mus musculus]		No	1	0.155112		0.886051	1.06264	0.829209	0.691409	0.734721	1.28151	0.914592	1.10297	0.810375	1.17206	0.845615	0.951912	0.946249	0.645196	1.04163	0.744302	1.07891	1.26712	0.962874	1.2957	1.12472	1.09577	1xTMT6plex [N-Term]	1	1	18	[A].HSALAQLR.[C]	O88986 [18-25]	1124.67
Q7TNS2	MICOS complex subunit Mic10 [OS=Mus musculus]	+	No	1	0.157534		1.04087	1.02449	0.809865	0.82281	0.842963	1.26502	0.88093	1.08775	0.916932	1.11439	0.793784	0.847492	1.00151	0.813153	0.926375	1.01127	1.21417	1.05847	0.990606	1.21045	1.07355	1.05917	1xAcetyl [N-Term]; 1xTMT6plex [K8]	1	1	3	[M].SESELGRKWDR.[C]	Q7TNS2 [2-12]	1633.85
O35143	ATPase inhibitor, mitochondrial [OS=Mus musculus]		Yes	3	0.15803		1.37639	1.14525	0.744709	0.895014	1.02501	1.53785	0.760883	1.02172	1.04728	1.17012	0.79467	0.696173	0.791807	1.36825	0.929714	0.843857	1.05982	0.934852	1.07048	1.12238	1.3535	1.03448	1xOxidation [M6]; 1xTMT6plex [K22]; 1xTMT6plex [N-Term]	1	1	20	[S].DSSDSMDTGAGSIREAGGAFGKR.[E]	O35143 [28-50]	2746.35
Q9Z110-1	delta-1-pyrroline-5-carboxylate synthase [OS=Mus musculus]	+	Yes	40	0.159114		0.955156	0.974315	0.921238	0.903123	0.879926	1.05761	0.976022	1.05947	0.932254	1.03226	0.962197	0.941637	1.02423	1.03371	0.877016	0.886037	1.08419	1.06841	1.0258	1.04938	1.02656	1.02082	1xTMT6plex [N-Term]	1	2	4	[H].VRSWSNIPFITVPLSR.[A]	Q9Z110-1 [40-55]	2101.21
O70591	Prefoldin subunit 2 [OS=Mus musculus]		Yes	2	0.159533		0.84231	0.906679	0.919616	0.854328	0.774602	0.985932	1.02154	1.11083	0.860454	1.00717	0.949343	1.10739	1.00789	0.824399	0.877592	0.879372	0.915424	1.18519	1.23189	1.01688	1.01786	0.986778	1xAcetyl [N-Term]; 2xTMT6plex [K9; K17]	1	1	6	[M].ADSSGRVGKSGGSGAGKGAVSAEQVIAGFNRLR.[Q]	O70591 [2-34]	3646.98
Q8VCX5-2	Isoform 2 of Calcium uptake protein 1, mitochondrial [OS=Mus musculus]		Yes	25	0.15999		0.921196	1.15172	0.679704	0.543655	0.62614	1.69445	0.786338	1.15688	0.724371	1.33241	1.02451	0.578822	0.755682	0.439317	0.72391	1.00989	1.38204	1.13876	0.94985	1.42707	1.16401	1.40614	1xCarbamidomethyl [C5]; 3xTMT6plex [K9; K10; K16]; 1xTMT6plex [N-Term]	1	3	7	[A].ESPPCVNSKKPDTEDKER.[N]	Q8VCX5-2 [58-75]	3032.65
Q9CQ40	39S ribosomal protein L49, mitochondrial [OS=Mus musculus]	+	Yes	26	0.160425		0.902053	0.953995	0.941175	0.88993	0.848989	1.01362	1.00549	1.06833	0.907001	1.01918	1.04342	1.03758	0.935455	1.01077	0.883466	0.826769	1.05627	1.10674	1.04198	1.03073	1.03941	0.987407	1xTMT6plex [N-Term]	1	1	16	[K].LSQTQGPPDNPGFVESVDEYQFVER.[L]	Q9CQ40 [26-50]	3067.48
Q7TMV3	FAST kinase domain-containing protein 5, mitochondrial [OS=Mus musculus]	+	?		0.170852		0.880745	0.770149	0.981481	1.12242	0.864434	0.784681	1.08569	1.10618	0.956216	0.85192	0.951774	1.33016	0.975139	1.0332	0.959842	0.875603	1.0966	1.0547	1.16723	0.826162	0.849419	0.880178	1xTMT6plex [N-Term]	1	1	3	[S].TLHPDSSSAGGGEEDVEVFDSFEGTR.[V]	Q7TMV3 [90-115]	2954.35
Q921G7	Electron transfer flavoprotein-ubiquinone oxidoreductase, mitochondrial [OS=Mus musculus]	+	No	1	0.17314		1.3368	1.1618	0.984258	1.13252	1.31576	1.18038	0.882383	0.896495	1.17957	1.04155	0.996979	0.830672	0.819497	1.18344	1.1932	1.16207	1.1315	0.794631	0.763351	1.06403	1.09547	0.965145	1xTMT6plex [N-Term]	1	1	18	[C].SSTSAVPQITTHYTVHPR.[E]	Q921G7 [33-50]	2211.17
O35943	Frataxin, mitochondrial [OS=Mus musculus]	+	Yes	2	0.175594		0.952547	1.13822	0.671525	0.561982	0.639659	1.69498	0.778714	1.15962	0.741762	1.3199	0.683075	0.845166	0.807901	0.662279	1.11835	0.444656	1.11682	1.4148	0.947238	1.54248	1.32661	1.09062	1xTMT6plex [N-Term]	1	1	6	[L].GTLDNPSSLDETAYER.[L]	O35943 [79-94]	1996.97
Q9CQ45	Neudesin [OS=Mus musculus]	+	No	1	0.176706		1.16887	0.926247	1.04941	1.32429	1.22662	0.882636	0.998896	0.951865	1.16758	0.881662	0.903448	0.923861	1.16938	1.16768	1.09153	1.24352	0.89776	0.854355	1.10348	0.910428	0.834406	0.900152	1xTMT6plex [N-Term]	1	1	7	[A].GQTPRPAERGPPVRLFTEEELAR.[Y]	Q9CQ45 [31-53]	2835.54
Q920L1	Fatty acid desaturase 1 [OS=Mus musculus]	+	Yes	2	0.177744		0.834074	0.929307	0.920753	0.826397	0.767977	1.00929	1.01796	1.10557	0.849053	1.02742	0.895432	1.17261	0.985835	0.749705	0.958189	0.839265	1.03711	1.20232	1.07729	1.07669	1.04614	0.959415	1xTMT6plex [N-Term]	1	1	16	[M].APDPVPTPGPASAQLR.[Q]	Q920L1 [2-17]	1803
Q64521	Glycerol-3-phosphate dehydrogenase, mitochondrial [OS=Mus musculus]		No	1	0.181069		1.2197	1.17734	0.767473	0.79509	0.93609	1.53404	0.791026	1.03069	0.964817	1.21347	0.898229	0.842261	0.632587	0.919092	1.13017	0.845189	1.18309	1.09862	0.810364	1.18406	1.34557	1.11078	1xTMT6plex [N-Term]	1	1	15	[A].AGYLTEPVNREPPSR.[E]	Q64521 [43-57]	1915.02
Q9R112	Sulfide:quinone oxidoreductase, mitochondrial [OS=Mus musculus]	+	?		0.183572		1.06514	1.04569	0.842418	0.858091	0.897297	1.24129	0.890175	1.05669	0.948165	1.10497	0.883408	0.831382	0.955736	1.08703	0.897058	0.860402	0.972465	1.10857	1.08903	1.09703	1.2023	1.01558	1xOxidation [M19]; 1xTMT6plex [K2]; 1xTMT6plex [N-Term]	1	1	21	[T].AKNHYEVLVLGGGAGGITMATR.[M]	Q9R112 [40-61]	2689.49
Q8VCL2	Protein SCO2 homolog, mitochondrial [OS=Mus musculus]	+	No	1	0.185164		1.11557	1.17855	0.962143	0.910724	1.07334	1.22493	0.913275	0.94921	1.01882	1.11869	0.826912	0.836505	1.07641	1.07321	0.979178	1.00408	0.964925	0.903234	0.979472	1.07684	1.17311	1.10614	1xTMT6plex [N-Term]	1	1	4	[N].SRHWAGQGQR.[Q]	Q8VCL2 [32-41]	1411.75
O35143	ATPase inhibitor, mitochondrial [OS=Mus musculus]	+	Yes	2	0.185321		0.881666	0.978595	0.838431	0.755385	0.739216	1.16717	0.943053	1.12478	0.831457	1.10071	1.04483	0.917481	0.866844	0.950289	0.662351	0.881732	1.26269	1.11706	0.994591	1.16664	1.16869	0.966792	1xAcetyl [N-Term]; 1xOxidation [M7]; 1xTMT6plex [K23]	1	1	3	[V].SDSSDSMDTGAGSIREAGGAFGKR.[E]	O35143 [27-50]	2646.23
P52503	NADH dehydrogenase [ubiquinone] iron-sulfur protein 6, mitochondrial [OS=Mus musculus]		No	1	0.185495		1.1613	0.79042	1.16189	1.70708	1.34931	0.680285	1.08042	0.929881	1.2547	0.734997	1.15826	0.937674	1.14533	1.72511	0.892342	1.14664	0.935469	0.799037	1.05514	0.644927	0.813452	0.746611	2xTMT6plex [K11; K22]; 1xTMT6plex [N-Term]	1	1	10	[G].FGVQVSPSGEKITHTGQVYDEKDYRR.[V]	P52503 [20-45]	3683.97
Q9QYA2	Mitochondrial import receptor subunit TOM40 homolog [OS=Mus musculus]	+	Yes	7	0.185524		0.973443	0.998006	0.808378	0.788482	0.78691	1.23458	0.899874	1.11318	0.875976	1.11097	0.886601	0.78827	1.02475	1.08443	0.811924	0.731573	1.04566	1.10931	1.18458	1.15731	1.04648	1.1291	1xTMT6plex [N-Term]	1	1	34	[A].ASSPPAGPPPPPTPSLVGLPPPPPSPPGFTLPPLGGGLGTGSSTGRGSER.[T]	Q9QYA2 [7-56]	4876.58
Q9CXT8	mitochondrial-processing peptidase subunit beta [OS=Mus musculus]	+	No	1	0.187353		0.78234	0.970458	1.17208	0.944879	0.916965	0.82798	1.1549	0.985343	0.903524	0.956233	1.05525	1.17698	1.23246	1.07066	0.773411	0.866507	1.00979	0.937384	1.00886	1.03464	0.920229	0.913828	1xCarbamidomethyl [C19]; 1xTMT6plex [N-Term]	1	1	6	[R].STQAAPQVVLNVPETQVTCLENGLR.[V]	Q9CXT8 [44-68]	2953.56
Q9CQ06	39S ribosomal protein L24, mitochondrial [OS=Mus musculus]	+	No	1	0.192993		0.996399	1.08859	0.640603	0.586354	0.638296	1.69931	0.760927	1.18783	0.758187	1.29306	0.847849	0.714132	0.7208	0.889067	0.852082	0.533413	1.0977	1.64325	0.822544	1.08151	1.65903	1.13863	1xTMT6plex [K4]; 1xTMT6plex [N-Term]	1	1	5	[A].LASKATSSPFYR.[Y]	Q9CQ06 [9-20]	1786.03
Q8VCX5-2	Isoform 2 of Calcium uptake protein 1, mitochondrial [OS=Mus musculus]		Yes	25	0.195638		0.796728	1.0925	0.66648	0.486043	0.531003	1.63921	0.810313	1.21581	0.645599	1.32828	0.944624	0.549189	0.937127	0.29745	0.554288	1.08506	1.28095	1.16494	1.20154	1.42748	1.08147	1.47588	1xCarbamidomethyl [C5]; 4xTMT6plex [K9; K10; K16; K20]; 1xTMT6plex [N-Term]	1	3	8	[A].ESPPCVNSKKPDTEDKERNKDSGEVSSR.[E]	Q8VCX5-2 [58-85]	4321.31
Q99L04	Dehydrogenase/reductase SDR family member 1 [OS=Mus musculus]	+	Yes	2	0.197796		0.70049	1.10629	0.778131	0.492702	0.545073	1.42173	0.907574	1.16635	0.635747	1.29033	0.923668	0.757629	1.04143	0.295422	0.869368	0.74245	1.07361	1.26227	1.16318	1.56855	0.928752	1.37368	1xCarbamidomethyl [C9]; 1xOxidation [M4]; 1xTMT6plex [K5]; 1xTMT6plex [N-Term]	1	1	5	[M].VAPMKGQVCVVTGASR.[G]	Q99L04 [2-17]	2134.19
Q9CZU6	citrate synthase, mitochondrial [OS=Mus musculus]	+	No	1	0.198603		0.889092	0.988591	0.871249	0.78356	0.774621	1.13468	0.958876	1.10058	0.852529	1.08802	0.785473	0.982435	1.10872	0.872532	0.934261	0.750794	0.99923	1.23599	1.06651	1.09934	1.10581	1.05891	2xTMT6plex [K9; K18]; 1xTMT6plex [N-Term]	1	1	36	[H].ASASSTNLKDVLSNLIPKEQAR.[I]	Q9CZU6 [26-47]	3029.76
P38647	Stress-70 protein, mitochondrial [OS=Mus musculus]	+	No	1	0.198967		0.691044	1.08272	0.858171	0.547728	0.593034	1.26166	0.971353	1.13189	0.671247	1.22551	0.904025	0.822447	1.18759	0.3684	0.725604	0.919738	0.99434	1.20402	1.1973	1.35676	0.991142	1.32864	1xCarbamidomethyl [C20]; 1xOxidation [M24]; 3xTMT6plex [K6; K27; K30]; 1xTMT6plex [N-Term]	1	1	131	[Y].ASEAIKGAVVGIDLGTTNSCVAVMEGKQAKVLENAEGAR.[T]	P38647 [47-85]	4876.67
B2RXV4	Feline leukemia virus subgroup C receptor-related protein 1 [OS=Mus musculus]		Yes	2	0.199084		1.12463	1.03295	1.14839	1.25031	1.29152	0.899481	1.02698	0.894282	1.15498	0.923753	0.999134	0.964165	1.11765	1.19964	0.992045	1.27326	1.01017	0.801679	0.870995	0.828589	1.01	0.932666	2xTMT6plex [K19; K26]; 1xTMT6plex [N-Term]	1	1	6	[M].ARPDDEVGPAVAPGHPLGKGYLPVPKGAPDGEAR.[L]	B2RXV4 [2-35]	4078.24
Q8CGK3	Lon protease homolog, mitochondrial [OS=Mus musculus]	+	No	1	0.199207		0.841712	1.06884	0.903105	0.711196	0.760154	1.18352	0.967932	1.07178	0.814721	1.14556	0.802625	0.934953	1.16622	0.888559	0.783243	0.77236	0.970152	1.18041	1.06479	1.27238	1.21297	0.951336	1xTMT6plex [N-Term]	1	1	2	[G].LWDSGNR.[G]	Q8CGK3 [66-72]	1076.57
Q9WTP6-1	Adenylate kinase 2, mitochondrial [OS=Mus musculus]		Yes	3	0.199521		0.914173	1.14066	0.626146	0.501819	0.572406	1.82172	0.750052	1.19789	0.685677	1.36638	0.995034	0.501661	0.753461	0.639246	0.568525	0.849261	1.22678	0.813763	1.55312	1.39149	0.903082	1.80458	1xTMT6plex [K12]; 1xTMT6plex [N-Term]	1	2	6	[A].PNVLASEPEIPKGIR.[A]	Q9WTP6-1 [3-17]	2078.24
Q8K411-1	Presequence protease, mitochondrial [OS=Mus musculus]	+	Yes	14	0.2011		0.762603	1.00327	0.727879	0.553275	0.555083	1.37834	0.885975	1.2172	0.675647	1.22118	0.766709	0.961083	0.930132	0.313578	0.918019	0.795345	1.14027	1.3867	1.12464	1.2709	1.12023	1.2724	1xCarbamidomethyl [C6]; 1xTMT6plex [K1]; 1xTMT6plex [N-Term]	1	3	6	[E].KSDQACER.[A]	Q8K411-1 [29-36]	1451.77
Q9CQR6	Serine/threonine-protein phosphatase 6 catalytic subunit [OS=Mus musculus]	+	Yes	2	0.202791		0.486354	0.829664	1.00348	0.588243	0.488044	0.82679	1.20858	1.20439	0.587795	0.999239	0.814389	1.63998	1.17136	0.349314	0.880816	0.533256	0.769454	1.44602	1.39769	1.03605	0.966291	0.995378	1xTMT6plex [K7]; 1xTMT6plex [N-Term]	1	1	6	[M].APLDLDKYVEIAR.[Q]	Q9CQR6 [2-14]	1961.15
Q8CCM6-1	Mitochondrial import inner membrane translocase subunit TIM21 [OS=Mus musculus]	+	Yes	55	0.204944		1.05939	1.00503	0.797025	0.840135	0.844361	1.26098	0.87431	1.09697	0.926237	1.10249	0.900936	0.776549	0.945444	1.03001	0.80143	0.947274	1.23962	1.10884	0.942444	1.10648	1.17013	1.03085	2xTMT6plex [K2; K7]; 1xTMT6plex [N-Term]	1	3	6	[K].AKEDSTKQVSIRR.[N]	Q8CCM6-1 [73-85]	2205.33
Q9D6J5	NADH dehydrogenase [ubiquinone] 1 beta subcomplex subunit 8, mitochondrial [OS=Mus musculus]	+	Yes	2	0.204962		1.20408	1.06791	0.972646	1.09667	1.17115	1.09794	0.923756	0.949735	1.11228	1.01423	0.982895	0.930059	0.858314	1.1515	1.18721	0.998126	1.05953	0.932731	0.856941	0.999082	1.05511	0.988499	2xOxidation [M3; M7]; 1xTMT6plex [K5]; 1xTMT6plex [N-Term]	1	1	49	[A].FHMTKDMLPGSYPR.[T]	Q9D6J5 [30-43]	2170.12
O35143	ATPase inhibitor, mitochondrial [OS=Mus musculus]		Yes	5	0.20649		1.17659	1.12812	0.807172	0.841857	0.949712	1.39762	0.831065	1.0296	0.977825	1.16151	0.849357	0.761708	0.882129	1.17533	1.00068	0.757467	0.994984	0.980777	1.11304	1.282	1.15981	1.04272	1xOxidation [M4]; 1xTMT6plex [K20]; 1xTMT6plex [N-Term]	1	1	6	[S].SDSMDTGAGSIREAGGAFGKR.[E]	O35143 [30-50]	2544.29
P99028	Cytochrome b-c1 complex subunit 6, mitochondrial [OS=Mus musculus]	+	No	1	0.208988		0.608748	1.01108	0.661175	0.39808	0.402489	1.52921	0.860138	1.30092	0.523607	1.31533	0.650654	0.69636	1.2334	0.224577	0.752759	0.593486	0.926018	1.2843	1.69245	1.66304	0.744718	1.53824	2xCarbamidomethyl [C22; C28]; 3xTMT6plex [K4; K27; K30]; 1xTMT6plex [N-Term]	1	1	6	[S].GDPKEEEEEELVDPLTTVREHCEQLEKCVKAR.[E]	P99028 [14-45]	4769.49
O35143	ATPase inhibitor, mitochondrial [OS=Mus musculus]		No	1	0.209721		1.18277	1.05001	0.800374	0.901568	0.946655	1.3119	0.843156	1.05345	0.997256	1.10614	0.950535	0.814271	0.764663	0.860617	1.13773	0.993421	1.11344	1.14645	0.900468	1.15705	1.13317	1.02819	1xTMT6plex [N-Term]	1	1	8	[F].VSDSSDSMDTGAGSIR.[E]	O35143 [26-41]	1813.84
O35143	ATPase inhibitor, mitochondrial [OS=Mus musculus]		Yes	2	0.211617		1.13817	1.14714	0.826822	0.820354	0.941064	1.38741	0.844767	1.0217	0.961488	1.17204	0.842698	0.800223	0.891381	1.16911	0.96049	0.754865	1.00621	1.05458	1.00432	1.21185	1.2949	1.00937	1xTMT6plex [K23]; 1xTMT6plex [N-Term]	1	1	4	[V].SDSSDSMDTGAGSIREAGGAFGKR.[E]	O35143 [27-50]	2817.38
Q9CQX2	Cytochrome b5 type B [OS=Mus musculus]	+	No	1	0.21349		1.32643	1.01706	1.10931	1.44675	1.47143	0.91684	0.965081	0.869979	1.28012	0.884824	0.871742	0.833666	1.18983	1.60083	1.26983	0.969686	0.899003	0.881099	0.829836	0.914316	0.939758	0.800398	1xAcetyl [N-Term]; 1xTMT6plex [K11]	1	1	12	[M].ATPEASGSGEKVEGSEPSVTYYR.[L]	Q9CQX2 [2-24]	2672.29
Q03265	ATP synthase subunit alpha, mitochondrial [OS=Mus musculus]	+	No	1	0.217817		1.33063	1.05439	0.851818	1.07498	1.13345	1.23781	0.843455	0.990183	1.12232	1.04404	0.952848	0.755658	0.821859	1.33819	1.00793	1.02084	1.11384	0.886538	0.970171	0.998339	1.13335	1.00043	1xTMT6plex [K2]; 1xTMT6plex [N-Term]	1	1	44	[L].QKTGTAEMSSILEER.[I]	Q03265 [44-58]	2138.15
P35486	Pyruvate dehydrogenase E1 component subunit alpha, somatic form, mitochondrial [OS=Mus musculus]	+	No	1	0.218875		0.746225	1.15077	0.870535	0.564502	0.649615	1.32192	0.948573	1.08964	0.707848	1.25393	0.909722	0.804278	1.13172	0.385091	0.81806	0.920394	1.01384	1.15942	1.09567	1.43539	1.03099	1.29543	1xCarbamidomethyl [C12]; 2xTMT6plex [K10; K11]; 1xTMT6plex [N-Term]	1	1	14	[N].FANDATFEIKKCDLHR.[L]	P35486 [30-45]	2652.45
Q9CZR8	Elongation factor Ts, mitochondrial [OS=Mus musculus]	+	No	1	0.220357		1.40092	0.963079	1.01397	1.47495	1.42049	0.94981	0.922306	0.909599	1.29208	0.876016	0.879249	0.909729	0.977941	1.61119	1.37574	0.889299	0.868725	0.946043	0.91403	0.804176	0.98431	0.839562	2xTMT6plex [K7; K12]; 1xTMT6plex [N-Term]	1	1	3	[L].SSAASSKELLMKLRR.[K]	Q9CZR8 [40-54]	2364.44
Q8BFP9	[Pyruvate dehydrogenase (Acetyl-transferring)] kinase isozyme 1, mitochondrial [OS=Mus musculus]	+	No	1	0.221873		0.721271	0.879615	1.29148	1.059	0.931508	0.68109	1.25918	0.974991	0.908212	0.857616	0.98928	1.45721	1.33105	0.695273	0.895094	1.13427	0.878128	0.969606	1.07724	0.892769	0.829207	0.850873	1xTMT6plex [N-Term]	1	1	6	[L].ASASASGSGPASELGVPGQVDFYAR.[F]	Q8BFP9 [27-51]	2610.3
Q8K2B3	Succinate dehydrogenase [ubiquinone] flavoprotein subunit, mitochondrial [OS=Mus musculus]	+	Yes	3	0.225019		0.836933	1.02935	0.961733	0.781952	0.804906	1.07031	1.01342	1.05374	0.848164	1.08467	1.06779	1.06258	0.909886	0.861916	0.788738	0.893837	1.162	1.00192	0.997305	1.26724	1.07428	0.912507	1xTMT6plex [K2]; 1xTMT6plex [N-Term]	1	1	4	[S].AKVSDAISTQYPVVDHEFDAVVVGAGGAGLR.[A]	Q8K2B3 [45-75]	3586.93
Q99LY9	NADH dehydrogenase [ubiquinone] iron-sulfur protein 5 [OS=Mus musculus]	+	Yes	20	0.226156		0.844837	0.824295	0.99676	1.0216	0.842099	0.826974	1.08842	1.09196	0.919535	0.900093	0.925108	1.14739	1.19276	0.983874	0.883729	0.891001	0.942326	1.15529	1.17825	0.984266	0.877829	0.838184	1xTMT6plex [K9]; 1xTMT6plex [N-Term]	1	1	2	[M].FLSAEQPYKNAAR.[C]	Q99LY9 [20-32]	1953.1
P56383	ATP synthase F(0) complex subunit C2, mitochondrial [OS=Mus musculus]		No	1	0.226181		0.940512	0.993872	0.821729	0.777611	0.772846	1.20949	0.915971	1.11469	0.861482	1.10786	0.837212	0.768302	1.1424	0.882766	0.728327	0.973355	1.12623	1.05683	1.16101	1.2223	1.00483	1.09645	1xTMT6plex [K7]; 1xTMT6plex [N-Term]	1	3	4	[R].DIDTAAKF.[I]	P56383 [72-79]	1338.77
Q9ERS2	NADH dehydrogenase [ubiquinone] 1 alpha subcomplex subunit 13 [OS=Mus musculus]	+	No	1	0.22638		0.913326	1.02367	0.885796	0.790313	0.809021	1.15565	0.952856	1.07571	0.870268	1.10117	0.851671	0.841759	1.16514	0.814371	0.847321	0.949114	1.10454	1.09774	1.02483	1.17264	1.0065	1.12438	1xOxidation [M9]; 3xTMT6plex [K4; K6; K21]; 1xTMT6plex [N-Term]	1	1	2	[M].AASKVKQDMPPPGGYGPIDYKR.[N]	Q9ERS2 [2-23]	3307.86
Q99N96	39S ribosomal protein L1, mitochondrial [OS=Mus musculus]		No	1	0.226553		1.19407	1.04749	0.758829	0.865018	0.906098	1.3804	0.817612	1.07747	0.976289	1.12863	0.822867	0.922253	0.707716	1.06434	1.07818	0.786348	1.16756	1.14736	0.917472	1.03078	1.30621	1.04892	1xTMT6plex [K8]; 1xTMT6plex [N-Term]	1	1	8	[A].AAAAAATKPAR.[K]	Q99N96 [45-55]	1456.9
Q9QZM2	DNA polymerase subunit gamma-2, mitochondrial [OS=Mus musculus]	+	?		0.227256		0.937003	0.932842	1.2101	1.2155	1.13387	0.770881	1.13178	0.935277	1.06048	0.872466	0.970604	1.13281	1.29192	1.24199	0.944437	0.995014	0.973409	0.947723	0.884699	0.90672	0.934932	0.775745	1xTMT6plex [N-Term]	1	1	3	[W].LSGYAGPADGTQQPDAPEHAVAR.[E]	Q9QZM2 [18-40]	2537.26
Q99N93	39S ribosomal protein L16, mitochondrial [OS=Mus musculus]	+	No	1	0.230838		0.810146	1.02226	0.943407	0.747655	0.764297	1.08358	1.01171	1.0724	0.81963	1.09627	0.902683	1.19287	0.939562	0.628689	0.974149	0.85605	1.00074	1.17005	1.0464	1.0747	1.13646	1.07764	1xTMT6plex [K2]; 1xTMT6plex [N-Term]	1	1	12	[G].LKTLLPVPTFENVSIPER.[S]	Q99N93 [30-47]	2511.5
Q9D0S9	Histidine triad nucleotide-binding protein 2, mitochondrial [OS=Mus musculus]		Yes	15	0.23239		0.857762	1.20384	0.852804	0.607643	0.731503	1.41162	0.900498	1.05593	0.772413	1.27116	0.776617	0.672077	1.2528	0.806641	0.823361	0.687237	0.956027	1.02041	1.19135	1.61368	0.999848	1.19996	2xTMT6plex [K11; K14]; 1xTMT6plex [N-Term]	1	1	8	[N].AGVSDGSEVAKAQKAAPGGASPTIFSR.[I]	Q9D0S9 [32-58]	3246.8
P35486	Pyruvate dehydrogenase E1 component subunit alpha, somatic form, mitochondrial [OS=Mus musculus]		No	1	0.23404		0.69069	1.14499	0.875594	0.528184	0.604764	1.30767	0.96608	1.10334	0.667262	1.26331	0.913751	0.818949	1.16554	0.311823	0.76693	0.923033	0.975788	1.15239	1.18185	1.44039	0.996141	1.35341	1xCarbamidomethyl [C12]; 2xTMT6plex [K10; K11]; 1xTMT6plex [N-Term]	1	1	6	[N].FANDATFEIKKCDLHRLEEGPPVTTVLTR.[E]	P35486 [30-58]	4045.21
Q9CYK1	Tryptophan--tRNA ligase, mitochondrial [OS=Mus musculus]	+	No	1	0.234188		1.07093	1.13902	0.914704	0.860023	0.979585	1.24524	0.907149	0.991741	0.971495	1.12961	0.975936	0.758102	0.98741	1.01411	0.917344	0.983027	1.06506	0.903014	1.00715	1.19561	1.0471	1.14613	2xTMT6plex [K3; K13]; 1xTMT6plex [N-Term]	1	1	5	[A].LHKGPAATLAPQKESGER.[V]	Q9CYK1 [19-36]	2577.51
Q9CQC7	NADH dehydrogenase [ubiquinone] 1 beta subcomplex subunit 4 [OS=Mus musculus]	+	No	1	0.234401		0.933066	1.11964	1.01859	0.848856	0.950413	1.0992	0.996508	0.978319	0.929807	1.09537	0.965966	1.03259	0.990963	0.801046	1.02861	0.959763	1.01519	0.988552	0.931211	1.12877	1.06805	1.08927	1xAcetyl [N-Term]; 2xTMT6plex [K4; K6]	1	1	17	[M].SGSKYKPAPLATLPSTLDPAEYDVSPETR.[R]	Q9CQC7 [2-30]	3590.9
Q9JKF7	39S ribosomal protein L39, mitochondrial [OS=Mus musculus]		Yes	24	0.234468		0.928616	0.902235	0.881707	0.907487	0.818767	1.02328	0.978938	1.11028	0.909057	1.00173	0.915399	1.00327	1.01815	1.04832	0.882555	0.7963	1.04947	1.19232	1.08904	1.02162	1.04539	0.938172	1xTMT6plex [K26]; 1xTMT6plex [N-Term]	1	1	7	[F].IATSPAAELSPTELTEMRNDLFNREKSR.[Q]	Q9JKF7 [24-51]	3634.93
Q8BWF0	Succinate-semialdehyde dehydrogenase, mitochondrial [OS=Mus musculus]	+	No	1	0.242547		0.84727	0.962155	1.35674	1.19475	1.14953	0.709164	1.21452	0.895169	1.02902	0.861291	0.932354	1.39853	1.31266	0.991587	1.18065	0.914837	0.736513	0.980062	0.968933	0.91661	0.868893	0.798371	1xTMT6plex [N-Term]	1	1	7	[Y].ASGPGGLHADLLRGDSFVGGR.[W]	Q8BWF0 [36-56]	2268.2
Q99JT1	Glutamyl-tRNA(Gln) amidotransferase subunit B, mitochondrial [OS=Mus musculus]	+	Yes	13	0.244421		1.19705	1.0451	0.825878	0.945955	0.988618	1.26544	0.855922	1.03638	1.02458	1.08312	0.978055	0.716648	0.873064	1.18156	1.00408	0.88811	1.09501	1.0401	0.974025	1.05274	1.07577	1.12085	1xTMT6plex [K13]; 1xTMT6plex [N-Term]	1	1	4	[Q].SSVAQPSLHTAQKPR.[K]	Q99JT1 [43-57]	2065.19
Q9CZR8	Elongation factor Ts, mitochondrial [OS=Mus musculus]		No	1	0.247547		1.00151	0.911728	1.27997	1.40601	1.2819	0.712302	1.14447	0.894134	1.14619	0.815207	1.01684	1.42306	0.993499	1.18404	1.34195	0.912588	0.838327	1.02568	0.818395	0.753999	0.990992	0.70063	1xOxidation [M11]; 2xTMT6plex [K7; K12]; 1xTMT6plex [N-Term]	1	1	4	[L].SSAASSKELLMKLRR.[K]	Q9CZR8 [40-54]	2380.43
P16951	Cyclic AMP-dependent transcription factor ATF-2 [OS=Mus musculus]	+	Yes	2	0.250173		1.08114	1.06353	0.850345	0.864427	0.919344	1.2507	0.887343	1.04351	0.959344	1.1098	0.997429	0.868303	0.796298	0.848002	0.99046	1.03957	1.12674	1.08613	0.91765	1.00915	1.17142	1.14884	1xAcetyl [N-Term]; 2xCarbamidomethyl [C8; C13]; 1xTMT6plex [K4]	1	2	10	[M].SDDKPFLCTAPGCGQR.[F]	P16951 [2-17]	2079.98
Q9D0G0	28S ribosomal protein S30, mitochondrial [OS=Mus musculus]		Yes	17	0.250239		1.08921	1.04739	0.76113	0.791524	0.829032	1.37609	0.83697	1.09964	0.911638	1.15175	0.88343	0.599134	1.02835	1.00397	0.787768	0.943177	1.22584	1.04233	1.03076	1.28491	1.04386	1.12648	1xTMT6plex [K7]; 1xTMT6plex [N-Term]	1	1	5	[L].SQNAAAKASATAPEVRDLEVVATPVAR.[Y]	Q9D0G0 [17-43]	3180.77
Q8K3A0	iron-sulfur cluster co-chaperone protein HscB, mitochondrial [OS=Mus musculus]	+	No	1	0.255883		0.941257	0.884347	1.11037	1.18182	1.04514	0.796445	1.09941	0.990134	1.03483	0.875622	1.00278	1.13178	1.16368	1.24232	0.949149	0.913027	0.989498	0.96259	1.01831	0.93396	0.876578	0.816328	2xCarbamidomethyl [C15; C18]; 1xTMT6plex [K9]; 1xTMT6plex [N-Term]	1	1	3	[L].LGSNAAAGKSIAPQCWNCGHAR.[E]	Q8K3A0 [26-47]	2784.42
P36552	Oxygen-dependent coproporphyrinogen-III oxidase, mitochondrial [OS=Mus musculus]	+	No	1	0.25839		1.18411	1.18167	0.844909	0.846656	1.00046	1.39857	0.839236	0.993286	0.993746	1.17373	1.01645	0.742023	0.759236	0.946666	1.02793	1.00664	1.21069	1.01301	0.756158	1.18557	1.22954	1.10609	1xOxidation [M3]; 1xTMT6plex [K6]; 1xTMT6plex [N-Term]	1	1	4	[R].AEMVPKSSGAR.[S]	P36552 [88-98]	1606.9
Q8R3F5	Malonyl-CoA-acyl carrier protein transacylase, mitochondrial [OS=Mus musculus]	+	?		0.259945		1.01486	0.990118	1.15633	1.18523	1.17352	0.856256	1.07069	0.925932	1.0866	0.916782	1.01947	1.122	1.07059	1.25579	1.0468	0.957209	0.930812	0.821373	1.02561	0.96548	0.90672	0.878146	1xTMT6plex [N-Term]	1	1	8	[S].LREPPPDAVDVAELLR.[D]	Q8R3F5 [23-38]	2019.14
Q9CY16	28S ribosomal protein S28, mitochondrial [OS=Mus musculus]	+	No	1	0.261519		1.52304	1.02074	0.861346	1.28522	1.31187	1.18505	0.821513	0.953755	1.2512	0.973533	0.873659	0.816419	0.774462	1.3789	1.52658	0.84812	1.06602	0.974026	0.821215	0.968757	0.938065	1.01378	1xTMT6plex [N-Term]	1	1	2	[S].TESGSESATHDSSAPR.[A]	Q9CY16 [31-46]	1847.86
Q9CQ06	39S ribosomal protein L24, mitochondrial [OS=Mus musculus]		No	1	0.265206		1.10382	1.10097	0.8177	0.819815	0.902594	1.34643	0.855946	1.04677	0.944811	1.15247	0.925132	0.882513	0.760193	1.06176	1.03077	0.741898	1.14538	1.10619	0.888751	1.1652	1.24977	1.04243	1xTMT6plex [K3]; 1xTMT6plex [N-Term]	1	1	14	[L].ASKATSSPFYR.[Y]	Q9CQ06 [10-20]	1672.94
Q9D8T7	SRA stem-loop-interacting RNA-binding protein, mitochondrial [OS=Mus musculus]	+	?		0.265757		1.04429	1.03472	0.855055	0.862965	0.892928	1.21012	0.904173	1.05744	0.944222	1.09416	0.91164	0.946273	0.854607	1.08745	0.976752	0.768467	1.00043	1.03876	1.13315	1.10247	1.12342	1.05659	1xAcetyl [N-Term]; 1xTMT6plex [K6]	1	2	25	[M].AASAIKGLSALR.[S]	Q9D8T7 [2-13]	1428.87
Q9D0G0	28S ribosomal protein S30, mitochondrial [OS=Mus musculus]		Yes	17	0.26605		1.1296	1.19239	0.758211	0.718283	0.856475	1.57264	0.796633	1.05067	0.899876	1.25282	1.07435	0.648242	0.667304	0.920891	0.904171	0.874568	1.40138	1.03074	0.719909	1.31749	1.23289	1.20808	1xTMT6plex [K7]; 1xTMT6plex [N-Term]	1	1	8	[L].SQNAAAKASATAPEVR.[D]	Q9D0G0 [17-32]	2030.14
Q9QYA2	Mitochondrial import receptor subunit TOM40 homolog [OS=Mus musculus]		Yes	7	0.269618		0.870239	0.940293	0.837775	0.77536	0.729065	1.12237	0.95551	1.14053	0.831523	1.07243	0.942185	0.88695	1.0374	1.11336	0.639118	0.742087	1.10454	1.0331	1.28396	1.0901	0.992801	1.1344	1xTMT6plex [N-Term]	1	1	31	[A].ASSPPAGPPPPPTPSLVGLPPPPPSPPGFTLPPLGGGLGTGSSTGR.[G]	Q9QYA2 [7-52]	4447.39
O35129	Prohibitin-2 [OS=Mus musculus]		No	1	0.271974		1.07855	1.00257	0.823922	0.886363	0.888643	1.21683	0.887098	1.07668	0.956781	1.07945	0.814433	0.87146	0.9754	1.14977	0.906019	0.814549	1.06468	1.00824	1.15711	1.05511	1.08236	1.10087	1xAcetyl [N-Term]; 1xTMT6plex [K5]	1	1	34	[M].AQNLKDLAGRLPAGPR.[G]	O35129 [2-17]	1948.13
Q9CQL5	39S ribosomal protein L18, mitochondrial [OS=Mus musculus]		?		0.272345		0.961759	0.868215	0.869189	0.962838	0.835951	0.998879	0.972967	1.1194	0.93576	0.971877	1.0488	0.977495	0.892611	1.04644	0.815983	0.944857	1.07546	1.16576	1.11697	0.877905	1.05018	0.987547	1xTMT6plex [K16]; 1xTMT6plex [N-Term]	1	1	5	[A].LSTSSVPAVQPDVESKENEAVAPEFTNRNPR.[N]	Q9CQL5 [24-54]	3827
Q60932-1	voltage-dependent anion-selective channel protein 1 [OS=Mus musculus]	+	Yes	15	0.275515		1.07059	0.985417	0.730052	0.793152	0.781586	1.34979	0.835048	1.14382	0.893993	1.12714	0.690401	0.823747	0.990995	1.18132	0.853268	0.647392	1.04211	1.10274	1.28661	1.20658	1.13662	1.03822	1xAcetyl [N-Term]; 1xTMT6plex [K11]	1	2	30	[M].AVPPTYADLGKSAR.[D]	Q60932-1 [15-28]	1716.95
Q6P8I6	Cytochrome c oxidase assembly protein COX11, mitochondrial [OS=Mus musculus]	+	?		0.278928		1.24939	1.24858	1.01449	1.01515	1.26749	1.23075	0.895685	0.882893	1.11906	1.10236	1.08284	0.739387	0.864833	1.06269	1.20831	1.08618	1.04575	0.92389	0.67904	1.12857	1.11924	1.05928	1xTMT6plex [N-Term]	1	1	3	[R].SSNPFQR.[A]	Q6P8I6 [75-81]	1064.57
P19157	Glutathione S-transferase P 1 [OS=Mus musculus]	+	No	1	0.279142		0.673561	0.959185	0.956508	0.671681	0.644266	1.0028	1.07474	1.12361	0.723903	1.07775	0.984892	0.995488	1.24384	0.506587	0.653416	1.01171	0.958641	1.04521	1.36698	1.30885	0.792232	1.13216	1xTMT6plex [N-Term]	1	1	12	[M].PPYTIVYFPVR.[G]	P19157 [2-12]	1580.9
P38647	Stress-70 protein, mitochondrial [OS=Mus musculus]		No	1	0.2794		0.615501	1.09052	0.783562	0.442251	0.482283	1.39175	0.933822	1.19177	0.574768	1.29964	0.851307	0.780146	1.17001	0.12892	0.713141	0.882244	1.02307	1.33845	1.21378	1.4712	1.02869	1.39905	1xCarbamidomethyl [C20]; 3xTMT6plex [K6; K27; K30]; 1xTMT6plex [N-Term]	1	1	18	[Y].ASEAIKGAVVGIDLGTTNSCVAVMEGKQAKVLENAEGAR.[T]	P38647 [47-85]	4860.67
Q8BX10-1	Serine/threonine-protein phosphatase Pgam5, mitochondrial [OS=Mus musculus]		Yes	25	0.281019		1.47622	1.14694	0.845651	1.08844	1.24837	1.35628	0.797604	0.943183	1.17744	1.08177	0.86795	0.790464	0.734397	1.45428	1.2246	0.853442	1.17732	0.83845	0.813776	1.02354	1.18195	1.03982	1xTMT6plex [K6]; 1xTMT6plex [N-Term]	1	2	13	[S].AVAVGKPR.[G]	Q8BX10-1 [25-32]	1255.83
Q5SSK3	Transcription elongation factor, mitochondrial [OS=Mus musculus]	+	No	1	0.28376		1.19297	1.16555	0.579687	0.593326	0.691551	2.01066	0.674684	1.16388	0.804881	1.35656	0.838365	0.766603	0.419085	0.548477	1.0836	0.782568	1.43649	1.44701	0.608125	1.16173	1.61433	1.29361	2xTMT6plex [K1; K7]; 1xTMT6plex [N-Term]	1	1	6	[R].KSTAPEKR.[V]	Q5SSK3 [39-46]	1604.01
Q9CPW2	Ferredoxin-2, mitochondrial [OS=Mus musculus]	+	No	1	0.285644		1.07641	1.02246	0.787069	0.828596	0.847208	1.29908	0.860952	1.09387	0.926736	1.11844	0.839831	0.724853	1.01817	1.16198	0.874814	0.743417	1.06068	1.07318	1.14775	1.23123	1.05875	1.06534	1xTMT6plex [N-Term]	1	1	15	[R].AGEEAADSPELPRDVVNVVFVDR.[S]	Q9CPW2 [44-66]	2713.4
Q8CAK1	Putative transferase CAF17 homolog, mitochondrial [OS=Mus musculus]	+	No	1	0.286841		0.763112	0.925189	1.12863	0.930914	0.861271	0.819745	1.15311	1.02169	0.87995	0.945254	0.948895	1.36897	1.14146	0.919984	0.939781	0.780086	0.987513	1.06422	1.01333	1.06001	0.969014	0.806733	1xCarbamidomethyl [C15]; 1xTMT6plex [N-Term]	1	1	5	[F].GLLGSNPADGVAWTCFR.[L]	Q8CAK1 [36-52]	2050.04
P58059	28S ribosomal protein S21, mitochondrial [OS=Mus musculus]	+	Yes	2	0.293553		0.961546	1.16694	0.80629	0.664376	0.775285	1.44729	0.860384	1.06709	0.827299	1.24523	0.93809	0.976537	0.666525	0.752384	1.07713	0.652387	1.1688	1.25828	0.774194	1.28387	1.37527	1.07655	1xAcetyl [N-Term]; 2xTMT6plex [K2; K5]	1	1	9	[M].AKHLKFIAR.[T]	P58059 [2-10]	1584.01
Q8BH04	Phosphoenolpyruvate carboxykinase [GTP], mitochondrial [OS=Mus musculus]		No	1	0.29479		0.944053	0.96786	0.964392	0.940672	0.910438	1.0036	1.00387	1.04094	0.947709	1.00748	0.992308	0.97512	1.04419	0.98285	0.882623	0.977654	1.02089	1.01963	1.08229	1.062	0.977702	0.982742	1xOxidation [M11]; 1xTMT6plex [N-Term]	1	1	49	[S].IQTLHVLSGDMSQLPAGVR.[D]	Q8BH04 [27-45]	2267.24
Q06185	ATP synthase subunit e, mitochondrial [OS=Mus musculus]	+	No	1	0.295528		0.89219	1.05687	0.933189	0.787779	0.832582	1.13254	0.976485	1.0464	0.871211	1.10591	0.907496	1.07031	0.951649	0.711304	1.03711	0.865218	1.06381	1.05015	1.02523	1.25709	1.01471	1.04593	1xTMT6plex [K11]; 1xTMT6plex [N-Term]	1	1	18	[M].VPPVQVSPLIKFGR.[Y]	Q06185 [2-15]	1995.25
P38060	Hydroxymethylglutaryl-CoA lyase, mitochondrial [OS=Mus musculus]		No	1	0.296387		0.875963	1.05816	0.88943	0.736288	0.779107	1.1897	0.954659	1.07334	0.836245	1.13576	0.828964	0.81915	1.21586	0.893747	0.836433	0.778555	1.06225	1.10534	1.05243	1.39766	1.00406	1.00555	1xOxidation [M5]; 2xTMT6plex [K10; K13]; 1xTMT6plex [N-Term]	1	1	5	[V].STSSMGTLPKQVKIVEVGPR.[D]	P38060 [22-41]	2817.65
Q8K1R3	Polyribonucleotide nucleotidyltransferase 1, mitochondrial [OS=Mus musculus]	+	No	1	0.296627		0.875819	0.975704	1.28103	1.14989	1.12195	0.761657	1.17024	0.913518	1.02492	0.891322	0.969657	1.40448	1.13659	1.02628	1.21012	0.838354	0.84204	0.978596	0.919917	0.898196	0.921677	0.854095	1xTMT6plex [N-Term]	1	2	9	[A].LWSSTGSR.[A]	Q8K1R3 [38-45]	1122.61
P38060	Hydroxymethylglutaryl-CoA lyase, mitochondrial [OS=Mus musculus]		No	1	0.297026		0.944274	1.02264	0.865087	0.798797	0.816879	1.18212	0.934067	1.07974	0.882016	1.10418	0.852972	0.837183	1.11205	1.08034	0.819905	0.745798	1.02112	1.09434	1.12376	1.19502	1.0702	1.04732	1xOxidation [M6]; 2xTMT6plex [K11; K14]; 1xTMT6plex [N-Term]	1	1	15	[A].VSTSSMGTLPKQVKIVEVGPR.[D]	P38060 [21-41]	2916.72
Q9D7P6	Iron-sulfur cluster assembly enzyme ISCU, mitochondrial [OS=Mus musculus]	+	No	1	0.302808		0.984313	1.06551	0.846826	0.782293	0.833542	1.25824	0.904275	1.06784	0.890089	1.1378	0.914137	0.965126	0.833562	0.751387	1.09139	0.827494	1.07193	1.26344	0.868158	1.07721	1.22083	1.11535	2xTMT6plex [K3; K4]; 1xTMT6plex [N-Term]	1	1	18	[L].YHKKVVDHYENPR.[N]	Q9D7P6 [36-48]	2372.34
Q99N94	39S ribosomal protein L9, mitochondrial [OS=Mus musculus]	+	No	1	0.312861		1.04029	1.08537	0.90852	0.870785	0.945124	1.19466	0.922586	1.01548	0.959757	1.10217	0.99472	0.835543	0.937495	0.98306	0.856556	1.03966	1.16269	0.932666	0.951095	1.05653	1.09745	1.15254	1xTMT6plex [K9]; 1xTMT6plex [N-Term]	1	1	5	[S].TVIVERWWKVPLAGEGR.[K]	Q99N94 [50-66]	2454.44
Q9CPQ1	Cytochrome c oxidase subunit 6C [OS=Mus musculus]	+	Yes	2	0.313665		0.87042	1.0329	0.892084	0.751758	0.776488	1.15785	0.964033	1.08065	0.839114	1.1162	0.920314	0.924585	1.0472	0.616019	0.922656	0.978665	1.09998	1.05813	1.08384	1.31827	0.926003	1.10433	1xAcetyl [N-Term]; 1xOxidation [M11]; 1xTMT6plex [K8]	1	1	12	[M].SSGALLPKPQMR.[G]	Q9CPQ1 [2-13]	1571.88
Q8VCF0	Mitochondrial antiviral-signaling protein [OS=Mus musculus]		Yes	358	0.31956		0.947193	0.86424	0.685526	0.751326	0.649326	1.2607	0.857151	1.25035	0.811887	1.08061	1.0233	0.729602	0.818548	0.998516	0.66973	0.767416	1.68176	1.18788	0.881419	1.3111	0.925239	1.00548	3xTMT6plex [K2; K5; K14]; 1xTMT6plex [N-Term]	1	1	4	[N].SKQAKETPEGPATKVTTGGNQTGPNSSIR.[S]	Q8VCF0 [358-386]	3858.15
A2APY7-1	Arginine-hydroxylase NDUFAF5, mitochondrial [OS=Mus musculus]	+	No	1	0.323423		1.03242	1.16638	0.951798	0.842484	0.982657	1.22545	0.928394	0.975411	0.958494	1.1377	0.955219	0.954512	0.87545	0.807332	1.10475	0.963406	1.12048	0.951869	0.853883	1.19179	1.09022	1.13109	1xTMT6plex [N-Term]	1	1	5	[V].ASGVPPSGSTSPR.[A]	A2APY7-1 [30-42]	1428.76
P00366	Glutamate dehydrogenase 1, mitochondrial OS=Bos taurus GN=GLUD1 PE=1 SV=2	+	No	1	0.323977		0.926982	0.948539	1.18669	1.15972	1.10004	0.799316	1.12077	0.944451	1.03893	0.895848	0.968628	1.16009	1.23359	1.23192	1.02677	0.858106	0.866421	0.966831	1.0001	0.88081	0.904495	0.90224	1xOxidation [M16]; 1xTMT6plex [K15]; 1xTMT6plex [N-Term]	1	2	88	[Y].SEAAADREDDPNFFKMVEGFFDR.[G]	P00366 [54-76]	3167.51
P19783	Cytochrome c oxidase subunit 4 isoform 1, mitochondrial [OS=Mus musculus]	+	No	1	0.32591		0.945306	1.06504	0.928624	0.82423	0.877834	1.1469	0.959448	1.03319	0.906972	1.10039	0.854003	0.966335	1.05801	0.852461	0.97757	0.890885	1.06908	1.0648	0.965698	1.27004	1.07564	0.955482	1xTMT6plex [K7]; 1xTMT6plex [N-Term]	1	1	4	[R].AHGSVVK.[S]	P19783 [23-29]	1155.73
Q9D5T0	ATPase family aaa domain-containing protein 1 [OS=Mus musculus]	+	Yes	2	0.32956		1.17315	1.1403	0.917568	0.944007	1.07645	1.24274	0.887759	0.967513	1.04148	1.10325	1.02504	0.872401	0.765837	0.951888	1.1182	1.05434	1.11636	0.950212	0.835964	1.02956	1.13859	1.1416	1xTMT6plex [N-Term]	1	1	9	[M].VHAEAFSRPLSR.[N]	Q9D5T0 [2-13]	1598.9
Q810S1	Calcium uniporter regulatory subunit MCUb, mitochondrial [OS=Mus musculus]		Yes	17	0.329569		0.777995	0.977614	1.18763	0.945131	0.923973	0.823161	1.16172	0.978182	0.903813	0.956284	0.993871	1.29335	1.19795	0.728365	0.934088	1.04899	0.911825	0.99317	1.02955	1.06949	0.932719	0.866645	2xTMT6plex [K14; K28]; 1xTMT6plex [N-Term]	1	1	6	[Y].GTVEPQDEITVTYKHGLPLVTLTLPSRKER.[C]	Q810S1 [61-90]	4065.33
P19536	Cytochrome c oxidase subunit 5B, mitochondrial [OS=Mus musculus]	+	No	1	0.329925		1.71322	1.02635	0.789964	1.31863	1.35339	1.29924	0.757814	0.959301	1.2983	0.984582	0.993093	0.59023	0.690118	1.78226	1.13127	0.981385	1.3088	0.77302	0.796085	1.02736	1.08064	0.845744	1xTMT6plex [N-Term]	1	1	30	[M].ASGGGVPTDEEQATGLER.[E]	P19536 [31-48]	2002.99
Q9CY16	28S ribosomal protein S28, mitochondrial [OS=Mus musculus]		No	1	0.330291		1.45747	1.1769	0.799063	0.989559	1.16461	1.47285	0.771935	0.966051	1.12507	1.13694	0.699714	0.970784	0.645307	1.0596	1.51697	0.798651	0.999423	1.06506	0.833669	1.0438	1.30492	1.06211	1xTMT6plex [N-Term]	1	1	8	[A].STESGSESATHDSSAPR.[A]	Q9CY16 [30-46]	1934.89
Q9CQN1	heat shock protein 75 kDa, mitochondrial [OS=Mus musculus]		No	1	0.331302		1.03822	0.926604	0.785607	0.880237	0.815631	1.17948	0.890751	1.13384	0.924793	1.05062	0.841304	0.811157	1.01979	1.20368	0.761654	0.80905	1.10118	1.07687	1.22346	1.03134	1.05261	1.0679	1xTMT6plex [K8]; 1xTMT6plex [N-Term]	1	1	14	[Y].STQAAEDKEEESLHSIISNTEAVR.[G]	Q9CQN1 [61-84]	3102.6
Q8BGX2	Mitochondrial import inner membrane translocase subunit Tim29 [OS=Mus musculus]	+	No	1	0.333272		0.987066	1.05038	0.945733	0.888728	0.933502	1.11065	0.962673	1.01791	0.950222	1.06919	0.875954	0.939293	1.07277	1.03974	0.893062	0.917862	1.01503	1.0151	1.02361	1.06254	1.11958	1.02546	1xTMT6plex [K20]; 1xTMT6plex [N-Term]	1	1	4	[W].SGGHGEAGGEAGGATTVAVKPGLWTR.[L]	Q8BGX2 [11-36]	2881.53
Q924T2	28S ribosomal protein S2, mitochondrial [OS=Mus musculus]	+	Yes	38	0.334209		0.964479	0.999672	0.918748	0.886404	0.886113	1.08808	0.965951	1.05138	0.931639	1.05103	0.955925	0.889608	1.05232	0.983233	0.847944	0.963741	1.00449	1.00008	1.14956	1.06277	0.98976	1.10057	1xTMT6plex [N-Term]	1	1	23	[K].VTGAPVPAVSEPQDGDDFQSR.[I]	Q924T2 [38-58]	2401.18
O35143	ATPase inhibitor, mitochondrial [OS=Mus musculus]		Yes	2	0.337583		1.27589	1.11606	0.871142	0.995898	1.11148	1.28114	0.850169	0.975924	1.08472	1.08919	0.910386	0.806895	0.833225	1.18449	0.986527	1.08314	1.15072	0.864321	0.912733	1.20637	1.20641	0.854785	1xTMT6plex [N-Term]	1	1	3	[V].SDSSDSMDTGAGSIR.[E]	O35143 [27-41]	1714.78
Q8BW00	Probable peptidyl-tRNA hydrolase [OS=Mus musculus]	+	Yes	11	0.339019		1.12514	1.12792	1.18592	1.183	1.33432	0.951092	1.02055	0.860555	1.14826	0.970636	1.11825	1.02685	0.916546	0.960721	1.38137	1.10268	0.893355	1.01071	0.6776	0.916252	1.01288	0.982779	1xTMT6plex [K9]; 1xTMT6plex [N-Term]	1	1	2	[Q].VSEARFPGKR.[W]	Q8BW00 [11-20]	1604.96
Q9CQA3	Succinate dehydrogenase [ubiquinone] iron-sulfur subunit, mitochondrial [OS=Mus musculus]	+	No	1	0.351112		1.06506	1.09182	0.895391	0.873441	0.953644	1.21938	0.908829	1.01501	0.967955	1.10821	0.899786	0.940909	0.885792	0.840362	1.08181	0.98169	1.10812	1.05009	0.886814	1.202	1.13767	0.984951	1xTMT6plex [N-Term]	1	1	21	[G].AQTAAAAAPR.[I]	Q9CQA3 [31-40]	1156.66
Q9JKF7	39S ribosomal protein L39, mitochondrial [OS=Mus musculus]		Yes	25	0.351257		1.08873	1.04661	0.798356	0.830487	0.869194	1.31095	0.859798	1.07696	0.936087	1.12715	0.803685	0.736054	1.03966	1.22666	0.817753	0.763849	1.05696	0.993913	1.18001	1.15659	1.10194	1.12293	1xTMT6plex [K25]; 1xTMT6plex [N-Term]	1	1	3	[I].ATSPAAELSPTELTEMRNDLFNREKSR.[Q]	Q9JKF7 [25-51]	3521.84
Q9CQC7	NADH dehydrogenase [ubiquinone] 1 beta subcomplex subunit 4 [OS=Mus musculus]		No	1	0.354116		0.902248	1.14161	1.10215	0.87106	0.994409	1.0358	1.04021	0.943805	0.938528	1.07746	0.956831	1.04213	1.12167	0.798974	1.03544	0.981174	0.988395	0.954377	0.888643	1.13755	1.00902	1.08579	1xAcetyl [N-Term]; 2xTMT6plex [K4; K6]	1	1	8	[M].SGSKYKPAPLATLPSTLDPAEYDVSPETRR.[A]	Q9CQC7 [2-31]	3747
Q9DB20	ATP synthase subunit O, mitochondrial [OS=Mus musculus]		No	1	0.355039		1.04443	1.09882	1.04809	0.996207	1.09465	1.0484	0.9884	0.94305	1.03231	1.03624	0.981313	1.01412	0.969764	1.0546	1.09617	0.946161	0.993363	0.956581	0.879208	1.04673	1.08019	0.981805	1xTMT6plex [K3]; 1xTMT6plex [N-Term]	1	1	20	[P].FAKLVRPPVQVYGIEGR.[Y]	Q9DB20 [24-40]	2387.43
P08249	Malate dehydrogenase, mitochondrial [OS=Mus musculus]		No	1	0.35518		0.871252	1.04198	0.932083	0.779363	0.812079	1.1179	0.984732	1.05649	0.857949	1.10083	0.829948	0.930355	1.19389	0.936299	0.91593	0.721619	0.895068	1.15892	1.11547	1.14806	1.0497	1.10474	2xTMT6plex [K2; K21]; 1xTMT6plex [N-Term]	1	1	34	[N].AKVAVLGASGGIGQPLSLLLKNSPLVSR.[L]	P08249 [25-52]	3433.12
P18155	Bifunctional methylenetetrahydrofolate dehydrogenase/cyclohydrolase, mitochondrial [OS=Mus musculus]		No	1	0.357152		1.10054	0.949027	0.879168	1.01953	0.967559	1.07946	0.926475	1.05381	1.01962	1.00009	0.884906	0.971808	0.922712	0.949017	1.06847	1.04138	0.940051	1.07602	1.14535	0.944069	1.03851	1.0177	1xTMT6plex [N-Term]	1	1	3	[P].FHLAAVRNEAVVISGR.[K]	P18155 [28-43]	1968.13
Q91YP2	Neurolysin, mitochondrial [OS=Mus musculus]	+	No	1	0.357619		1.26334	1.0772	1.03569	1.21466	1.30843	1.04008	0.936997	0.904706	1.18375	0.97455	1.04706	0.830293	0.933642	1.44432	1.06198	1.04495	1.09747	0.796954	0.819693	0.890655	1.04016	0.992837	1xTMT6plex [N-Term]	1	1	4	[M].SSYTAAGRNVLR.[W]	Q91YP2 [38-49]	1523.85
P58281-2	Isoform 2 of Dynamin-like 120 kDa protein, mitochondrial [OS=Mus musculus]	+	No	1	0.363494		1.20292	1.13708	0.982429	1.03931	1.18178	1.15742	0.913613	0.929953	1.099	1.05743	1.01311	0.857872	0.869862	1.14225	1.05959	1.09516	1.16208	0.808444	0.819338	1.14745	1.07602	0.948826	1xTMT6plex [N-Term]	1	2	3	[F].TAGSPGETAFR.[A]	P58281-2 [184-194]	1322.69
O35143	ATPase inhibitor, mitochondrial [OS=Mus musculus]		Yes	5	0.364175		1.24186	1.09691	0.811738	0.919002	1.00806	1.35131	0.829	1.02127	1.0295	1.12024	0.920803	0.859154	0.707044	1.2072	1.11704	0.764248	1.10561	1.05685	0.90134	1.09996	1.24816	1.01258	1xOxidation [M4]; 1xTMT6plex [N-Term]	1	1	8	[S].SDSMDTGAGSIR.[E]	O35143 [30-41]	1441.68
Q9D7N3	28S ribosomal protein S9, mitochondrial [OS=Mus musculus]	+	?		0.364679		1.25033	1.17544	0.759731	0.808135	0.94991	1.54717	0.782204	1.02958	0.978009	1.21021	0.887472	0.776543	0.682597	1.20274	1.07874	0.652547	1.20073	1.1236	0.764415	1.19392	1.38605	1.05065	2xTMT6plex [K1; K2]; 1xTMT6plex [N-Term]	1	1	6	[T].KKNVQASR.[Q]	Q9D7N3 [58-65]	1618.04
Q9WTP6-1	Adenylate kinase 2, mitochondrial [OS=Mus musculus]		Yes	2	0.367178		1.0442	0.961082	0.869451	0.944644	0.90788	1.10539	0.930289	1.06997	0.971407	1.02833	0.872878	0.986297	0.931693	0.866582	1.00494	1.0427	0.96731	1.10389	1.13872	1.04713	1.08446	0.953401	1xTMT6plex [K13]; 1xTMT6plex [N-Term]	1	2	28	[M].APNVLASEPEIPKGIR.[A]	Q9WTP6-1 [2-17]	2149.27
Q9JK81	UPF0160 protein MYG1, mitochondrial [OS=Mus musculus]	+	No	1	0.370281		1.03264	1.05821	0.876565	0.855384	0.905175	1.20722	0.913101	1.04168	0.942903	1.10232	0.989157	0.917887	0.83226	0.829868	1.0582	0.940643	1.00602	1.20479	0.91423	1.03354	1.20013	1.07328	1xTMT6plex [K10]; 1xTMT6plex [N-Term]	1	1	4	[M].LGSEQDPPAKRPR.[N]	Q9JK81 [25-37]	1909.1
Q03265	ATP synthase subunit alpha, mitochondrial [OS=Mus musculus]		Yes	2	0.37186		1.08683	1.15146	1.4265	1.34643	1.55036	0.807192	1.11264	0.779984	1.20926	0.898117	1.08625	0.766291	1.48539	1.58016	0.939821	1.10778	0.89597	0.644757	0.799225	1.08879	0.793343	0.812218	1xOxidation [M7]; 1xTMT6plex [K1]; 1xTMT6plex [N-Term]	1	1	68	[Q].KTGTAEMSSILEER.[I]	Q03265 [45-58]	2026.09
Q9CPQ8	ATP synthase subunit g, mitochondrial [OS=Mus musculus]	+	No	1	0.375128		0.943191	1.09941	0.891893	0.765159	0.841226	1.23267	0.930866	1.0437	0.877984	1.14745	0.908415	0.764447	1.11974	0.824127	0.755422	1.0544	1.04912	0.903188	1.17878	1.24297	0.988527	1.21086	1xAcetyl [N-Term]; 1xOxidation [M14]; 3xTMT6plex [K2; K10; K23]	1	1	5	[M].AKFIRNFAEKAPSMVAAAVTYSKPR.[L]	Q9CPQ8 [2-26]	3498.99
Q3UIU2	NADH dehydrogenase [ubiquinone] 1 beta subcomplex subunit 6 [OS=Mus musculus]	+	No	1	0.376393		0.778775	1.04083	0.963995	0.721288	0.750735	1.0797	1.02674	1.06509	0.7996	1.10857	0.956886	1.00117	1.12217	0.480913	0.928883	0.989002	1.01294	1.16698	1.01534	1.23763	0.963779	1.12431	1xAcetyl [N-Term]; 1xTMT6plex [K8]	1	1	5	[M].SGYTPDEKLRLQQLR.[E]	Q3UIU2 [2-16]	2075.14
P63038-1	60 kDa heat shock protein, mitochondrial [OS=Mus musculus]		No	1	0.376761		1.17491	0.719747	1.10372	1.8017	1.29677	0.652109	1.07151	0.970817	1.25893	0.698743	1.22847	0.900602	1.08546	2.06525	0.851806	0.859726	0.968107	0.970723	0.973621	0.524211	0.89253	0.679488	2xTMT6plex [K3; K6]; 1xTMT6plex [N-Term]	1	1	5	[A].YAKDVKFGADAR.[A]	P63038-1 [26-37]	2028.18
Q8CCM6-1	Mitochondrial import inner membrane translocase subunit TIM21 [OS=Mus musculus]		Yes	55	0.377061		1.12735	1.07688	0.852004	0.891938	0.96051	1.26394	0.876234	1.02844	0.987825	1.1075	0.882573	0.733885	1.01224	1.12891	0.843506	0.991059	1.15839	0.927898	0.999022	1.20635	1.10426	1.0119	2xTMT6plex [K2; K7]; 1xTMT6plex [N-Term]	1	3	5	[K].AKEDSTKQVSIR.[R]	Q8CCM6-1 [73-84]	2049.23
Q99N92	39S ribosomal protein L27, mitochondrial [OS=Mus musculus]	+	No	1	0.37995		1.24952	1.07091	0.694491	0.810315	0.867778	1.54201	0.764608	1.10096	0.955391	1.17904	0.911255	0.880971	0.501599	0.875505	1.10432	0.886352	1.29672	1.26852	0.737645	1.05528	1.44846	1.03337	4xTMT6plex [K3; K4; K10; K15]; 1xTMT6plex [N-Term]	1	1	5	[H].ASKKTGGSSKNLGGKSR.[G]	Q99N92 [31-47]	2808.74
Q9CYR0	Single-stranded DNA-binding protein, mitochondrial [OS=Mus musculus]		No	1	0.381137		1.14191	1.03166	0.827826	0.916296	0.945303	1.24622	0.8703	1.05131	0.993804	1.08459	0.897177	0.798815	0.914909	1.25604	0.930711	0.794664	1.08135	1.03147	1.04111	1.09736	1.13475	1.02166	1xTMT6plex [N-Term]	1	1	42	[H].ESEVASSLVLER.[S]	Q9CYR0 [17-28]	1547.85
Q9D0S9	Histidine triad nucleotide-binding protein 2, mitochondrial [OS=Mus musculus]	+	Yes	15	0.382338		0.89147	1.05184	0.879413	0.745335	0.78397	1.19607	0.946822	1.07665	0.844063	1.13246	0.872908	0.723826	1.24373	0.936068	0.73521	0.860913	0.958783	1.10016	1.17102	1.33131	1.01835	1.04772	2xTMT6plex [K12; K15]; 1xTMT6plex [N-Term]	1	1	9	[G].NAGVSDGSEVAKAQKAAPGGASPTIFSR.[I]	Q9D0S9 [31-58]	3360.85
P19157	Glutathione S-transferase P 1 [OS=Mus musculus]		No	1	0.386856		0.657604	1.00197	1.01532	0.666367	0.667677	0.98685	1.10212	1.08549	0.724759	1.08763	0.974831	0.997628	1.3339	0.406917	0.684213	1.08315	0.816369	1.08138	1.35873	1.28982	0.831954	1.14111	1xTMT6plex [N-Term]	1	1	13	[M].PPYTIVYFPVRGR.[C]	P19157 [2-14]	1794.03
P00366	Glutamate dehydrogenase 1, mitochondrial OS=Bos taurus GN=GLUD1 PE=1 SV=2		No	1	0.390644		0.938879	0.954229	1.25191	1.23177	1.17539	0.76222	1.1429	0.912924	1.07304	0.871139	0.919309	1.1737	1.33568	1.30167	1.09144	0.82601	0.785432	0.980831	0.972509	0.855492	0.895626	0.862297	1xTMT6plex [K15]; 1xTMT6plex [N-Term]	1	2	10	[Y].SEAAADREDDPNFFKMVEGFFDR.[G]	P00366 [54-76]	3151.52
P12787	Cytochrome c oxidase subunit 5A, mitochondrial [OS=Mus musculus]	+	No	1	0.39453		1.50986	0.980519	0.835449	1.28647	1.26141	1.17364	0.819594	0.981022	1.23747	0.961911	0.896713	0.932496	0.629573	1.39916	1.45848	0.854786	1.1407	1.00962	0.792749	0.940898	1.08179	0.863044	1xTMT6plex [N-Term]	1	1	40	[Y].SHGSHETDEEFDAR.[W]	P12787 [38-51]	1845.82
Q9CQ85	Mitochondrial import inner membrane translocase subunit TIM22 [OS=Mus musculus]	+	Yes	2	0.396647		0.948497	1.07172	0.944967	0.836318	0.896299	1.13413	0.965981	1.02224	0.91623	1.09555	0.96786	0.862258	1.06782	0.891466	0.871743	0.985481	0.94651	0.973452	1.14675	1.24198	0.999314	1.04536	1xAcetyl [N-Term]; 2xTMT6plex [K6; K35]	1	1	11	[M].AATAPKAGGSAPEAAGSAEAPLQYSLLLQYLVGDKRQPR.[L]	Q9CQ85 [2-40]	4453.42
Q8BMF4	Dihydrolipoyllysine-residue acetyltransferase component of pyruvate dehydrogenase complex, mitochondrial [OS=Mus musculus]		No	1	0.3976		0.948671	0.95214	0.963963	0.96045	0.914483	0.987735	1.0066	1.04423	0.954928	0.99425	0.947668	1.04568	1.02644	0.98425	0.992452	0.888081	0.98951	1.10983	1.03334	0.990015	1.01059	0.982148	1xOxidation [M17]; 1xTMT6plex [K7]; 1xTMT6plex [N-Term]	1	1	42	[Y].SLPPHQKVPLPSLSPTMQAGTIAR.[W]	Q8BMF4 [86-109]	3000.71
Q9QZM2	DNA polymerase subunit gamma-2, mitochondrial [OS=Mus musculus]		?		0.398504		1.34183	1.0872	0.76425	0.943248	1.02549	1.42256	0.788509	1.03174	1.05805	1.1217	1.00715	0.643279	0.715094	1.32263	0.876208	0.9753	1.39296	0.869843	0.832421	1.06642	1.17616	1.12253	1xTMT6plex [N-Term]	1	1	2	[L].SGYAGPADGTQQPDAPEHAVAR.[E]	Q9QZM2 [19-40]	2424.17
Q61733	28S ribosomal protein S31, mitochondrial [OS=Mus musculus]	+	Yes	2	0.406357		1.19676	1.12742	0.81053	0.860381	0.970012	1.39097	0.829618	1.02355	0.992857	1.15397	1.03076	0.66631	0.791784	1.26266	0.921509	0.794399	1.19853	1.05516	0.816961	1.11272	1.24045	1.10875	3xTMT6plex [K2; K3; K16]; 1xTMT6plex [N-Term]	1	1	10	[C].SKKVDQSVPANEISQKAAESQGR.[G]	Q61733 [57-79]	3373.92
Q9D1I5	Methylmalonyl-CoA epimerase, mitochondrial [OS=Mus musculus]	+	No	1	0.4097		0.897713	0.968186	0.943721	0.875029	0.84719	1.02592	1.0042	1.06409	0.901483	1.03023	0.942432	0.971757	1.09841	0.968334	0.84328	0.892834	1.04414	0.989217	1.1589	1.18715	0.91284	0.990702	1xTMT6plex [K15]; 1xTMT6plex [N-Term]	1	1	3	[F].STPQSQFQESSPVWKLGR.[L]	Q9D1I5 [32-49]	2520.36
O35143	ATPase inhibitor, mitochondrial [OS=Mus musculus]		Yes	4	0.409932		1.11544	1.10426	0.803287	0.811421	0.896021	1.37468	0.844772	1.05164	0.942295	1.16129	0.732002	0.727585	1.07473	1.27845	0.831661	0.716776	0.956676	0.99785	1.20041	1.22322	1.20453	1.05613	1xTMT6plex [K21]; 1xTMT6plex [N-Term]	1	1	4	[D].SSDSMDTGAGSIREAGGAFGKR.[E]	O35143 [29-50]	2615.32
Q99M87-1	DnaJ homolog subfamily A member 3, mitochondrial [OS=Mus musculus]	+	?		0.422805		1.14473	1.00521	0.826142	0.940809	0.94571	1.21675	0.874905	1.05902	1.00153	1.06454	0.943788	0.843471	0.837455	1.22585	0.952429	0.826312	1.20499	1.03814	0.933944	1.04892	1.1274	1.01731	1xTMT6plex [K1]; 1xTMT6plex [N-Term]	1	3	8	[A].KDDYYQILGVPR.[N]	Q99M87-1 [91-102]	1925.09
Q9CWX2	Complex I intermediate-associated protein 30, mitochondrial [OS=Mus musculus]	+	Yes	12	0.423194		1.2428	1.01646	0.768934	0.940156	0.95563	1.32191	0.822164	1.06923	1.02178	1.08682	0.820329	0.693362	0.952802	1.39811	0.836664	0.830575	1.06296	0.941661	1.20305	1.04726	1.12419	1.08902	2xTMT6plex [K7; K8]; 1xTMT6plex [N-Term]	1	1	10	[Y].SSSSLQKKVTSVDR.[A]	Q9CWX2 [36-49]	2209.31
P47791	Glutathione reductase, mitochondrial [OS=Mus musculus]	+	No	1	0.423194		0.798348	0.883432	1.01624	0.918367	0.811315	0.869313	1.09539	1.07788	0.8745	0.952234	1.09039	1.21349	0.982279	0.892627	0.738456	0.992416	1.34319	0.919344	0.971103	1.06129	0.874581	0.920836	1xOxidation [M2]; 1xTMT6plex [N-Term]	1	1	6	[C].AMASPGEPQPPAPDTSSFDYLVIGGGSGGLASAR.[R]	P47791 [26-59]	3505.71
Q8R3J4	Transcription termination factor 3, mitochondrial [OS=Mus musculus]	+	Yes	10	0.42846		0.928206	0.948307	0.949049	0.928932	0.880913	0.999218	1.00474	1.05869	0.93261	1.00396	0.97004	0.99291	1.05128	0.818334	0.909705	1.06979	1.07237	1.09567	1.00802	0.97518	0.988577	1.04812	1xTMT6plex [K2]; 1xTMT6plex [N-Term]	1	1	6	[R].TKSSAESTLLPSVAEQQER.[I]	Q8R3J4 [77-95]	2519.37
Q8BJZ4	28S ribosomal protein S35, mitochondrial [OS=Mus musculus]	+	?		0.428785		1.11883	1.10735	0.813846	0.822281	0.910555	1.36064	0.849581	1.04391	0.950536	1.15598	0.953712	0.881836	0.713194	0.977677	1.10889	0.765045	1.16805	1.20246	0.761222	1.11243	1.29494	1.06055	1xTMT6plex [N-Term]	1	1	11	[F].SSVASPAAPR.[A]	Q8BJZ4 [23-32]	1171.66
Q99JB2	Stomatin-like protein 2, mitochondrial [OS=Mus musculus]	+	No	1	0.43027		0.842607	0.943707	0.977536	0.872813	0.823679	0.965393	1.04412	1.06811	0.879782	1.00799	1.00451	1.02154	1.1063	1.07664	0.673126	0.889584	1.06074	0.982111	1.16148	1.05388	0.993829	0.976245	1xTMT6plex [N-Term]	1	1	5	[A].SSGLPRNTVILFVPQQEAWVVER.[M]	Q99JB2 [29-51]	2854.58
Q9CZ13	Cytochrome b-c1 complex subunit 1, mitochondrial [OS=Mus musculus]	+	No	1	0.430453		1.01003	0.947965	0.836377	0.89114	0.84477	1.13342	0.921853	1.1022	0.931104	1.04485	0.85128	1.00806	0.90622	1.16409	0.806347	0.822873	1.08779	1.02438	1.19442	1.0011	1.15394	0.979494	1xTMT6plex [N-Term]	1	1	14	[G].TATFAQALQSVPETQVSILDNGLR.[V]	Q9CZ13 [35-58]	2788.5
Q9ERS2	NADH dehydrogenase [ubiquinone] 1 alpha subcomplex subunit 13 [OS=Mus musculus]		No	1	0.430463		0.925134	1.02176	0.945226	0.855838	0.874461	1.08097	0.98424	1.04127	0.910554	1.06393	0.95975	0.843655	1.14931	0.904328	0.822667	1.00467	1.06747	1.03447	1.02189	1.13048	0.978911	1.08241	1xAcetyl [N-Term]; 3xTMT6plex [K4; K6; K21]	1	1	8	[M].AASKVKQDMPPPGGYGPIDYKR.[N]	Q9ERS2 [2-23]	3104.72
Q9DC69	NADH dehydrogenase [ubiquinone] 1 alpha subcomplex subunit 9, mitochondrial [OS=Mus musculus]	+	No	1	0.430592		0.925866	1.04037	0.991933	0.88276	0.918397	1.04883	1.00431	1.01248	0.929857	1.05335	0.897345	0.959213	1.15638	0.891346	0.921267	0.976959	1.01164	1.03284	0.992957	1.05738	1.02041	1.08227	1xTMT6plex [K10]; 1xTMT6plex [N-Term]	1	1	13	[Q].LHHAVIPHGKGGR.[S]	Q9DC69 [36-48]	1837.11
P56480	ATP synthase subunit beta, mitochondrial [OS=Mus musculus]		No	1	0.43098		1.15845	1.09065	0.994157	1.05596	1.15168	1.09706	0.938662	0.944179	1.08739	1.02977	0.942419	0.802618	1.07095	1.19554	1.01371	1.05293	1.04802	0.854978	0.92954	1.08524	0.995365	1.0087	1xTMT6plex [K9]; 1xTMT6plex [N-Term]	1	1	98	[Y].AAQASAAPKAGTATGR.[I]	P56480 [47-62]	1887.08
Q923Z3	Protein MTO1 homolog, mitochondrial [OS=Mus musculus]	+	No	1	0.439335		0.911683	0.927717	0.954498	0.938001	0.8702	0.971942	1.01748	1.06598	0.927615	0.988928	1.00852	0.956597	1.08731	0.952545	0.791335	1.03897	0.986148	1.05508	1.15671	1.02256	0.969972	0.974251	1xCarbamidomethyl [C7]; 1xTMT6plex [N-Term]	1	1	4	[R].SDSAAPCTPHFDVVVIGGGHAGTEAAAAAAR.[C]	Q923Z3 [26-56]	3192.57
P97287	Induced myeloid leukemia cell differentiation protein Mcl-1 homolog [OS=Mus musculus]	+	Yes	17	0.439886		0.954386	1.00826	0.919691	0.870551	0.877741	1.0963	0.966649	1.05106	0.922556	1.05974	1.03438	0.961784	0.903786	0.88975	0.930582	0.947336	1.14916	1.13765	0.866367	1.07099	1.11573	0.992493	1xTMT6plex [N-Term]	1	1	4	[C].GGASLGAGGGSPAGAR.[L]	P97287 [17-32]	1471.78
P36552	Oxygen-dependent coproporphyrinogen-III oxidase, mitochondrial [OS=Mus musculus]		No	1	0.440555		0.862963	0.883472	1.10558	1.07991	0.954071	0.799106	1.12152	1.01443	0.967834	0.896217	0.9125	1.35338	1.0987	1.07151	0.982913	0.849082	1.08353	1.01875	0.940998	0.855451	0.98136	0.851839	1xTMT6plex [N-Term]	1	1	5	[L].AGLAGLAAAAFGHVQR.[A]	P36552 [72-87]	1738.99
Q8BMD8	Calcium-binding mitochondrial carrier protein SCaMC-1 [OS=Mus musculus]	+	Yes	16	0.443727		0.952779	0.905562	1.1782	1.23963	1.12256	0.768597	1.12041	0.950949	1.0675	0.861142	0.918572	1.0727	1.36995	1.2427	0.951892	1.00791	0.795553	0.878918	1.17837	0.933137	0.785661	0.864629	1xTMT6plex [N-Term]	1	1	38	[C].HDAEPPTRYETLFR.[A]	Q8BMD8 [16-29]	1961.01
Q91YT0	NADH dehydrogenase [ubiquinone] flavoprotein 1, mitochondrial [OS=Mus musculus]	+	No	1	0.444658		1.30036	1.08747	0.884204	1.0573	1.14978	1.22988	0.858148	0.970531	1.1159	1.05542	0.872479	0.746275	0.955689	1.45072	1.04154	0.855442	1.06367	0.888027	0.9599	1.05877	1.10673	1.00077	3xTMT6plex [K8; K9; K16]; 1xTMT6plex [N-Term]	1	1	7	[F].SSGTTAPKKTSFGSLKDEDR.[I]	Q91YT0 [21-40]	3028.71
Q8CGY8-1	UDP-N-acetylglucosamine--peptide N-acetylglucosaminyltransferase 110 kDa subunit [OS=Mus musculus]	+	No	1	0.44508		0.936286	0.915431	1.06875	1.0931	1.00066	0.856541	1.07282	1.0038	1.00446	0.918913	1.07288	1.19822	0.947361	0.961954	1.10775	0.943687	1.00255	1.08096	0.927896	0.844073	0.941562	0.971104	1xAcetyl [N-Term]; 1xTMT6plex [K15]	1	1	8	[M].ASSVGNVADSTEPTKR.[M]	Q8CGY8-1 [2-17]	1889.98
Q9DBC0	Selenoprotein O [OS=Mus musculus]	+	Yes	28	0.445198		1.23519	0.970956	1.0619	1.35088	1.31165	0.914354	0.977698	0.920703	1.20764	0.893962	0.737547	1.28436	0.911183	1.17811	1.42765	1.01716	0.94738	0.957902	0.856827	0.812096	1.11942	0.750373	1xOxidation [M6]; 1xTMT6plex [N-Term]	1	1	3	[S].AWAAAMEPTPR.[W]	Q9DBC0 [34-44]	1445.74
Q9D2R8	28S ribosomal protein S33, mitochondrial [OS=Mus musculus]	+	Yes	2	0.446392		1.05346	1.0545	0.913475	0.912578	0.962312	1.15438	0.929678	1.01774	0.979381	1.0732	0.940691	0.832749	1.0156	1.07518	1.01158	0.851383	1.04627	1.02799	0.97896	1.05831	1.00691	1.15439	1xTMT6plex [N-Term]	1	1	5	[S].PLSEYALR.[M]	Q9D2R8 [3-10]	1177.68
Q8BMD8	Calcium-binding mitochondrial carrier protein SCaMC-1 [OS=Mus musculus]		Yes	16	0.449654		1.06149	1.0221	1.09539	1.13761	1.16275	0.93309	1.02367	0.934526	1.08662	0.955181	0.997206	0.927585	1.14623	1.22138	0.967855	1.07063	1.01143	0.927858	0.864289	0.994214	1.01299	0.858341	1xTMT6plex [N-Term]	1	1	7	[C].HDAEPPTR.[Y]	Q8BMD8 [16-23]	1151.6
Q8CI78	Required for meiotic nuclear division protein 1 homolog [OS=Mus musculus]	+	Yes	124	0.451015		0.801959	1.21985	1.14442	0.752374	0.91778	1.0659	1.06904	0.934132	0.857328	1.1395	0.880555	0.876731	1.44984	0.881844	0.8254	0.86474	0.964237	0.927929	0.910231	1.38777	0.969737	1.06099	3xTMT6plex [K11; K18; K22]; 1xTMT6plex [N-Term]	1	1	4	[H].SSVSNEALVPKQDLPQIKRPLKASR.[T]	Q8CI78 [129-153]	3678.22
Q9WU56	tRNA pseudouridine synthase A, mitochondrial [OS=Mus musculus]		?		0.457936		1.40678	1.02001	1.03218	1.42358	1.45205	0.988203	0.916631	0.888052	1.2895	0.905818	0.853521	1.12253	0.773839	0.796148	1.46737	1.60499	0.942713	0.869565	0.851877	0.842501	1.11069	0.764266	1xAcetyl [N-Term]; 2xTMT6plex [K4; K17]	1	4	8	[M].AGNKVPPALASHQPDRKGR.[G]	Q9WU56 [32-50]	2499.43
P19783	Cytochrome c oxidase subunit 4 isoform 1, mitochondrial [OS=Mus musculus]		No	1	0.464429		1.19681	1.23187	0.841897	0.817935	1.00759	1.46321	0.825115	0.980066	0.987505	1.20731	0.959628	0.815817	0.699899	0.923232	1.11537	0.92391	1.24246	1.10356	0.59417	1.06857	1.38847	1.1649	1xTMT6plex [K7]; 1xTMT6plex [N-Term]	1	1	43	[R].AHGSVVKSEDYAFPTYADRR.[D]	P19783 [23-42]	2727.43
P97807-1	fumarate hydratase, mitochondrial [OS=Mus musculus]	+	No	1	0.46605		1.005	0.940888	0.806254	0.861196	0.810288	1.16699	0.906558	1.12441	0.911094	1.05794	0.833379	0.782409	1.10388	1.22203	0.765519	0.745736	1.06511	1.09843	1.20968	1.17263	1.02243	0.978764	2xTMT6plex [K17; K22]; 1xTMT6plex [N-Term]	1	2	7	[M].ASQNSFRVEFDTFGELKVPTDKYYGAQTVR.[S]	P97807-1 [42-71]	4141.2
P47738	Aldehyde dehydrogenase, mitochondrial [OS=Mus musculus]		No	1	0.471691		0.772729	0.979763	1.09097	0.86044	0.843027	0.898063	1.11501	1.02203	0.861602	1.00135	0.992555	1.12142	1.23106	0.61586	0.942908	1.02604	0.902119	1.12124	1.04274	1.15275	0.888617	0.96269	1xCarbamidomethyl [C19]; 1xTMT6plex [N-Term]	1	1	21	[L].SAAATSAVPAPNHQPEVFCNQIFINNEWHDAVSR.[K]	P47738 [20-53]	4006.95
Q920L1	Fatty acid desaturase 1 [OS=Mus musculus]		Yes	2	0.473485		0.861606	0.861424	0.884959	0.885146	0.762486	0.973406	1.00882	1.13997	0.86921	0.981996	0.714447	1.01954	1.29249	0.950969	0.829288	0.827373	1.06143	1.1568	1.20168	1.08254	0.900676	0.962771	1xTMT6plex [N-Term]	1	1	5	[M].APDPVPTPGPASAQLRQTR.[Y]	Q920L1 [2-20]	2188.2
P05202	Aspartate aminotransferase, mitochondrial [OS=Mus musculus]	+	No	1	0.475047		0.860902	0.90602	1.0287	0.977476	0.885613	0.88074	1.07708	1.04703	0.927262	0.948629	0.943646	1.17139	1.1162	1.09281	0.905896	0.783079	0.956001	1.08	1.10508	0.988727	0.973171	0.883988	1xOxidation [M9]; 1xTMT6plex [K23]; 1xTMT6plex [N-Term]	1	1	42	[A].SSWWTHVEMGPPDPILGVTEAFKR.[D]	P05202 [30-53]	3214.68
Q9CQL5	39S ribosomal protein L18, mitochondrial [OS=Mus musculus]		?		0.478241		0.855655	1.18078	1.02035	0.739398	0.873069	1.15723	1.00177	0.981787	0.857168	1.15928	0.906441	0.830374	1.26849	0.990307	0.789425	0.791771	1.2216	0.915539	0.808219	1.36839	1.00582	1.10362	1xTMT6plex [K14]; 1xTMT6plex [N-Term]	1	1	3	[S].TSSVPAVQPDVESKENEAVAPEFTNRNPR.[N]	Q9CQL5 [26-54]	3626.88
Q9CQ45	Neudesin [OS=Mus musculus]		No	1	0.480914		1.23887	0.947135	0.986578	1.29046	1.22224	0.96002	0.949556	0.962475	1.17638	0.911593	0.89418	0.76636	1.18813	1.23985	0.995011	1.29426	0.86727	0.808815	1.21134	0.889668	0.844069	1.00104	1xTMT6plex [N-Term]	1	1	3	[A].GQTPRPAERGPPVR.[L]	Q9CQ45 [31-44]	1746.99
P56480	ATP synthase subunit beta, mitochondrial [OS=Mus musculus]	+	Yes	2	0.488309		0.983745	1.19799	0.910445	0.747626	0.895646	1.31583	0.909518	0.998982	0.894734	1.19677	0.884738	0.684561	1.15925	1.03227	0.861291	0.79064	1.06638	0.836599	1.09396	1.46414	0.93437	1.19179	1xTMT6plex [K8]; 1xTMT6plex [N-Term]	1	1	12	[A].AQASAAPKAGTATGR.[I]	P56480 [48-62]	1816.04
Q9CWV0	mitochondrial assembly of ribosomal large subunit protein 1 [OS=Mus musculus]	+	Yes	58	0.488778		1.26389	1.06783	0.798151	0.944703	1.00878	1.33788	0.82395	1.03232	1.04139	1.10234	0.909286	0.873454	0.689109	1.03289	1.19323	0.898039	1.23903	1.15234	0.705598	0.999789	1.26375	1.04349	1xTMT6plex [N-Term]	1	1	13	[G].LHHGPQPEER.[T]	Q9CWV0 [58-67]	1428.75
Q8CEI1	BolA-like protein 3 [OS=Mus musculus]	+	Yes	30	0.493194		1.07735	1.06973	0.758493	0.763893	0.81716	1.41034	0.832278	1.09728	0.896652	1.17379	1.00068	0.587365	0.908786	0.852556	0.763149	1.07425	1.27521	0.80921	1.20741	1.37426	0.844756	1.30236	3xTMT6plex [K9; K15; K17]; 1xTMT6plex [N-Term]	1	1	14	[F].ASQTEGELKVTQVLKEKFPR.[A]	Q8CEI1 [30-49]	3204.91
O55126	Protein NipSnap homolog 2 [OS=Mus musculus]	+	Yes	36	0.499114		0.975088	1.0621	1.24011	1.13851	1.20922	0.856459	1.09953	0.886637	1.07214	0.9417	0.88312	1.06492	1.35054	1.21343	1.12004	0.882939	0.806793	0.951255	0.901864	1.01867	0.937639	0.868794	1xTMT6plex [K7]; 1xTMT6plex [N-Term]	1	1	6	[A].REDSWLKSLFVR.[K]	O55126 [36-47]	1994.16
P19783	Cytochrome c oxidase subunit 4 isoform 1, mitochondrial [OS=Mus musculus]		No	1	0.50032		1.10569	1.13094	0.837923	0.819216	0.926486	1.3497	0.860434	1.02687	0.951376	1.16133	0.956675	0.861054	0.763573	0.925007	1.06226	0.866856	1.18735	1.20556	0.687688	1.02305	1.34245	1.11848	1xTMT6plex [K7]; 1xTMT6plex [N-Term]	1	1	12	[R].AHGSVVKSEDYAFPTYADR.[R]	P19783 [23-41]	2571.32
Q91VM9	Inorganic pyrophosphatase 2, mitochondrial [OS=Mus musculus]	+	No	1	0.502008		1.14272	1.07643	0.914893	0.971238	1.04547	1.17656	0.906554	0.990886	1.03594	1.06662	0.993011	0.904807	0.821844	1.03285	1.14779	0.927187	1.06378	1.0689	0.839977	1.12561	1.13359	0.940649	1xTMT6plex [N-Term]	1	1	8	[M].SLYRTEELGHPR.[S]	Q91VM9 [28-39]	1686.91
Q8C3X2	Coiled-coil domain-containing protein 90B, mitochondrial [OS=Mus musculus]	+	No	1	0.503029		0.976531	1.10043	1.13942	1.01114	1.11268	0.965774	1.04714	0.919005	1.02256	1.0113	0.968598	1.14027	1.03254	0.89579	1.12531	1.04658	0.930855	0.979212	0.846949	0.989557	1.09575	0.948589	1xTMT6plex [N-Term]	1	2	9	[S].DYDRRPVDITPLEQR.[K]	Q8C3X2 [43-57]	2102.12
Q922H2	[Pyruvate dehydrogenase (acetyl-transferring)] kinase isozyme 3, mitochondrial [OS=Mus musculus]		?		0.508361		0.902124	0.980222	0.857373	0.789063	0.773457	1.14328	0.949721	1.10771	0.856766	1.0858	0.831932	1.0218	0.995436	0.667274	1.01348	0.889542	1.1938	1.27829	0.851038	1.26697	1.11431	0.87613	2xTMT6plex [K1; K6]; 1xTMT6plex [N-Term]	1	1	4	[L].KQPVPKQIERYSR.[F]	Q922H2 [9-21]	2316.41
Q9JJG9	Nitric oxide-associated protein 1 [OS=Mus musculus]	+	Yes	31	0.518677		0.947787	1.16971	0.940957	0.762436	0.891827	1.2431	0.940371	0.999377	0.891272	1.16898	0.943168	1.0858	0.792143	0.650746	1.12823	0.894839	1.14241	1.10288	0.752842	1.1298	1.24121	1.13593	1xCarbamidomethyl [C6]; 1xTMT6plex [K5]; 1xTMT6plex [N-Term]	1	1	4	[W].LLEGKCEVPIRQR.[A]	Q9JJG9 [31-43]	2056.21
Q03265	ATP synthase subunit alpha, mitochondrial [OS=Mus musculus]		Yes	2	0.521629		0.988487	1.1373	1.69021	1.46905	1.67075	0.672874	1.22963	0.727502	1.21548	0.827389	1.05993	0.709226	1.91974	1.79379	0.792998	1.05964	0.693766	0.554574	0.934166	1.13962	0.599396	0.743147	1xTMT6plex [K1]; 1xTMT6plex [N-Term]	1	1	6	[Q].KTGTAEMSSILEER.[I]	Q03265 [45-58]	2010.09
Q9CZD5	translation initiation factor IF-3, mitochondrial [OS=Mus musculus]	+	No	1	0.529722		1.28495	1.41135	0.931877	0.848422	1.19742	1.51452	0.820921	0.880933	1.05484	1.2433	0.925792	0.858018	0.678953	1.18284	1.28255	0.699139	1.09733	1.04288	0.502583	1.21347	1.51279	1.00364	1xTMT6plex [N-Term]	1	1	2	[F].STAGDPQGER.[K]	Q9CZD5 [55-64]	1246.62
Q8C163	Nuclease EXOG, mitochondrial [OS=Mus musculus]	+	No	1	0.538726		1.27933	1.11292	0.836262	0.961309	1.06986	1.33082	0.832302	0.995264	1.06479	1.10765	0.937745	0.763982	0.795178	1.45191	1.00465	0.737811	1.13801	0.932942	0.914841	1.11445	1.20958	0.998912	1xAcetyl [N-Term]; 1xTMT6plex [K3]	1	1	7	[M].AAKSFASR.[L]	Q8C163 [2-9]	1108.63
Q9CY16	28S ribosomal protein S28, mitochondrial [OS=Mus musculus]		No	1	0.544126		1.15055	1.00267	0.79022	0.906768	0.909187	1.26885	0.853813	1.08048	0.982354	1.08336	0.825488	0.968354	0.767598	1.08526	1.17244	0.689367	1.03798	1.24196	0.961482	1.04438	1.23501	0.970676	1xTMT6plex [N-Term]	1	1	23	[N].ASTESGSESATHDSSAPR.[A]	Q9CY16 [29-46]	2005.93
Q9EQI8	39S ribosomal protein L46, mitochondrial [OS=Mus musculus]	+	?		0.546966		1.10999	1.20809	0.817358	0.750985	0.907256	1.47804	0.831345	1.01711	0.922781	1.22876	0.916452	0.963179	0.614404	0.723902	1.26887	0.775574	1.21731	1.21573	0.618293	1.2009	1.36467	1.12071	1xTMT6plex [N-Term]	1	1	11	[L].SLEAASSSSR.[S]	Q9EQI8 [31-40]	1223.64
Q8VCX5-2	Isoform 2 of Calcium uptake protein 1, mitochondrial [OS=Mus musculus]		No	1	0.548391		1.02247	0.9279	1.04525	1.15178	1.06874	0.887732	1.03442	0.989637	1.05766	0.918285	1.04016	0.977819	1.08527	0.887802	1.11779	1.16739	0.995712	1.09341	0.879785	0.8714	0.881282	1.00217	1xTMT6plex [K11]; 1xTMT6plex [N-Term]	1	3	3	[W].YHGASQPTQTKR.[R]	Q8VCX5-2 [20-31]	1832.02
Q811I0	ATP synthase mitochondrial F1 complex assembly factor 1 [OS=Mus musculus]	+	No	1	0.548872		1.08309	1.01295	0.84851	0.907265	0.919014	1.1938	0.897782	1.05807	0.97238	1.07177	0.957247	0.656655	1.07944	1.09759	0.856391	0.963158	1.01313	1.11241	1.04867	1.02876	1.04512	1.14143	1xTMT6plex [K29]; 1xTMT6plex [N-Term]	1	1	6	[R].GSGLPPEGADGSGVSELEANPFYDRYRDKIQQLR.[R]	Q811I0 [51-84]	4180.15
O35143	ATPase inhibitor, mitochondrial [OS=Mus musculus]		No	1	0.549063		0.86458	0.974453	1.12938	1.00204	0.976443	0.862819	1.10716	0.980325	0.957231	0.955281	1.01887	1.06103	1.2416	0.94793	0.87037	1.05339	0.804013	1.08368	1.05328	0.979951	1.01187	0.87402	1xOxidation [M9]; 1xTMT6plex [N-Term]	1	1	7	[G].FVSDSSDSMDTGAGSIR.[E]	O35143 [25-41]	1976.91
Q9CQA3	Succinate dehydrogenase [ubiquinone] iron-sulfur subunit, mitochondrial [OS=Mus musculus]		No	1	0.549222		1.00563	1.06066	0.823078	0.780369	0.827709	1.28866	0.887068	1.07775	0.89206	1.14313	0.856504	0.604946	1.19976	1.18511	0.642066	0.848999	1.01502	0.976757	1.24146	1.22858	1.04519	1.1556	4xTMT6plex [K12; K13; K23; K27]; 1xTMT6plex [N-Term]	1	1	10	[G].AQTAAAAAPRIKKFAIYRWDPDKTGDKPR.[M]	Q9CQA3 [31-59]	4388.57
Q9CWJ9	bifunctional purine biosynthesis protein purH [OS=Mus musculus]	+	Yes	2	0.550179		0.852624	0.808387	0.92217	0.972634	0.786264	0.876614	1.04887	1.13739	0.89429	0.919452	0.859693	1.25434	1.03257	0.897936	0.848092	0.936842	0.861321	1.0894	1.46145	0.901397	0.936874	0.920085	1xTMT6plex [K13]; 1xTMT6plex [N-Term]	1	1	10	[M].APSQLALFSVSDKTGLVEFAR.[S]	Q9CWJ9 [2-22]	2694.52
Q99N87	28S ribosomal protein S5, mitochondrial [OS=Mus musculus]	+	Yes	90	0.560703		1.07008	1.06506	0.800552	0.804326	0.856657	1.33041	0.860284	1.07461	0.920574	1.14453	0.820866	1.04028	0.719704	1.07247	1.07751	0.611748	1.1673	1.20357	0.852967	1.09291	1.36165	0.979021	2xTMT6plex [K5; K13]; 1xTMT6plex [N-Term]	1	1	7	[Y].SFFTKLTAEELWKGALAETGAGAR.[K]	Q99N87 [90-113]	3241.82
P48760-3	Isoform 3 of Folylpolyglutamate synthase, mitochondrial [OS=Mus musculus]	+	No	1	0.564571		0.923662	0.988616	1.03531	0.967288	0.956277	0.954898	1.04046	1.00497	0.961033	0.993533	1.00611	1.11851	0.996765	1.02083	0.976751	0.885519	0.96638	1.02096	1.02759	1.01442	1.02641	0.939764	1xOxidation [M10]; 1xTMT6plex [N-Term]	1	2	5	[S].AWPAPQEPGMEYQDAVR.[T]	P48760-3 [38-54]	2190.05
Q9D2R6	Cytochrome c oxidase assembly factor 3 homolog, mitochondrial [OS=Mus musculus]		Yes	40	0.569029		1.09536	1.07829	0.803435	0.816159	0.880054	1.3421	0.854315	1.06333	0.935786	1.14657	0.910746	0.823269	0.828929	0.554216	1.10678	1.14636	1.1758	1.05271	0.961471	1.05403	1.01628	1.36941	1xTMT6plex [K8]; 1xTMT6plex [N-Term]	1	1	4	[Q].VQLAQWQKTLPQRR.[T]	Q9D2R6 [41-54]	2210.33
Q8K3J1	NADH dehydrogenase [ubiquinone] iron-sulfur protein 8, mitochondrial [OS=Mus musculus]		No	1	0.574022		0.928224	1.19499	1.02921	0.799452	0.955341	1.16107	0.985	0.957041	0.9143	1.14366	1.06366	0.704619	1.18672	0.921726	0.83676	0.984415	1.05137	0.962733	0.857021	1.21318	1.00447	1.21333	4xTMT6plex [K3; K7; K8; K17]; 1xTMT6plex [N-Term]	1	1	7	[A].TYKYVNKKEQESEVDMKSATDNAAR.[I]	Q8K3J1 [35-59]	4051.21
Q8BUY5	Complex I assembly factor TIMMDC1, mitochondrial [OS=Mus musculus]	+	Yes	25	0.578635		1.06461	1.00658	0.891419	0.942813	0.949015	1.12919	0.926869	1.03977	0.986756	1.04661	0.910869	0.871845	0.997891	0.935982	0.930331	1.09395	1.22362	0.955743	0.939944	1.09484	0.997349	1.04764	1xTMT6plex [N-Term]	1	1	5	[A].AGAVAADSPGFVEDREQR.[S]	Q8BUY5 [25-42]	2104.06
P52503	NADH dehydrogenase [ubiquinone] iron-sulfur protein 6, mitochondrial [OS=Mus musculus]		No	1	0.579591		1.28492	1.07693	1.00471	1.19875	1.29098	1.07188	0.919093	0.914784	1.18096	0.98516	0.968544	0.70556	1.08318	1.56975	1.03895	0.934197	0.936037	0.785421	1.02289	1.02762	0.950403	0.977455	2xTMT6plex [K10; K21]; 1xTMT6plex [N-Term]	1	1	20	[F].GVQVSPSGEKITHTGQVYDEKDYR.[R]	P52503 [21-44]	3380.81
Q9D773	39S ribosomal protein L2, mitochondrial [OS=Mus musculus]	+	No	1	0.580079		1.10711	1.13518	0.737224	0.718994	0.816187	1.5398	0.799464	1.08442	0.885094	1.23102	0.754638	1.07693	0.566822	0.991317	1.17974	0.484224	1.1771	1.34744	0.728737	1.133	1.59296	0.96709	2xTMT6plex [K2; K7]; 1xTMT6plex [N-Term]	1	1	4	[S].AKFVSWKSR.[T]	Q9D773 [61-69]	1796.11
Q8QZT1	Acetyl-CoA acetyltransferase, mitochondrial [OS=Mus musculus]		No	1	0.582205		0.886366	0.960078	0.957379	0.883875	0.848589	1.00282	1.01685	1.06212	0.901305	1.01972	0.830918	1.113	1.10664	0.942172	0.985415	0.776327	0.948862	1.13561	1.10189	1.09197	1.02627	0.940917	1xTMT6plex [K3]; 1xTMT6plex [N-Term]	1	1	25	[Y].ASKPTLNEVVIVSAIR.[T]	Q8QZT1 [31-46]	2155.32
Q9DCB8	iron-sulfur cluster assembly 2 homolog, mitochondrial [OS=Mus musculus]		Yes	29	0.583228		1.29485	0.844104	0.731381	1.12193	0.947026	1.15412	0.830522	1.13555	1.0754	0.958525	0.851461	0.618641	1.02146	1.58901	0.890565	0.746623	1.1442	1.20488	1.05758	0.918645	1.03473	0.922203	1xCarbamidomethyl [C20]; 1xTMT6plex [N-Term]	1	1	2	[W].ETTSSIPEAGEGQIRLTDSCVQR.[L]	Q9DCB8 [37-59]	2763.38
Q9CR21	Acyl carrier protein, mitochondrial [OS=Mus musculus]	+	No	1	0.583889		1.55752	0.920283	0.835123	1.41339	1.30072	1.10197	0.823568	0.986163	1.28272	0.907549	1.07314	0.577422	0.820141	1.95575	1.04023	0.852177	1.27036	0.832651	0.855482	0.940711	0.940648	0.841288	1xTMT6plex [K12]; 1xTMT6plex [N-Term]	1	1	5	[Y].SDAPPLTLDGIKDR.[V]	Q9CR21 [69-82]	1956.12
Q9CQ69	Cytochrome b-c1 complex subunit 8 [OS=Mus musculus]	+	Yes	2	0.584402		0.950726	0.95439	0.940424	0.936813	0.894085	1.01485	0.99282	1.05572	0.9439	1.00756	0.844208	1.01329	1.12096	0.928798	0.946547	0.956355	1.01159	1.04646	1.1091	1.02194	0.967594	1.03316	1xTMT6plex [N-Term]	1	1	11	[M].GREFGNLAR.[I]	Q9CQ69 [2-10]	1248.7
Q64433	10 kDa heat shock protein, mitochondrial [OS=Mus musculus]	+	No	1	0.589116		0.79271	1.05378	1.00728	0.757728	0.798478	1.04617	1.04394	1.03639	0.827538	1.09213	0.885031	0.935037	1.31174	1.12885	0.595054	0.758713	0.935005	0.844687	1.32949	1.14203	0.943678	1.19068	1xAcetyl [N-Term]; 1xTMT6plex [K7]	1	1	3	[M].AGQAFRKFLPLFDR.[V]	Q64433 [2-15]	1937.1
P12787	Cytochrome c oxidase subunit 5A, mitochondrial [OS=Mus musculus]		No	1	0.590966		1.28934	1.13771	0.921895	1.04476	1.18864	1.2341	0.868026	0.941567	1.11918	1.07123	1.20142	0.81492	0.587736	1.00891	1.21197	1.13666	1.16423	0.981861	0.678613	0.918305	1.15604	1.13934	1xTMT6plex [N-Term]	1	1	8	[C].YSHGSHETDEEFDAR.[W]	P12787 [37-51]	2008.88
O08734	bcl-2 homologous antagonist/killer [OS=Mus musculus]	+	No	1	0.592918		0.744838	1.09467	1.09277	0.743548	0.813939	1.00174	1.0924	0.999655	0.813658	1.09429	0.902472	1.08117	1.29354	0.36854	0.992146	1.08029	0.939907	1.10502	0.954034	1.19089	0.917896	1.17409	1xAcetyl [N-Term]; 1xCarbamidomethyl [C13]; 1xTMT6plex [K10]	1	1	11	[M].ASGQGPGPPKVGCDESPSPSEQQVAQDTEEVFR.[S]	O08734 [2-34]	3741.75
Q8BX10-1	Serine/threonine-protein phosphatase Pgam5, mitochondrial [OS=Mus musculus]		Yes	20	0.593013		1.23561	1.13371	0.994709	1.08412	1.22907	1.13974	0.913103	0.91796	1.12824	1.0407	1.07667	1.02515	0.637495	1.28374	1.11555	0.985433	1.05932	0.772144	0.922413	1.04524	1.18856	0.888293	1xTMT6plex [K11]; 1xTMT6plex [N-Term]	1	2	2	[A].AVLFSAVAVGKPR.[G]	Q8BX10-1 [20-32]	1773.12
Q3ULD5	Methylcrotonoyl-CoA carboxylase beta chain, mitochondrial [OS=Mus musculus]	+	No	1	0.593332		1.30961	1.17841	0.987863	1.09785	1.29372	1.19289	0.885978	0.896863	1.16029	1.05687	0.994572	0.968563	0.694799	1.12388	1.40442	0.952557	1.09559	1.02987	0.565133	0.942272	1.24548	0.982863	1xTMT6plex [N-Term]	1	1	10	[A].YHGDSVAR.[L]	Q3ULD5 [23-30]	1133.59
Q9D0G0	28S ribosomal protein S30, mitochondrial [OS=Mus musculus]	+	Yes	20	0.593756		1.26632	1.17817	0.807713	0.868151	1.02283	1.45864	0.805959	0.997829	1.0206	1.17561	0.975307	0.776798	0.665773	1.12435	1.08622	0.851243	1.29723	1.13608	0.560183	1.12009	1.41529	0.991441	1xTMT6plex [K4]; 1xTMT6plex [N-Term]	1	1	4	[N].AAAKASATAPEVR.[D]	Q9D0G0 [20-32]	1701.01
Q8R3F5	Malonyl-CoA-acyl carrier protein transacylase, mitochondrial [OS=Mus musculus]		?		0.594761		0.971196	0.983671	0.919592	0.907929	0.893103	1.06968	0.968918	1.05364	0.941009	1.03643	0.90535	1.04743	0.953969	1.0886	0.972573	0.761854	1.04221	1.0735	1.04521	1.05032	1.08069	0.978294	1xTMT6plex [N-Term]	1	1	17	[A].ASSLREPPPDAVDVAELLR.[D]	Q8R3F5 [20-38]	2264.24
Q9D8S4	Oligoribonuclease, mitochondrial [OS=Mus musculus]	+	No	1	0.594861		1.30468	1.23424	0.948485	1.00262	1.23747	1.30128	0.858319	0.904937	1.11983	1.11691	1.28989	0.677913	0.607158	1.07786	1.08575	1.19589	1.22644	0.947285	0.541088	1.00876	1.24968	1.09229	2xOxidation [M8; M14]; 1xTMT6plex [N-Term]	1	1	2	[G].VSEGSAAMAAGESMAQR.[M]	Q9D8S4 [26-42]	1913.89
Q8BH04	Phosphoenolpyruvate carboxykinase [GTP], mitochondrial [OS=Mus musculus]		No	1	0.595962		0.918819	0.978308	0.995972	0.935409	0.915118	0.982264	1.02429	1.02844	0.941141	1.00613	0.934844	1.06346	1.07458	1.04791	0.864638	0.910876	1.02629	0.959588	1.09943	1.03359	1.00022	0.98458	1xTMT6plex [N-Term]	1	1	9	[S].IQTLHVLSGDMSQLPAGVR.[D]	Q8BH04 [27-45]	2251.24
P58281-2	Isoform 2 of Dynamin-like 120 kDa protein, mitochondrial [OS=Mus musculus]		No	1	0.59818		0.980511	0.847789	0.874161	1.01101	0.857124	0.969832	0.976969	1.11761	0.957928	0.947495	0.999909	1.09106	0.839934	1.13749	0.93997	0.796325	0.970267	1.17174	1.21081	0.946705	1.03911	0.856674	1xTMT6plex [K10]; 1xTMT6plex [N-Term]	1	2	3	[R].ATDHGSESDKHYR.[K]	P58281-2 [195-207]	1960.99
P53702	Cytochrome c-type heme lyase [OS=Mus musculus]		Yes	44	0.606722		1.22735	1.05449	1.095	1.2745	1.34394	0.963004	0.974755	0.89019	1.19636	0.938693	1.25897	0.773715	0.891581	1.59258	0.9434	1.05311	1.05542	0.824521	0.790631	0.82036	1.06	0.935716	1xTMT6plex [K9]; 1xTMT6plex [N-Term]	1	1	3	[A].TSDLTSESKAHTVPAHQDR.[A]	P53702 [45-63]	2538.33
P99028	Cytochrome b-c1 complex subunit 6, mitochondrial [OS=Mus musculus]		No	1	0.607089		1.80655	0.904075	0.74514	1.48896	1.34613	1.2133	0.746008	1.00117	1.3477	0.905128	0.821107	0.511259	0.905658	2.28393	1.05926	0.699913	1.17602	0.705528	1.12195	0.974186	0.916011	0.825188	1xTMT6plex [K4]; 1xTMT6plex [N-Term]	1	1	20	[S].GDPKEEEEEELVDPLTTVR.[E]	P99028 [14-32]	2643.38
Q9Z1J3-1	Cysteine desulfurase, mitochondrial [OS=Mus musculus]	+	Yes	46	0.610471		1.01378	0.962357	0.88691	0.934305	0.899136	1.08507	0.946441	1.06712	0.959487	1.02695	0.952676	0.837259	1.04939	1.07267	0.791705	1.01409	1.14611	0.978458	1.07679	1.02446	0.983327	1.07307	1xOxidation [M18]; 1xTMT6plex [N-Term]	1	1	6	[G].PHSPVHSEAEAVLRPLYMDVQATTPLDPR.[V]	Q9Z1J3-1 [46-74]	3471.79
P19783	Cytochrome c oxidase subunit 4 isoform 1, mitochondrial [OS=Mus musculus]		No	1	0.610721		1.01066	1.0479	1.13546	1.09511	1.14756	0.922885	1.0487	0.923592	1.05988	0.967829	1.1461	0.922244	1.07776	1.20231	0.998485	0.978843	1.03056	1.00333	0.736887	0.943309	1.01022	0.949961	1xTMT6plex [K6]; 1xTMT6plex [N-Term]	1	1	9	[A].HGSVVKSEDYAFPTYADRR.[D]	P19783 [24-42]	2656.39
P22315	Ferrochelatase, mitochondrial [OS=Mus musculus]		No	1	0.613211		1.07798	1.02921	1.07442	1.12533	1.1582	0.957919	1.00841	0.938567	1.08704	0.965978	1.06615	0.797961	1.16112	1.12065	1.08053	1.05995	0.969952	0.992836	0.852912	1.04796	0.869327	0.980647	3xTMT6plex [K12; K17; K20]; 1xTMT6plex [N-Term]	1	1	7	[C].QSGAAVAATTEKVHHAKTTKPQAQPER.[R]	P22315 [37-63]	3759.14
Q9DC70	NADH dehydrogenase [ubiquinone] iron-sulfur protein 7, mitochondrial [OS=Mus musculus]		No	1	0.616088		0.928544	0.916308	1.01652	1.0301	0.943886	0.901415	1.04885	1.0318	0.973902	0.945448	1.05208	0.947693	1.14678	1.11814	0.857031	0.946539	0.96822	1.06579	1.0614	0.921026	0.914499	1.00082	2xTMT6plex [K27; K36]; 1xTMT6plex [N-Term]	1	1	3	[R].VHQSVATEGPSPSPSPSLSSTQSAVSKAGAGAVVPKLSHLPR.[S]	Q9DC70 [27-68]	4793.65
Q8BGY7	Protein FAM210A [OS=Mus musculus]	+	Yes	97	0.617242		0.957943	0.997861	1.21337	1.16483	1.16234	0.822389	1.10973	0.914585	1.06306	0.912629	1.08058	0.866183	1.38242	1.27544	0.857959	1.05577	0.86984	0.86654	1.00738	1.03709	0.801822	0.89898	3xTMT6plex [K13; K14; K23]; 1xTMT6plex [N-Term]	1	1	3	[L].SSSSTSQETPSEKKEETDPLQDKSISLYQR.[F]	Q8BGY7 [97-126]	4302.28
Q499X9	Methionine--tRNA ligase, mitochondrial [OS=Mus musculus]	+	No	1	0.620892		0.874609	1.1397	0.958004	0.735177	0.83788	1.18966	0.973685	1.01637	0.851594	1.15835	1.01592	1.06821	0.836923	0.410086	1.09627	1.04842	1.03355	1.17481	0.840746	1.09627	1.17659	1.2022	1xCarbamidomethyl [C3]; 1xTMT6plex [N-Term]	1	1	7	[Y].GSCSPSASGDAGEAR.[A]	Q499X9 [23-37]	1637.74
Q9JLR9	HIG1 domain family member 1A, mitochondrial [OS=Mus musculus]	+	No	1	0.620969		0.901887	0.960639	1.11379	1.04567	1.00452	0.862493	1.09224	0.980645	0.985073	0.942046	0.960311	1.11437	1.20203	0.888302	0.911482	1.15544	1.01177	0.882667	1.0475	0.942044	0.866912	1.01718	1xAcetyl [N-Term]; 1xTMT6plex [K18]	1	1	9	[M].STNTDLSLSSYDEGQGSKFIR.[K]	Q9JLR9 [2-22]	2576.27
P22315	Ferrochelatase, mitochondrial [OS=Mus musculus]		No	1	0.622787		1.33086	1.15736	0.930889	1.07044	1.23888	1.24328	0.860515	0.924401	1.14522	1.06986	1.19935	0.833354	0.54884	1.12185	1.16327	1.15055	1.33823	0.859932	0.575042	0.99212	1.17527	1.0422	3xTMT6plex [K12; K17; K20]; 1xTMT6plex [N-Term]	1	1	5	[C].QSGAAVAATTEKVHHAKTTKPQAQPERR.[K]	P22315 [37-64]	3915.24
O35680	28S ribosomal protein S12, mitochondrial [OS=Mus musculus]	+	Yes	2	0.624555		1.26725	1.27211	1.06169	1.05763	1.34543	1.1982	0.907576	0.854843	1.15013	1.08745	1.08454	1.02166	0.616524	1.16853	1.43974	0.84212	1.09605	0.926794	0.541689	1.01801	1.22146	1.02289	1xTMT6plex [N-Term]	1	1	4	[M].ATLNQMHR.[L]	O35680 [31-38]	1199.65
Q9CR68	cytochrome b-c1 complex subunit Rieske, mitochondrial [OS=Mus musculus]	+	No	1	0.628261		1.13864	1.03863	0.921356	1.01007	1.0491	1.12729	0.919268	0.997734	1.04672	1.03628	0.862216	0.857611	1.03798	1.24834	0.98828	0.903534	0.95538	0.973339	1.06448	0.999524	1.09166	1.01765	1xTMT6plex [K6]; 1xTMT6plex [N-Term]	1	1	30	[F].SHTDVKVPDFSDYRR.[A]	Q9CR68 [79-93]	2280.21
Q3V384	AFG1-like ATPase [OS=Mus musculus]	+	Yes	49	0.630068		0.921049	1.06763	0.990998	0.854941	0.912757	1.07732	0.998139	1.00721	0.919335	1.07532	0.976325	1.0774	0.940697	0.772568	1.14399	0.841447	0.952351	1.16967	0.899601	1.13331	1.08704	1.00562	1xTMT6plex [N-Term]	1	1	5	[Y].TVQTSEGVRPTAASEAR.[L]	Q3V384 [49-65]	1989.06
Q791T5-1	Mitochondrial carrier homolog 1 [OS=Mus musculus]		Yes	29	0.630241		1.23394	1.09199	0.921468	1.04125	1.13704	1.18506	0.888055	0.963739	1.09581	1.0524	1.04031	0.823113	0.800744	0.923249	1.29444	1.06974	1.18302	1.01426	0.693936	1.05387	0.987549	1.11577	1xTMT6plex [N-Term]	1	2	2	[A].RGGAPAGVEAR.[A]	Q791T5-1 [29-39]	1269.72
P97478	5-demethoxyubiquinone hydroxylase, mitochondrial [OS=Mus musculus]	+	Yes	12	0.630474		1.13204	1.06861	1.07869	1.14272	1.22112	0.990656	0.987716	0.915665	1.11813	0.978487	1.12371	0.819007	1.02043	1.13017	1.02519	1.19904	1.21659	0.81508	0.715324	0.990356	0.898755	1.04635	1xOxidation [M5]; 1xTMT6plex [N-Term]	1	1	7	[C].HSSGMTLDNINR.[A]	P97478 [35-46]	1589.79
P99028	Cytochrome b-c1 complex subunit 6, mitochondrial [OS=Mus musculus]		No	1	0.631047		1.61601	0.978366	0.938805	1.55066	1.51712	1.04214	0.84686	0.902061	1.36853	0.882546	1.01141	0.459234	1.06993	2.22032	0.993722	0.891561	1.00009	0.673668	1.03243	0.973558	0.892417	0.781664	1xTMT6plex [K7]; 1xTMT6plex [N-Term]	1	1	3	[L].TGSGDPKEEEEEELVDPLTTVR.[E]	P99028 [11-32]	2888.48
Q03265	ATP synthase subunit alpha, mitochondrial [OS=Mus musculus]		Yes	91	0.634675		0.951139	0.976071	1.12013	1.09152	1.0654	0.871388	1.07664	0.961167	1.02403	0.938167	1.01932	1.01641	1.19418	1.0497	0.876669	1.14572	1.08263	0.820106	0.980767	0.952526	0.846441	1.01553	1xTMT6plex [N-Term]	1	1	3	[R].TGAIVDVPVGEELLGR.[V]	Q03265 [134-149]	1854.05
Q3URE1	Acyl-CoA synthetase family member 3, mitochondrial [OS=Mus musculus]	+	No	1	0.636155		1.10793	1.02131	0.966074	1.04802	1.07035	1.05717	0.95233	0.985774	1.05512	1.00678	1.01948	0.937574	0.899936	1.09042	0.986634	1.0883	0.997177	0.949167	1.01098	0.864449	1.0858	1.07009	1xTMT6plex [N-Term]	1	2	4	[H].RGHSLLPTTPEAHTDGSVPVFIR.[A]	Q3URE1 [27-49]	2716.47
Q8BWF0	Succinate-semialdehyde dehydrogenase, mitochondrial [OS=Mus musculus]		No	1	0.637957		0.928078	0.900544	1.10157	1.13525	1.02234	0.817511	1.09487	0.993924	1.01613	0.895072	0.922317	1.22836	1.13394	1.20672	1.02054	0.821128	0.893381	0.907907	1.18048	0.929859	0.849335	0.906022	1xTMT6plex [N-Term]	1	1	6	[Y].ASGPGGLHADLLR.[G]	Q8BWF0 [36-48]	1492.84
P97450	ATP synthase-coupling factor 6, mitochondrial [OS=Mus musculus]	+	No	1	0.640184		2.70804	0.775026	0.967784	3.38156	2.6208	0.800825	0.721742	0.745767	1.9545	0.577989	1.29267	0.405756	0.4668	4.14513	1.28767	0.430717	1.16201	0.326482	0.748804	0.321845	1.04205	0.370075	3xTMT6plex [K2; K9; K14]; 1xTMT6plex [N-Term]	1	1	7	[F].NKELDPVQKLFVDKIR.[E]	P97450 [33-48]	2858.76
Q9CQN1	heat shock protein 75 kDa, mitochondrial [OS=Mus musculus]	+	Yes	2	0.640714		1.0204	1.03396	0.873521	0.862062	0.891338	1.18367	0.919782	1.05296	0.938542	1.08872	0.901306	0.728212	1.12983	1.05136	0.786471	0.9778	1.09628	0.912743	1.14985	1.25723	0.936263	1.07266	1xTMT6plex [K7]; 1xTMT6plex [N-Term]	1	1	3	[S].TQAAEDKEEESLHSIISNTEAVR.[G]	Q9CQN1 [62-84]	3015.56
P29758	Ornithine aminotransferase, mitochondrial [OS=Mus musculus]		No	1	0.646363		1.07419	1.01949	0.842948	0.888179	0.905489	1.20943	0.894867	1.06159	0.96126	1.08228	0.854724	0.731418	1.09846	1.31916	0.848286	0.716334	1.00661	1.08546	1.09271	1.14035	1.09921	1.00728	2xTMT6plex [K6; K7]; 1xTMT6plex [N-Term]	1	1	17	[A].TSVATKKTEQGPPSSEYIFER.[E]	P29758 [26-46]	3042.67
Q9CQX2	Cytochrome b5 type B [OS=Mus musculus]		No	1	0.64651		1.2412	1.0364	1.02946	1.23289	1.27777	1.00674	0.948019	0.920889	1.17668	0.95441	1.0073	0.679177	1.15758	1.53263	0.956229	1.04119	1.0186	0.781676	0.962394	1.07248	0.897901	0.892851	1xAcetyl [N-Term]; 2xTMT6plex [K11; K29]	1	1	11	[M].ATPEASGSGEKVEGSEPSVTYYRLEEVAKR.[N]	Q9CQX2 [2-31]	3726.92
Q9ER88-1	28S ribosomal protein S29, mitochondrial [OS=Mus musculus]	+	Yes	7	0.646614		1.17884	1.08515	0.920592	1.00007	1.08523	1.17875	0.90012	0.977763	1.0611	1.06102	0.965024	0.964621	0.770715	1.0006	1.19343	0.98926	1.15176	1.0514	0.730133	1.0267	1.18894	0.967418	1xTMT6plex [N-Term]	1	2	9	[M].SVQATQNSQVPAERPR.[T]	Q9ER88-1 [24-39]	1997.07
Q9R088	thymidine kinase 2, mitochondrial [OS=Mus musculus]	+	No	1	0.650304		1.2205	1.00355	0.906709	1.10272	1.10664	1.10681	0.902894	0.995793	1.10198	0.99933	0.939718	0.771394	0.997571	1.40186	0.943562	0.96053	1.05808	0.888251	1.04105	1.06846	1.02002	0.909505	1xTMT6plex [N-Term]	1	1	4	[S].VGPGSSGSPGSLDSGAGPLWAPR.[R]	Q9R088 [17-39]	2338.2
Q3TIU4	2',5'-phosphodiesterase 12 [OS=Mus musculus]	+	Yes	9	0.655304		1.05807	1.20317	1.14915	1.01057	1.21588	1.04701	1.00622	0.875618	1.06465	1.05352	0.816599	1.11882	1.08323	1.00908	1.27854	0.906316	0.67099	0.944912	1.01095	0.866326	1.13968	1.15454	1xTMT6plex [N-Term]	1	1	4	[E].AGTHEAVR.[A]	Q3TIU4 [25-32]	1069.6
Q9ER88-1	28S ribosomal protein S29, mitochondrial [OS=Mus musculus]		Yes	12	0.658299		1.13882	1.08084	0.854129	0.899949	0.972703	1.26543	0.874309	1.02363	0.995685	1.10638	1.0211	1.01486	0.586962	1.02883	1.12252	0.835711	1.198	1.07038	0.802496	1.02058	1.26892	1.02963	1xTMT6plex [N-Term]	1	2	11	[T].QNSQVPAERPR.[T]	Q9ER88-1 [29-39]	1510.83
O35129	Prohibitin-2 [OS=Mus musculus]		Yes	6	0.658993		0.870138	1.21932	1.41816	1.01204	1.23399	0.859787	1.16446	0.821107	1.01324	1.00119	0.864286	0.952851	1.67625	1.41264	0.805427	0.821664	0.896811	0.742185	0.824326	1.00316	0.932903	1.0675	1xTMT6plex [K2]; 1xTMT6plex [N-Term]	1	1	4	[N].LKDLAGRLPAGPR.[G]	O35129 [5-17]	1822.14
Q9ERS2	NADH dehydrogenase [ubiquinone] 1 alpha subcomplex subunit 13 [OS=Mus musculus]		No	1	0.660652		0.972496	1.03401	0.943474	0.887345	0.917524	1.09596	0.968905	1.02696	0.942256	1.06188	0.943892	0.827092	1.13573	0.936995	0.843925	1.04585	1.07372	0.967662	1.03948	1.10687	0.963246	1.11554	1xAcetyl [N-Term]; 1xOxidation [M9]; 3xTMT6plex [K4; K6; K21]	1	1	55	[M].AASKVKQDMPPPGGYGPIDYKR.[N]	Q9ERS2 [2-23]	3120.71
O54724	polymerase I and transcript release factor [OS=Mus musculus]		Yes	8	0.661163		0.858429	0.919742	1.03706	0.967923	0.890239	0.886878	1.07829	1.03976	0.925636	0.956312	0.88098	1.1113	1.2426	0.781563	1.01443	0.980914	0.930319	1.16393	1.02503	0.88356	0.906643	1.07873	1xTMT6plex [N-Term]	1	1	8	[H].IVERPYSGFPDASSEGPEPTQGEAR.[A]	O54724 [8-32]	2905.42
Q9WTP6-1	Adenylate kinase 2, mitochondrial [OS=Mus musculus]	+	Yes	4	0.668346		0.904121	0.905046	0.854459	0.853586	0.772535	1.0592	0.967666	1.13249	0.874888	1.02496	0.777647	0.890995	1.23436	1.00413	0.761147	0.859392	0.873519	1.05237	1.47158	1.14174	0.881751	1.05138	1xTMT6plex [K11]; 1xTMT6plex [N-Term]	1	2	9	[P].NVLASEPEIPKGIR.[A]	Q9WTP6-1 [4-17]	1981.18
Q9DC70	NADH dehydrogenase [ubiquinone] iron-sulfur protein 7, mitochondrial [OS=Mus musculus]	+	Yes	11	0.672805		0.880352	1.24034	1.22545	0.869783	1.07882	1.01215	1.07859	0.880164	0.949542	1.0917	0.961296	0.9521	1.32239	1.03526	1.03682	0.776544	0.789783	0.845984	1.00473	1.43419	0.88499	0.955916	2xTMT6plex [K8; K17]; 1xTMT6plex [N-Term]	1	1	2	[S].STQSAVSKAGAGAVVPKLSHLPR.[S]	Q9DC70 [46-68]	2948.76
Q9WTP6-1	Adenylate kinase 2, mitochondrial [OS=Mus musculus]		Yes	151	0.676353		0.946681	1.03151	0.812063	0.745283	0.768765	1.27023	0.899211	1.10732	0.851266	1.14221	0.883751	0.587946	1.22594	0.922095	0.609219	1.02249	1.16724	0.819315	1.33539	1.35686	0.778457	1.29129	1xOxidation [M13]; 2xTMT6plex [K10; K14]; 1xTMT6plex [N-Term]	1	2	8	[R].SYHEEFNPPKEPMKDDITGEPLIR.[R]	Q9WTP6-1 [151-174]	3545.86
Q9CPU2	NADH dehydrogenase [ubiquinone] 1 beta subcomplex subunit 2, mitochondrial [OS=Mus musculus]	+	No	1	0.677665		0.956057	1.04435	0.99216	0.908275	0.948561	1.05261	0.995875	1.00375	0.952114	1.04827	0.947381	1.00301	1.03724	0.818888	1.04811	0.989346	1.04219	1.07329	0.895749	1.06759	1.02933	1.04788	1xTMT6plex [N-Term]	1	1	11	[H].AGGGVHIQPR.[Y]	Q9CPU2 [34-43]	1220.71
Q9QZH6	Evolutionarily conserved signaling intermediate in Toll pathway, mitochondrial [OS=Mus musculus]	+	No	1	0.678081		1.15072	1.08848	0.983105	1.03932	1.13128	1.10719	0.935653	0.951733	1.07667	1.03594	0.90099	0.917371	0.988599	1.33943	0.987832	0.902756	0.967837	0.889138	0.998223	0.989398	1.15652	0.96191	1xTMT6plex [K1]; 1xTMT6plex [N-Term]	1	1	4	[H].KDEPWLVPRPPEPQR.[K]	Q9QZH6 [49-63]	2302.31
Q920L1	Fatty acid desaturase 1 [OS=Mus musculus]		Yes	3	0.678142		0.92628	1.0507	0.926572	0.81685	0.858265	1.13397	0.966302	1.04288	0.895066	1.09575	0.921335	0.706301	1.27127	0.929462	0.74711	1.00863	1.13115	0.983538	1.01395	1.17031	0.915186	1.20177	1xTMT6plex [N-Term]	1	1	3	[A].PDPVPTPGPASAQLR.[Q]	Q920L1 [3-17]	1731.96
O55142	60S ribosomal protein L35a [OS=Mus musculus]	+	Yes	2	0.679139		0.730748	1.20967	1.20293	0.726678	0.879039	1.0056	1.12119	0.932045	0.819304	1.12747	1.2959	1.40558	0.662077	0.378518	1.19277	0.886623	0.97325	1.10607	0.716818	1.12422	1.15918	1.099	1xAcetyl [N-Term]; 1xCarbamidomethyl [C6]; 2xTMT6plex [K7; K14]	1	1	5	[M].SGRLWCKAIFAGYKR.[G]	O55142 [2-16]	2313.31
Q3TL44	NLR family member X1 [OS=Mus musculus]	+	No	1	0.679842		0.967656	1.04579	0.840036	0.777271	0.812865	1.24494	0.908467	1.08146	0.879083	1.13099	1.07972	1.02932	0.616365	0.812363	0.844429	0.980458	1.48614	1.04226	0.715989	1.12268	1.25735	1.01292	1xTMT6plex [N-Term]	1	1	3	[Y].HGNSADSAPPPGR.[H]	Q3TL44 [53-65]	1491.75
Q9CXZ1	NADH dehydrogenase [ubiquinone] iron-sulfur protein 4, mitochondrial [OS=Mus musculus]	+	No	1	0.679843		1.16001	0.996751	0.803791	0.935442	0.932403	1.24006	0.861294	1.07154	0.999107	1.06806	0.835574	0.758557	0.989751	1.40432	0.756399	0.836599	1.01774	0.877057	1.31982	1.0497	1.08071	1.07376	2xTMT6plex [K16; K31]; 1xTMT6plex [N-Term]	1	1	21	[L].ADNQTRDTQLITVDEKLDITTLTGVPEEHIKTR.[K]	Q9CXZ1 [43-75]	4438.44
Q8BH04	Phosphoenolpyruvate carboxykinase [GTP], mitochondrial [OS=Mus musculus]		No	1	0.682502		0.875184	0.926847	1.02892	0.971566	0.900494	0.900797	1.06727	1.03727	0.934059	0.961395	0.999191	1.1815	1.02113	0.90361	0.867966	1.0306	1.07372	0.948124	1.08998	0.755119	0.948018	1.18105	1xTMT6plex [N-Term]	1	1	3	[T].LHVLSGDMSQLPAGVRDFVAR.[S]	Q8BH04 [30-50]	2497.35
P56383	ATP synthase F(0) complex subunit C2, mitochondrial [OS=Mus musculus]		No	1	0.684299		0.976636	1.04162	0.904494	0.848068	0.883362	1.1516	0.944772	1.04453	0.922698	1.088	0.895044	0.965647	0.973626	1.01318	0.955628	0.799289	1.01345	0.865361	1.25478	1.34012	0.907472	1.01641	1xTMT6plex [K7]; 1xTMT6plex [N-Term]	1	3	3	[R].DIDTAAKFIGAGAATVGVA.[G]	P56383 [72-90]	2206.25
Q99LS1	Methylmalonic aciduria and homocystinuria type D homolog, mitochondrial [OS=Mus musculus]	+	No	1	0.685223		1.19388	0.94534	0.753392	0.951466	0.899459	1.25478	0.837524	1.11167	0.999901	1.05091	1.12555	0.645373	0.741649	0.970742	0.680639	1.34832	1.45771	0.924057	0.953242	1.10168	1.04121	1.00982	1xCarbamidomethyl [C21]; 1xTMT6plex [N-Term]	1	1	3	[F].STAGSSGSDESHVATAPPDICSR.[T]	Q99LS1 [32-54]	2518.17
O88696	ATP-dependent Clp protease proteolytic subunit, mitochondrial [OS=Mus musculus]	+	No	1	0.693163		0.86742	1.0468	1.01527	0.84129	0.880662	1.03106	1.03001	1.01453	0.893454	1.06201	1.02979	0.877077	1.18318	0.914272	0.735602	1.03049	1.00695	0.858944	1.17768	1.17157	0.8668	1.14765	1xTMT6plex [N-Term]	1	1	7	[F].PLIPIVVEQTGR.[G]	O88696 [53-64]	1550.95
P19783	Cytochrome c oxidase subunit 4 isoform 1, mitochondrial [OS=Mus musculus]		No	1	0.69334		1.06816	0.90514	0.976509	1.15238	1.04307	0.926915	0.995239	1.01918	1.06308	0.922502	0.912151	0.896196	1.17737	1.20841	0.877652	1.10317	1.04577	0.960309	1.05147	0.95837	0.935591	0.873545	1xTMT6plex [K7]; 1xTMT6plex [N-Term]	1	1	3	[R].AHGSVVKSEDYAFPTYA.[D]	P19783 [23-39]	2300.2
Q03265	ATP synthase subunit alpha, mitochondrial [OS=Mus musculus]		No	1	0.693586		1.21476	1.03246	0.909916	1.07058	1.10533	1.13467	0.899192	0.988214	1.0923	1.02029	0.964348	0.735334	0.997895	1.42246	0.896066	0.958385	1.08024	0.862206	1.0222	1.03078	1.03925	0.990837	1xOxidation [M8]; 1xTMT6plex [K2]; 1xTMT6plex [N-Term]	1	1	228	[L].QKTGTAEMSSILEER.[I]	Q03265 [44-58]	2154.15
P52503	NADH dehydrogenase [ubiquinone] iron-sulfur protein 6, mitochondrial [OS=Mus musculus]		No	1	0.696255		1.23251	1.07501	0.980661	1.12434	1.20868	1.09621	0.91987	0.93801	1.13375	1.00837	0.922782	0.732211	1.10462	1.50205	0.951671	0.94753	0.976855	0.770692	1.06648	1.05661	0.977593	0.990909	2xTMT6plex [K10; K21]; 1xTMT6plex [N-Term]	1	1	24	[F].GVQVSPSGEKITHTGQVYDEKDYRR.[V]	P52503 [21-45]	3536.91
Q9WTP6-1	Adenylate kinase 2, mitochondrial [OS=Mus musculus]		Yes	151	0.696844		0.892486	1.02464	0.841827	0.733253	0.751318	1.21716	0.930766	1.10565	0.830695	1.13289	0.817708	0.682266	1.29232	0.957992	0.60407	0.930023	1.19651	0.784613	1.33583	1.39997	0.753563	1.24513	1xOxidation [M13]; 2xTMT6plex [K10; K14]; 1xTMT6plex [N-Term]	1	2	2	[R].SYHEEFNPPKEPMKDDITGEPLIRR.[S]	Q9WTP6-1 [151-175]	3701.96
Q9WV84	Nucleoside diphosphate kinase, mitochondrial [OS=Mus musculus]	+	No	1	0.700078		1.0292	0.958833	0.868935	0.932707	0.89431	1.10346	0.933818	1.07467	0.961086	1.03043	0.972065	0.915358	0.91403	1.12266	0.934883	0.82572	1.27955	1.04315	0.9013	1.15533	0.99817	0.937777	1xTMT6plex [N-Term]	1	1	20	[P].SSGGPPWPQER.[T]	Q9WV84 [28-38]	1426.73
Q9CQJ8	NADH dehydrogenase [ubiquinone] 1 beta subcomplex subunit 9 [OS=Mus musculus]	+	No	1	0.702067		0.828007	1.00902	1.15455	0.947432	0.955979	0.873948	1.12105	0.970979	0.928235	0.979738	1.11633	1.24405	1.00276	0.711671	1.05294	1.02009	0.835794	0.953439	1.1237	1.24695	0.868468	0.823794	1xAcetyl [N-Term]; 1xCarbamidomethyl [C3]; 1xTMT6plex [K14]	1	1	2	[M].AFCAPPAYLTHQQKVLR.[L]	Q9CQJ8 [2-18]	2271.23
Q8BMF4	Dihydrolipoyllysine-residue acetyltransferase component of pyruvate dehydrogenase complex, mitochondrial [OS=Mus musculus]		No	1	0.704639		1.09432	0.974313	0.9142	1.0268	1.00043	1.06575	0.940308	1.02856	1.029	1.00214	0.988972	0.872195	0.959757	1.20466	0.9509	0.931425	1.07437	1.03147	0.979839	1.01827	1.04616	0.941977	1xTMT6plex [K7]; 1xTMT6plex [N-Term]	1	1	8	[Y].SLPPHQKVPLPSLSPTMQAGTIAR.[W]	Q8BMF4 [86-109]	2984.71
Q8BK72	28S ribosomal protein S27, mitochondrial [OS=Mus musculus]	+	Yes	12	0.707124		0.97779	0.916142	0.911667	0.973015	0.891419	1.00491	0.980491	1.07549	0.958714	0.985303	0.867747	1.11536	0.958364	1.04394	0.976704	0.855503	1.00295	1.15663	1.0669	0.950248	1.12734	0.878323	1xTMT6plex [N-Term]	1	1	7	[C].LLSAAYVDSHQWEAR.[E]	Q8BK72 [29-43]	1975.02
Q8BH59	Calcium-binding mitochondrial carrier protein Aralar1 [OS=Mus musculus]		No	1	0.709637		1.28445	1.12393	0.87696	1.00221	1.12641	1.28162	0.849912	0.969157	1.09167	1.08926	1.02838	0.903019	0.618339	0.964752	1.29141	1.01885	1.16766	1.16698	0.572832	0.929997	1.32139	1.0164	1xAcetyl [N-Term]; 2xTMT6plex [K3; K8]	1	1	10	[M].AVKVHTTKRGDPHELR.[N]	Q8BH59 [2-17]	2344.36
Q3V3R1	Monofunctional C1-tetrahydrofolate synthase, mitochondrial [OS=Mus musculus]		Yes	5	0.709759		1.09386	1.1444	0.92317	0.882402	1.00982	1.23964	0.905648	0.98102	0.990654	1.12268	0.995866	1.03152	0.689563	0.840126	1.17249	0.95935	1.15033	1.07513	0.717594	1.06923	1.27416	1.02464	1xTMT6plex [N-Term]	1	1	4	[S].SSGGGDPEGLRGR.[R]	Q3V3R1 [37-49]	1473.76
P53702	Cytochrome c-type heme lyase [OS=Mus musculus]	+	Yes	14	0.710047		0.797615	1.08621	1.14493	0.840731	0.913212	0.948715	1.10505	0.965169	0.881404	1.04838	1.17166	1.3316	0.811884	0.64712	1.15849	0.838597	0.973959	1.05924	0.862311	1.23027	1.02169	0.893172	1xCarbamidomethyl [C15]; 1xOxidation [M17]; 1xTMT6plex [K19]; 1xTMT6plex [N-Term]	1	1	3	[A].SNASDGQPASPPSGCPMHKGQR.[K]	P53702 [15-36]	2740.33
P19783	Cytochrome c oxidase subunit 4 isoform 1, mitochondrial [OS=Mus musculus]		No	1	0.710743		1.08725	1.0641	1.03825	1.06084	1.12884	1.02489	0.981522	0.94536	1.06716	1.00596	0.919923	1.08398	0.940666	0.978195	1.14681	1.07648	1.06477	0.994342	0.776973	0.913242	1.15086	0.953762	1xTMT6plex [K6]; 1xTMT6plex [N-Term]	1	1	3	[A].HGSVVKSEDYAFPTYADR.[R]	P19783 [24-41]	2500.29
Q9JKL4	NADH dehydrogenase [ubiquinone] 1 alpha subcomplex assembly factor 3 [OS=Mus musculus]	+	Yes	33	0.711235		1.31651	1.22532	1.07542	1.15545	1.41579	1.13939	0.912039	0.848081	1.20071	1.03917	1.47146	0.484142	0.780511	1.44775	0.823434	1.33094	1.24772	0.596013	0.700505	0.882273	0.976362	1.25888	1xTMT6plex [N-Term]	1	1	4	[G].HRLSPADDELYQR.[T]	Q9JKL4 [33-45]	1828.95
Q99KR7	Peptidyl-prolyl cis-trans isomerase F, mitochondrial [OS=Mus musculus]	+	Yes	9	0.71348		0.901981	0.931562	1.01503	0.982798	0.915538	0.917768	1.05126	1.0357	0.948221	0.964817	0.988099	1.04393	1.12177	1.18185	0.877084	0.785732	0.974946	1.08363	1.04851	1.02217	0.989589	0.882692	1xTMT6plex [N-Term]	1	1	4	[G].ANSSSGNPLVYLDVGADGQPLGR.[V]	Q99KR7 [38-60]	2516.29
O35143	ATPase inhibitor, mitochondrial [OS=Mus musculus]		Yes	3	0.71388		1.2518	1.13052	0.932155	1.03215	1.16687	1.2128	0.881566	0.945729	1.10354	1.06916	1.20309	0.557011	0.884596	1.32109	0.875813	1.11372	1.30091	0.825685	0.710595	1.04986	1.025	1.13263	1xTMT6plex [N-Term]	1	1	3	[S].DSSDSMDTGAGSIR.[E]	O35143 [28-41]	1627.74
P63030	Mitochondrial pyruvate carrier 1 [OS=Mus musculus]	+	No	1	0.714472		0.848337	1.13715	1.10646	0.825442	0.938652	1.02774	1.05824	0.95642	0.897745	1.08759	1.03733	1.09274	1.04465	0.487267	1.0602	1.14577	0.953568	0.929594	0.986099	1.1962	0.918152	1.14843	1xAcetyl [N-Term]; 1xTMT6plex [K7]	1	1	5	[M].AGALVRKAADYVR.[S]	P63030 [2-14]	1660.97
Q61337	Bcl2-associated agonist of cell death [OS=Mus musculus]	+	Yes	2	0.714514		1.02447	0.954547	0.951924	1.02166	0.975219	1.00276	0.980938	1.03048	1.00494	0.983641	0.947345	1.01443	0.981037	1.0993	0.989734	0.925798	1.01933	0.998992	1.07312	0.99851	0.98944	0.962972	1xAcetyl [N-Term]; 1xTMT6plex [K4]	1	1	3	[M].GTPKQPSLAPAHALGLR.[K]	Q61337 [2-18]	1985.15
Q8R361	Rab11 family-interacting protein 5 [OS=Mus musculus]	+	Yes	356	0.717348		1.03807	0.997615	1.05237	1.09505	1.09244	0.947971	1.01619	0.965619	1.05488	0.963316	1.00903	0.915559	1.12397	1.20233	0.955228	1.00707	1.01096	0.879151	1.00674	1.03001	0.894064	0.965875	1xTMT6plex [N-Term]	1	1	9	[R].SSISGPFPPSSSLHSVPPR.[S]	Q8R361 [356-374]	2165.16
Q9JKF7	39S ribosomal protein L39, mitochondrial [OS=Mus musculus]		Yes	24	0.717896		0.927931	0.871376	1.01085	1.07646	0.937998	0.862023	1.05842	1.04706	0.98214	0.912382	0.96533	1.10707	1.10285	1.27316	0.788396	0.88486	0.987539	0.909696	1.24394	0.944196	0.91194	0.88101	1xOxidation [M17]; 1xTMT6plex [N-Term]	1	1	11	[F].IATSPAAELSPTELTEMR.[N]	Q9JKF7 [24-41]	2162.12
Q9CQX8	28S ribosomal protein S36, mitochondrial [OS=Mus musculus]	+	No	1	0.719315		1.1561	1.01653	0.994774	1.13136	1.15006	1.02187	0.9562	0.961224	1.10547	0.977109	0.85372	0.970186	1.0447	1.223	1.18888	0.904521	1.12572	0.99788	0.760072	1.00925	1.02691	0.895162	1xAcetyl [N-Term]; 1xTMT6plex [K3]	1	1	2	[M].GSKMASATR.[V]	Q9CQX8 [2-10]	1179.64
Q99N96	39S ribosomal protein L1, mitochondrial [OS=Mus musculus]		No	1	0.720534		1.01935	0.937851	0.851707	0.925718	0.868186	1.10114	0.931401	1.09357	0.949422	1.02561	0.893185	1.04507	0.855947	1.07475	1.09161	0.681904	1.0286	1.27225	0.979852	1.01446	1.1508	0.911556	1xTMT6plex [K9]; 1xTMT6plex [N-Term]	1	1	7	[F].AAAAAAATKPAR.[K]	Q99N96 [44-55]	1527.94
P51881	ADP/ATP translocase 2 [OS=Mus musculus]	+	Yes	129	0.720982		1.36194	0.846964	1.14319	1.83828	1.55696	0.740875	1.00564	0.879678	1.36962	0.745056	0.584726	1.0245	1.4077	2.01631	1.54749	0.545064	0.600018	0.843168	1.19585	0.662035	0.664212	0.90892	1xTMT6plex [N-Term]	1	2	2	[C].FVYPLDFAR.[T]	P51881 [130-138]	1356.75
Q8QZS1	3-hydroxyisobutyryl-CoA hydrolase, mitochondrial [OS=Mus musculus]	+	No	1	0.725926		1.12153	0.863274	0.889688	1.15584	0.997808	0.970311	0.948806	1.06645	1.06411	0.920637	0.753193	1.14167	0.951551	0.977368	1.32272	0.892242	0.947585	1.19649	1.05526	1.02275	0.969686	0.769477	1xTMT6plex [N-Term]	1	1	2	[M].HTEAAEVLLER.[R]	Q8QZS1 [31-41]	1496.83
P29758	Ornithine aminotransferase, mitochondrial [OS=Mus musculus]	+	Yes	2	0.72708		1.10119	1.16382	1.00213	0.948204	1.10354	1.16135	0.938875	0.936882	1.03388	1.09036	0.936825	0.737346	1.14246	1.29192	0.933142	0.876584	1.04837	0.856208	0.906069	1.22611	1.03314	1.01182	2xTMT6plex [K5; K6]; 1xTMT6plex [N-Term]	1	1	4	[T].SVATKKTEQGPPSSEYIFER.[E]	P29758 [27-46]	2941.62
Q8BX10-1	Serine/threonine-protein phosphatase Pgam5, mitochondrial [OS=Mus musculus]	+	Yes	21	0.73206		1.47647	1.01733	0.859269	1.24708	1.26868	1.18394	0.829154	0.964953	1.22422	0.981673	0.977138	0.634547	0.875778	1.97801	0.925027	0.769624	1.05688	0.770421	1.06756	0.926146	1.09762	0.921253	1xTMT6plex [K10]; 1xTMT6plex [N-Term]	1	2	4	[A].VLFSAVAVGKPR.[G]	Q8BX10-1 [21-32]	1702.08
Q9EQI8	39S ribosomal protein L46, mitochondrial [OS=Mus musculus]		?		0.750366		1.08372	1.09593	0.866578	0.856922	0.939126	1.26466	0.888426	1.02521	0.962803	1.12356	1.036	1.01462	0.614657	0.799399	1.16679	0.922219	1.27283	1.12783	0.674979	1.11805	1.23475	1.01788	1xTMT6plex [N-Term]	1	1	6	[L].SLEAASSSSRSPWR.[L]	Q9EQI8 [31-44]	1749.91
P50544	Very long-chain specific acyl-CoA dehydrogenase, mitochondrial [OS=Mus musculus]	+	No	1	0.750988		1.09993	0.958802	1.07594	1.2343	1.18345	0.891132	1.02028	0.948274	1.12224	0.909206	0.907492	0.948171	1.20519	1.50069	1.04195	0.824072	0.910273	0.986131	0.948417	0.935667	0.98668	0.805272	1xTMT6plex [K8]; 1xTMT6plex [N-Term]	1	1	3	[E].ATQAVLDKPETLSSDASTR.[E]	P50544 [45-63]	2448.33
Q3UIU2	NADH dehydrogenase [ubiquinone] 1 beta subcomplex subunit 6 [OS=Mus musculus]		No	1	0.752282		0.915163	1.07657	1.09619	0.931847	1.0032	0.982095	1.05001	0.957864	0.960926	1.03121	0.96501	1.12736	1.05765	0.763719	1.17662	0.942435	0.894067	1.04789	0.931631	1.06924	0.975019	1.04935	1xAcetyl [N-Term]; 1xTMT6plex [K8]	1	1	4	[M].SGYTPDEKLR.[L]	Q3UIU2 [2-11]	1436.76
Q9DCM0	Persulfide dioxygenase ETHE1, mitochondrial [OS=Mus musculus]		Yes	7	0.75323		0.944399	1.16142	1.20175	0.977193	1.13493	0.966441	1.06867	0.889265	1.00925	1.03281	0.860193	1.11933	1.22649	0.962858	1.28685	0.778053	0.807979	1.03403	0.825783	1.18235	0.992702	0.923372	1xTMT6plex [N-Term]	1	1	14	[L].SQQSASGAPVLLR.[Q]	Q9DCM0 [14-26]	1542.88
Q925I1-1	ATPase family AAA domain-containing protein 3 [OS=Mus musculus]	+	No	1	0.759502		1.09671	1.04331	0.900647	0.946743	0.98775	1.1584	0.91629	1.01737	1.00491	1.06144	0.937267	0.761232	1.05037	1.28364	0.864597	0.86648	1.07979	0.933094	1.03922	0.993528	1.02875	1.16203	1xAcetyl [N-Term]; 2xTMT6plex [K7; K10]	1	2	14	[M].SWLFGIKGPKGEGTGPPLPLPPAQPGAEGGGDR.[G]	Q925I1-1 [2-34]	3741.02
P47738	Aldehyde dehydrogenase, mitochondrial [OS=Mus musculus]		No	1	0.763578		0.941572	0.941601	1.05189	1.05186	0.99043	0.895153	1.05613	1.00404	0.994427	0.945402	0.99607	0.965899	1.20644	1.19867	0.874051	0.910559	0.949067	1.04076	1.02228	0.981888	0.952098	0.902219	1xCarbamidomethyl [C20]; 1xTMT6plex [N-Term]	1	1	9	[L].LSAAATSAVPAPNHQPEVFCNQIFINNEWHDAVSR.[K]	P47738 [19-53]	4120.03
P56480	ATP synthase subunit beta, mitochondrial [OS=Mus musculus]		Yes	4	0.763864		0.87288	0.782645	0.896475	0.999834	0.782515	0.873025	1.0359	1.15552	0.904214	0.904365	0.756986	0.879779	1.47093	1.13767	0.68282	0.892152	1.02944	0.979048	1.45808	1.13942	0.601744	0.971929	1xTMT6plex [K6]; 1xTMT6plex [N-Term]	1	1	4	[Q].ASAAPKAGTATGR.[I]	P56480 [50-62]	1616.95
Q8BMS1	Trifunctional enzyme subunit alpha, mitochondrial [OS=Mus musculus]	+	No	1	0.76648		1.11947	1.06602	0.923077	0.969362	1.03336	1.15486	0.917923	0.994417	1.02759	1.06007	0.975779	0.871209	0.906781	1.11196	0.951697	1.01911	1.2727	0.912108	0.798441	1.16229	1.0946	0.923317	1xTMT6plex [K10]; 1xTMT6plex [N-Term]	1	1	6	[L].TRTHINYGVKGDVAVIR.[I]	Q8BMS1 [37-53]	2357.38
Q03265	ATP synthase subunit alpha, mitochondrial [OS=Mus musculus]		No	1	0.766957		1.15822	0.985894	0.879114	1.03278	1.01821	1.12146	0.905552	1.03007	1.04883	1.01554	1.0308	0.723834	0.962026	1.24286	0.845736	1.0579	1.2474	0.922949	0.919876	1.09454	0.994169	0.957918	1xOxidation [M8]; 1xTMT6plex [K2]; 1xTMT6plex [N-Term]	1	1	5	[L].QKTGTAEMSSILEERILGADTSVDLEETGR.[V]	Q03265 [44-73]	3710.92
P38647	Stress-70 protein, mitochondrial [OS=Mus musculus]		Yes	223	0.776981		0.816468	0.853388	1.11541	1.06715	0.910695	0.76509	1.15006	1.03106	0.938984	0.879897	0.80209	1.44674	1.20134	1.09563	1.068	0.653329	0.736808	1.0273	1.32908	0.94812	0.862685	0.828886	1xTMT6plex [N-Term]	1	1	4	[N].GDTFLGGEDFDQALLR.[H]	P38647 [269-284]	1983
P70404	Isocitrate dehydrogenase [NAD] subunit gamma 1, mitochondrial [OS=Mus musculus]	+	No	1	0.784681		1.02295	1.06254	1.02454	0.98636	1.04805	1.03709	0.99106	0.967321	1.0138	1.02782	0.953899	0.993755	1.02552	1.06614	1.09079	0.884468	0.940668	0.992139	0.969155	1.02423	1.01996	1.03927	1xTMT6plex [K12]; 1xTMT6plex [N-Term]	1	1	9	[S].ISSQQTIPPSAKYGGR.[H]	P70404 [39-54]	2148.22
Q9JKF7	39S ribosomal protein L39, mitochondrial [OS=Mus musculus]		Yes	24	0.788593		0.941129	0.943738	0.957589	0.954942	0.901215	0.985535	1.00731	1.05193	0.948013	0.992744	0.950376	1.11748	0.954093	1.12031	1.00085	0.722882	1.06907	1.08161	1.0051	0.957877	1.02051	0.99985	1xTMT6plex [N-Term]	1	1	8	[F].IATSPAAELSPTELTEMRNDLFNR.[E]	Q9JKF7 [24-47]	2905.49
Q8K3A0	iron-sulfur cluster co-chaperone protein HscB, mitochondrial [OS=Mus musculus]		No	1	0.793223		1.0931	1.19021	0.961046	0.882634	1.05052	1.23845	0.914896	0.95198	1.00007	1.13305	1.12193	0.678502	0.944253	1.11399	0.95039	0.935831	1.42485	0.742303	0.688788	1.30869	0.869788	1.22068	2xCarbamidomethyl [C14; C17]; 1xTMT6plex [K8]; 1xTMT6plex [N-Term]	1	1	2	[L].GSNAAAGKSIAPQCWNCGHAR.[E]	Q8K3A0 [27-47]	2671.33
P62245	40S ribosomal protein S15a [OS=Mus musculus]	+	Yes	2	0.797635		0.874201	1.16101	1.11911	0.842647	0.978323	1.03745	1.05119	0.939311	0.91895	1.09055	1.32949	1.04401	0.780061	0.638546	0.994266	1.12404	1.14968	0.922676	0.745582	1.05293	1.00092	1.2178	2xTMT6plex [K11; K18]; 1xTMT6plex [N-Term]	1	1	3	[M].VRMNVLADALKSINNAEKR.[G]	P62245 [2-20]	2829.67
Q8BUY5	Complex I assembly factor TIMMDC1, mitochondrial [OS=Mus musculus]		Yes	25	0.801286		0.970071	0.990003	0.948802	0.9297	0.920405	1.04342	0.983416	1.03648	0.953983	1.02612	0.844167	0.960433	1.14565	1.08879	0.897033	0.876129	0.988691	1.01965	1.1011	1.04195	1.02336	1.01305	1xTMT6plex [N-Term]	1	1	10	[A].AGAVAADSPGFVEDR.[E]	Q8BUY5 [25-39]	1690.86
Q60936	Atypical kinase COQ8A, mitochondrial [OS=Mus musculus]	+	No	1	0.810622		1.05429	0.976718	0.907496	0.979565	0.956759	1.07628	0.945069	1.0414	0.996372	1.01716	0.874952	0.810122	1.15013	1.15663	0.869563	0.962922	1.10935	1.01485	1.00001	1.06386	0.995993	0.991621	1xTMT6plex [K18]; 1xTMT6plex [N-Term]	1	1	2	[S].FHQDQSSVGGLTAEDIEKAR.[Q]	Q60936 [160-179]	2646.39
Q8BUY5	Complex I assembly factor TIMMDC1, mitochondrial [OS=Mus musculus]		Yes	27	0.814844		0.935507	0.931135	1.0792	1.08427	1.0096	0.862799	1.07385	0.99504	1.00459	0.926516	0.841225	1.0453	1.33503	1.05972	0.882241	1.07182	1.07086	0.881551	1.03271	0.989695	0.837936	0.951918	1xTMT6plex [N-Term]	1	1	5	[G].AVAADSPGFVEDR.[E]	Q8BUY5 [27-39]	1562.8
Q91VR2	ATP synthase subunit gamma, mitochondrial [OS=Mus musculus]	+	No	1	0.817465		1.12501	1.06298	0.949236	1.00463	1.0679	1.11983	0.930596	0.980363	1.04693	1.04211	0.904261	1.06761	0.819915	1.09383	1.24782	0.799154	1.04051	1.02331	0.877269	1.01176	1.11022	1.00434	1xTMT6plex [K4]; 1xTMT6plex [N-Term]	1	1	5	[M].ATLKDITR.[R]	Q91VR2 [26-33]	1375.87
Q9CXW2	28S ribosomal protein S22, mitochondrial [OS=Mus musculus]	+	Yes	54	0.820063		1.05486	0.996322	0.901178	0.954121	0.950612	1.10558	0.936748	1.03947	0.988133	1.03565	0.874093	1.0441	0.89205	1.05983	1.08896	0.815615	1.04758	1.17537	0.895458	0.906911	1.20186	0.998172	2xTMT6plex [K12; K13]; 1xTMT6plex [N-Term]	1	1	4	[L].SSEAESGSSEVKKPAFMDEEVQR.[I]	Q9CXW2 [54-76]	3214.65
O88696	ATP-dependent Clp protease proteolytic subunit, mitochondrial [OS=Mus musculus]		No	1	0.821944		0.880163	1.04607	0.952755	0.801644	0.838579	1.09795	0.993123	1.04237	0.87411	1.0904	0.92214	0.793087	1.26414	0.919412	0.706805	0.996112	0.917556	0.824337	1.38522	1.22845	0.804139	1.2386	1xTMT6plex [N-Term]	1	1	7	[F].PLIPIVVEQTGRGER.[A]	O88696 [53-67]	1893.11
Q9JIK5	Nucleolar RNA helicase 2 [OS=Mus musculus]		Yes	60	0.823364		0.95157	0.826534	0.881679	1.01506	0.838979	0.937455	0.994227	1.12765	0.946077	0.932043	1.06287	1.13975	0.780061	1.03274	0.922858	0.882636	1.44864	1.158	0.776321	0.988427	1.00925	0.798453	3xTMT6plex [K1; K2; K13]; 1xTMT6plex [N-Term]	1	1	3	[N].KKGPSEDDVDPPKSR.[K]	Q9JIK5 [60-74]	2571.49
P19783	Cytochrome c oxidase subunit 4 isoform 1, mitochondrial [OS=Mus musculus]		No	1	0.826503		1.15561	1.05187	0.900206	0.988992	1.04029	1.16848	0.901927	1.00191	1.04228	1.05388	0.959382	0.966325	0.780076	0.865299	1.15197	1.10957	1.29379	1.04272	0.669225	1.03567	1.14556	0.980409	1xTMT6plex [K7]; 1xTMT6plex [N-Term]	1	1	4	[R].AHGSVVKSEDY.[A]	P19783 [23-33]	1649.89
Q9ERS2	NADH dehydrogenase [ubiquinone] 1 alpha subcomplex subunit 13 [OS=Mus musculus]		No	1	0.826723		0.89403	0.946559	1.02577	0.968843	0.917067	0.922781	1.05494	1.02844	0.943147	0.973477	0.916681	0.940007	1.30813	0.985999	0.814863	1.02858	0.9528	1.00636	1.12615	1.04174	0.881377	0.997311	1xAcetyl [N-Term]; 1xOxidation [M9]; 3xTMT6plex [K4; K6; K21]	1	1	8	[M].AASKVKQDMPPPGGYGPIDYKRNLPR.[R]	Q9ERS2 [2-27]	3600.99
Q9D0M3	Cytochrome c1, heme protein, mitochondrial [OS=Mus musculus]	+	No	1	0.83286		1.01347	0.989531	0.935209	0.95783	0.947803	1.05809	0.96599	1.03291	0.978998	1.0221	0.874034	0.955034	1.0689	1.01733	1.06981	0.84985	0.945768	1.08147	1.0715	1.0118	0.969987	1.08451	1xTMT6plex [N-Term]	1	2	29	[A].SDLELHPPSYPWSHR.[G]	Q9D0M3 [85-99]	2050.03
Q9D8S9	BolA-like protein 1 [OS=Mus musculus]	+	Yes	23	0.833194		1.10092	1.04006	1.01152	1.0707	1.1136	1.02822	0.971405	0.960341	1.06944	0.998817	0.89527	1.10107	0.917876	1.21979	1.13216	0.856365	0.934268	0.853067	1.09369	1.04247	1.02674	0.927241	1xTMT6plex [N-Term]	1	1	6	[G].SAGSAAAGPVEAAIR.[A]	Q9D8S9 [23-37]	1556.86
P47934	Carnitine O-acetyltransferase [OS=Mus musculus]	+	Yes	29	0.83321		0.977624	1.05194	1.06977	0.994194	1.04583	0.983333	1.02676	0.9598	1.00379	1.00965	1.0033	1.01213	1.06486	0.91314	1.08405	1.01417	0.949498	1.08926	0.840639	0.981475	1.05765	0.989824	1xTMT6plex [K1]; 1xTMT6plex [N-Term]	1	1	3	[F].KAHQDALPR.[L]	P47934 [29-37]	1493.9
Q9R0X4	Acyl-coenzyme A thioesterase 9, mitochondrial [OS=Mus musculus]	+	Yes	2	0.837968		1.03576	1.02903	1.09557	1.10273	1.13475	0.939266	1.02886	0.93911	1.06565	0.966376	0.952832	1.13263	1.00113	1.17319	1.23127	0.79249	1.03112	0.950195	0.836017	1.00803	0.947634	0.943461	2xTMT6plex [K7; K20]; 1xTMT6plex [N-Term]	1	1	3	[L].SQGSQYKISEPLHIHQVRDKLR.[E]	Q9R0X4 [23-44]	3306.9
Q60597-3	Isoform 3 of 2-oxoglutarate dehydrogenase, mitochondrial [OS=Mus musculus]	+	Yes	432	0.838668		1.30028	1.06534	0.945969	1.15458	1.23003	1.12619	0.892141	0.943098	1.16004	1.00472	1.1794	0.490812	1.00621	1.40157	0.751377	1.32716	1.46406	0.651431	0.713805	1.07925	0.885149	1.04978	1xTMT6plex [N-Term]	1	4	3	[R].SSPYPTDVAR.[V]	Q60597-3 [472-481]	1321.69
P47791	Glutathione reductase, mitochondrial [OS=Mus musculus]		No	1	0.839568		0.891513	0.991953	1.01797	0.914892	0.90753	0.974446	1.03942	1.02107	0.926654	1.01286	0.911593	1.14472	1.06194	1.10397	0.742823	0.933166	1.10066	0.822531	1.14002	1.10722	1.04296	0.888391	1xOxidation [M2]; 1xTMT6plex [N-Term]	1	1	2	[C].AMASPGEPQPPAPDTSSFDYLVIGGGSGGLASARR.[A]	P47791 [26-60]	3661.81
P99028	Cytochrome b-c1 complex subunit 6, mitochondrial [OS=Mus musculus]		Yes	46	0.860771		0.951129	0.912247	0.93569	0.97557	0.889961	0.974946	1.0013	1.07012	0.952365	0.976214	0.994257	0.893702	1.11594	1.08771	0.801059	0.96833	1.04112	1.0022	1.16704	1.25824	0.880585	0.789816	1xCarbamidomethyl [C7]; 1xTMT6plex [N-Term]	1	1	4	[R].SQTEEDCTEELFDFLHAR.[D]	P99028 [59-76]	2456.12
P45952	medium-chain specific acyl-CoA dehydrogenase, mitochondrial [OS=Mus musculus]	+	No	1	0.86085		0.956879	0.996948	1.08743	1.04373	1.04054	0.916791	1.0545	0.969715	1.00903	0.966756	1.02059	0.937576	1.20534	1.21137	0.940549	0.875172	0.926995	1.03511	0.94704	1.02478	0.959492	0.915991	3xTMT6plex [K4; K8; K24]; 1xTMT6plex [N-Term]	1	1	9	[T].QHSKAAHKQEPGLGFSFELTEQQKEFQATAR.[K]	P45952 [23-53]	4445.41
Q9DCT2	NADH dehydrogenase [ubiquinone] iron-sulfur protein 3, mitochondrial [OS=Mus musculus]	+	No	1	0.861132		1.00798	1.07318	1.03542	0.972518	1.04369	1.03647	0.997448	0.963323	1.00541	1.03382	0.938715	1.0297	1.02393	0.983836	1.1282	0.904195	1.00461	1.04909	0.836265	1.04974	1.06828	0.983439	1xTMT6plex [K7]; 1xTMT6plex [N-Term]	1	1	26	[R].ESAAADKRPTVRPR.[S]	Q9DCT2 [36-49]	2012.18
Q9CPX7	28S ribosomal protein S16, mitochondrial [OS=Mus musculus]	+	No	1	0.86353		1.00415	1.12907	0.934102	0.830754	0.937977	1.20872	0.933834	0.999713	0.937708	1.12874	0.935564	1.29831	0.567623	0.849416	1.18737	0.776338	1.06592	1.16253	0.770697	0.956481	1.47283	0.956924	1xTMT6plex [K1]; 1xTMT6plex [N-Term]	1	1	15	[C].KAYHGGHLTIR.[L]	Q9CPX7 [10-20]	1711.02
Q9ERS2	NADH dehydrogenase [ubiquinone] 1 alpha subcomplex subunit 13 [OS=Mus musculus]		No	1	0.865306		0.9653	0.88245	0.907229	0.992404	0.875747	0.972688	0.990039	1.09128	0.955684	0.962999	0.910296	0.887723	1.1721	1.15473	0.772899	0.93942	0.919973	0.976645	1.37722	1.08725	0.847517	0.95423	1xAcetyl [N-Term]; 3xTMT6plex [K4; K6; K21]	1	1	4	[M].AASKVKQDMPPPGGYGPIDYKRNLPR.[R]	Q9ERS2 [2-27]	3585
P63087-2	Isoform Gamma-2 of Serine/threonine-protein phosphatase PP1-gamma catalytic subunit [OS=Mus musculus]	+	No	1	0.873758		0.856137	1.01905	1.07319	0.901619	0.918793	0.949555	1.07023	0.997251	0.916267	1.01625	0.958122	1.3771	0.875483	0.580218	1.22569	0.942894	0.985401	1.16933	0.837018	0.976992	1.11829	0.953462	1xAcetyl [N-Term]; 1xTMT6plex [K5]	1	2	15	[M].ADIDKLNIDSIIQR.[L]	P63087-2 [2-15]	1885.06
Q9D6J5	NADH dehydrogenase [ubiquinone] 1 beta subcomplex subunit 8, mitochondrial [OS=Mus musculus]		Yes	2	0.875758		0.956258	0.964667	0.98966	0.981033	0.94637	0.974746	1.01485	1.02546	0.970463	0.989225	0.886215	1.12839	1.02996	0.900423	1.04882	0.962147	0.989903	1.07972	1.00675	0.958297	1.03836	0.971019	1xOxidation [M]; 1xTMT6plex [K5]; 1xTMT6plex [N-Term]	1	1	13	[A].FHMTKDMLPGSYPR.[T]	Q9D6J5 [30-43]	2154.12
Q791T5-1	Mitochondrial carrier homolog 1 [OS=Mus musculus]	+	Yes	2	0.876267		0.954156	1.02141	1.0055	0.939293	0.959405	1.01582	1.00895	1.00343	0.962698	1.02492	1.00591	0.955395	1.06555	1.1058	0.845132	0.93716	1.09455	0.938919	0.976829	0.976133	1.01203	1.08659	1xOxidation [M18]; 1xTMT6plex [N-Term]	1	2	5	[M].GASDPEVAPWAPGGAAGMAGAGAGAGAR.[G]	Q791T5-1 [2-29]	2625.27
Q8R3F5	Malonyl-CoA-acyl carrier protein transacylase, mitochondrial [OS=Mus musculus]		?		0.878213		0.935001	0.970317	1.03419	0.996548	0.966967	0.93824	1.04162	1.00718	0.973913	0.977287	0.925585	1.06082	1.13844	1.10053	0.950251	0.870954	0.946226	0.955927	1.1194	1.08	0.920099	0.931757	1xTMT6plex [N-Term]	1	1	9	[A].SSLREPPPDAVDVAELLR.[D]	Q8R3F5 [21-38]	2193.21
Q3V3R1	Monofunctional C1-tetrahydrofolate synthase, mitochondrial [OS=Mus musculus]		Yes	4	0.881439		1.06204	0.998335	0.947891	1.00838	1.0067	1.05322	0.95918	1.01191	1.01869	1.01022	0.905591	1.0119	0.960049	1.10711	1.07016	0.878782	1.03249	1.06305	0.940183	0.963327	1.09152	0.975829	1xTMT6plex [N-Term]	1	1	11	[S].SSSGGGDPEGLR.[G]	Q3V3R1 [36-47]	1347.67
P36552	Oxygen-dependent coproporphyrinogen-III oxidase, mitochondrial [OS=Mus musculus]		No	1	0.881975		1.02124	1.00532	1.10641	1.12392	1.1299	0.908639	1.04338	0.943033	1.06553	0.948054	0.874125	1.16525	1.09076	1.32246	1.08949	0.784661	0.858059	0.902844	1.0682	1.01252	1.01937	0.812272	1xTMT6plex [N-Term]	1	1	4	[L].AGLAAAAFGHVQR.[A]	P36552 [75-87]	1497.85
Q8K1Z0	Ubiquinone biosynthesis protein COQ9, mitochondrial [OS=Mus musculus]	+	No	1	0.882384		1.05861	0.993644	0.901167	0.960087	0.953985	1.10262	0.93657	1.03929	0.991463	1.03268	0.835534	0.920723	1.05345	1.05514	1.08538	0.833874	1.07708	1.21912	0.821661	1.01667	1.12689	0.954482	1xTMT6plex [K6]; 1xTMT6plex [N-Term]	1	1	18	[R].SSEEQKQQPPHSSSQQHSETQGPEFSRPPPR.[Y]	Q8K1Z0 [46-76]	3972.96
Q9CXW2	28S ribosomal protein S22, mitochondrial [OS=Mus musculus]		Yes	54	0.88411		1.14719	1.09475	0.905358	0.948724	1.03862	1.20919	0.896676	0.990411	1.02866	1.08425	0.94632	1.04739	0.696316	1.09606	1.21968	0.770231	1.14248	1.16733	0.66142	0.964812	1.33378	0.954173	1xOxidation [M17]; 2xTMT6plex [K12; K13]; 1xTMT6plex [N-Term]	1	1	13	[L].SSEAESGSSEVKKPAFMDEEVQR.[I]	Q9CXW2 [54-76]	3230.65
P53026	60S ribosomal protein L10A [OS=Mus musculus]	+	No	1	0.885615		0.857756	0.981116	1.15291	1.00795	0.988918	0.850988	1.11853	0.97018	0.959428	0.951859	1.07652	1.49832	0.78076	0.868833	1.16972	0.839737	1.0146	1.00716	0.888779	0.886373	1.06962	0.899579	1xAcetyl [N-Term]; 1xTMT6plex [K3]	1	1	18	[M].SSKVSRDTLYEAVREVLHGNQR.[K]	P53026 [2-23]	2815.5
Q8CBY0	Glutamyl-tRNA(Gln) amidotransferase subunit C, mitochondrial [OS=Mus musculus]	+	No	1	0.892127		1.07799	1.03463	0.978583	1.01959	1.0549	1.05728	0.962197	0.983256	1.03724	1.01731	1.14919	0.812349	0.925053	1.04408	0.980833	1.0868	1.12279	0.921141	0.905837	1.11239	0.916299	1.02324	2xTMT6plex [K3; K9]; 1xTMT6plex [N-Term]	1	1	5	[F].ASKANPQGKVQAAGLGTQAPR.[L]	Q8CBY0 [21-41]	2737.6
Q9R0X4	Acyl-coenzyme A thioesterase 9, mitochondrial [OS=Mus musculus]		Yes	2	0.898056		1.03928	1.11638	1.15863	1.07861	1.20414	0.963535	1.03469	0.893029	1.07533	0.996956	1.19258	1.28755	0.623924	1.18849	1.19247	0.845028	1.12891	0.848585	0.701596	0.929137	1.16052	0.901207	1xTMT6plex [K7]; 1xTMT6plex [N-Term]	1	1	4	[L].SQGSQYKISEPLHIHQVR.[D]	Q9R0X4 [23-40]	2565.43
Q9D6J6	NADH dehydrogenase [ubiquinone] flavoprotein 2, mitochondrial [OS=Mus musculus]	+	No	1	0.910129		0.920962	0.942812	0.941437	0.91962	0.867028	1.00146	1.00386	1.0663	0.924515	1.00532	1.17278	1.08611	0.752682	1.08466	0.867563	0.821327	1.32308	1.05147	0.824367	0.997104	1.05953	0.959338	1xTMT6plex [N-Term]	1	1	13	[N].GAGGALFVHR.[D]	Q9D6J6 [32-41]	1213.7
P53026	60S ribosomal protein L10A [OS=Mus musculus]		No	1	0.913005		0.939853	1.03165	1.17877	1.07388	1.10787	0.875192	1.09189	0.926291	1.02621	0.95561	1.05286	1.46195	0.76085	0.979652	1.24037	0.858616	0.994431	0.992889	0.791554	0.844582	1.15994	0.862308	1xAcetyl [N-Term]; 1xTMT6plex [K3]	1	1	12	[M].SSKVSRDTLYEAVR.[E]	P53026 [2-15]	1882.02
Q9CQQ7	ATP synthase F(0) complex subunit B1, mitochondrial [OS=Mus musculus]	+	No	1	0.913499		0.88443	1.1279	1.01768	0.798003	0.900069	1.1083	1.0062	0.988716	0.889912	1.11517	1.01755	0.615092	1.38595	0.820062	0.581327	1.26835	1.04219	0.711147	1.21281	1.21945	0.76017	1.3659	1xTMT6plex [K11]; 1xTMT6plex [N-Term]	1	1	17	[A].PLPPLPEYGGKVR.[L]	Q9CQQ7 [43-55]	1881.14
Q07417	Short-chain specific acyl-CoA dehydrogenase, mitochondrial [OS=Mus musculus]	+	No	1	0.914794		1.04368	0.998486	0.95942	1.00284	1.00133	1.04072	0.969299	1.0103	1.01164	1.00877	0.976264	0.879704	1.05193	1.06394	0.957217	1.01376	1.0347	0.937915	1.05828	1.0645	0.921615	1.04018	1xOxidation [M16]; 1xTMT6plex [N-Term]	1	1	48	[R].LHTVYQSVELPETHQMLR.[Q]	Q07417 [25-42]	2426.27
Q8BMS4	Ubiquinone biosynthesis O-methyltransferase, mitochondrial [OS=Mus musculus]	+	No	1	0.915136		1.04931	0.909367	1.00898	1.16426	1.05874	0.90127	1.0148	1.00576	1.06484	0.914605	0.94436	1.3624	0.737632	0.943235	1.28962	0.961662	1.06706	1.15256	0.797663	0.857129	1.16367	0.723018	1xTMT6plex [N-Term]	1	1	2	[Y].STSQTTVDSR.[E]	Q8BMS4 [87-96]	1310.67
Q8BSF4	Phosphatidylserine decarboxylase proenzyme, mitochondrial [OS=Mus musculus]	+	No	1	0.915318		1.02939	1.00983	0.942955	0.961217	0.970664	1.07092	0.961353	1.01951	0.989603	1.02953	0.886344	0.93221	1.06551	0.980364	0.917557	1.07089	1.02374	0.884144	1.15065	0.99011	0.956202	1.14228	1xTMT6plex [N-Term]	1	1	4	[N].FHTAPVR.[S]	Q8BSF4 [50-56]	1056.62
Q9Z1J3-1	Cysteine desulfurase, mitochondrial [OS=Mus musculus]		Yes	46	0.920162		0.932334	0.978044	1.0593	1.00979	0.987623	0.923292	1.05273	0.993797	0.981496	0.971977	0.939163	1.04	1.17902	1.22241	0.858365	0.863715	0.907891	0.912818	1.16068	1.00417	0.954876	0.956887	1xTMT6plex [N-Term]	1	1	5	[G].PHSPVHSEAEAVLRPLYMDVQATTPLDPR.[V]	Q9Z1J3-1 [46-74]	3455.79
Q3KNM2	E3 ubiquitin-protein ligase MARCH5 [OS=Mus musculus]	+	Yes	2	0.920344		0.922649	0.972585	0.928779	0.881092	0.856937	1.04717	0.988509	1.06431	0.912047	1.03513	0.880346	0.818307	1.26688	0.897289	0.691115	1.14774	1.0298	0.815025	1.34811	1.09151	0.783757	1.23013	1xOxidation [M8]; 1xTMT6plex [N-Term]	1	1	5	[M].PDQALQQMLDR.[S]	Q3KNM2 [2-12]	1559.8
Q8BFR5	elongation factor Tu, mitochondrial [OS=Mus musculus]	+	No	1	0.924509		1.20735	1.04501	0.951166	1.09893	1.14839	1.09867	0.917987	0.965117	1.10834	1.00856	0.902558	0.995956	0.855446	1.37959	1.26283	0.68259	0.986203	1.10256	0.806589	0.943476	1.18638	0.895827	2xTMT6plex [K5; K6]; 1xTMT6plex [N-Term]	1	2	12	[L].AVEAKKTYVR.[D]	Q8BFR5 [44-53]	1852.16
Q9CR68	cytochrome b-c1 complex subunit Rieske, mitochondrial [OS=Mus musculus]		No	1	0.925423		1.0833	0.996229	0.939909	1.02206	1.0182	1.05992	0.950762	1.01155	1.02996	1.00773	0.897783	0.840577	1.11392	1.25649	0.874938	0.958443	0.964878	0.94087	1.12889	1.00826	1.01958	0.995352	1xTMT6plex [K6]; 1xTMT6plex [N-Term]	1	1	38	[F].SHTDVKVPDFSDYR.[R]	Q9CR68 [79-92]	2124.11
Q91VR2	ATP synthase subunit gamma, mitochondrial [OS=Mus musculus]		No	1	0.93299		1.17722	1.0716	0.960502	1.05518	1.13072	1.11566	0.922934	0.960886	1.0865	1.02968	0.758042	1.17589	0.834873	1.17242	1.39475	0.692321	0.984611	1.06569	0.832353	1.03128	1.19537	0.862402	1xTMT6plex [K4]; 1xTMT6plex [N-Term]	1	1	5	[M].ATLKDITRR.[L]	Q91VR2 [26-34]	1531.97
Q9CZ42-1	ATP-dependent (S)-NAD(P)H-hydrate dehydratase [OS=Mus musculus]	+	No	1	0.933362		1.04897	1.046	1.01537	1.01826	1.06509	1.03016	0.984255	0.969353	1.03245	1.01394	0.891279	1.03547	1.02601	0.970609	1.11822	1.00853	0.974468	1.0609	0.872692	1.09333	1.11733	0.831163	1xTMT6plex [K9]; 1xTMT6plex [N-Term]	1	2	3	[L].SLHTAHATKDMENLFQLVR.[N]	Q9CZ42-1 [36-54]	2669.46
A2APY7-1	Arginine-hydroxylase NDUFAF5, mitochondrial [OS=Mus musculus]		No	1	0.933602		1.15561	0.974939	0.883906	1.04771	1.02145	1.10299	0.911174	1.03085	1.05296	1.00502	1.11539	0.744358	0.873774	1.21667	0.852543	1.08967	1.51475	0.827574	0.750225	1.01452	0.893317	1.10721	1xTMT6plex [N-Term]	1	1	24	[E].VASGVPPSGSTSPR.[A]	A2APY7-1 [29-42]	1527.83
Q9CXJ1	Probable glutamate--tRNA ligase, mitochondrial [OS=Mus musculus]		No	1	0.938161		1.06535	0.994883	0.95501	1.02265	1.01742	1.04175	0.962878	1.00824	1.0258	1.00308	0.966667	0.951013	0.970954	1.10444	1.00949	0.96348	1.19784	0.997038	0.829836	1.00645	1.02521	0.977582	1xTMT6plex [N-Term]	1	1	4	[E].ASLGPDPGAPVR.[V]	Q9CXJ1 [27-38]	1365.77
Q9R0X4	Acyl-coenzyme A thioesterase 9, mitochondrial [OS=Mus musculus]		No	1	0.94552		1.03427	0.999382	1.01916	1.05474	1.05409	0.980591	1.00099	0.982165	1.03529	0.981558	0.99834	1.07272	0.931902	1.03782	1.17221	0.895836	1.02639	1.07116	0.848941	1.00474	1.02221	0.917727	1xTMT6plex [K8]; 1xTMT6plex [N-Term]	1	1	7	[G].LSQGSQYKISEPLHIHQVR.[D]	Q9R0X4 [22-40]	2678.51
Q9D6J6	NADH dehydrogenase [ubiquinone] flavoprotein 2, mitochondrial [OS=Mus musculus]		No	1	0.946065		0.950102	0.983101	1.0048	0.971069	0.954659	0.978408	1.01944	1.01457	0.968568	0.997425	0.938384	0.942547	1.17738	1.13168	0.904009	0.870018	0.950918	1.0132	1.07959	1.03554	0.949719	1.00701	1xTMT6plex [K29]; 1xTMT6plex [N-Term]	1	1	15	[N].GAGGALFVHRDTPENNPDTPFDFTPENYKR.[I]	Q9D6J6 [32-61]	3820.91
Q62465	Synaptic vesicle membrane protein VAT-1 homolog [OS=Mus musculus]	+	Yes	54	0.947655		0.572191	0.826275	1.22828	0.85058	0.702813	0.672707	1.3076	1.06457	0.748196	0.879631	0.44891	1.0094	2.46449	0.742046	0.62661	0.875933	0.424207	1.14579	1.62372	1.39897	0.412064	0.827857	1xTMT6plex [N-Term]	1	1	4	[A].SASAPPLR.[C]	Q62465 [55-62]	1027.61
Q03265	ATP synthase subunit alpha, mitochondrial [OS=Mus musculus]		Yes	9	0.949398		1.12221	1.01824	0.933652	1.02898	1.04775	1.0906	0.933735	1.00009	1.04784	1.01833	0.905168	0.82773	1.06831	1.40865	0.969486	0.7654	0.957616	0.964434	1.07822	1.09497	1.02121	0.938818	1xTMT6plex [N-Term]	1	1	6	[M].SSILEER.[I]	Q03265 [52-58]	1062.6
O55028	[3-methyl-2-oxobutanoate dehydrogenase [lipoamide]] kinase, mitochondrial [OS=Mus musculus]	+	No	1	0.957611		0.949671	0.812706	0.897572	1.04884	0.852398	0.905449	1.00775	1.12275	0.957031	0.912467	0.856296	1.4757	0.691253	0.682266	1.47211	0.716717	1.05024	1.58049	0.737522	0.81885	1.19257	0.725976	1xTMT6plex [N-Term]	1	1	3	[R].STSATDTHHVELAR.[E]	O55028 [31-44]	1753.9
P17665	Cytochrome c oxidase subunit 7C, mitochondrial [OS=Mus musculus]	+	No	1	0.959911		1.00296	0.987661	0.945304	0.959944	0.9481	1.04481	0.974273	1.03065	0.977154	1.01793	0.928789	0.979924	1.01411	1.08343	0.927564	0.920468	1.10598	0.848975	1.13698	1.17996	0.886581	0.987239	2xTMT6plex [K9; K18]; 1xTMT6plex [N-Term]	1	1	3	[R].SHYEEGPGKNLPFSVENKWR.[L]	P17665 [17-36]	3061.65
Q925N0	Sideroflexin-5 [OS=Mus musculus]	+	Yes	2	0.961672		0.917805	0.977666	1.04229	0.978473	0.956621	0.937997	1.04843	1.00589	0.962255	0.983425	1.0797	0.937245	1.12834	1.16931	0.693745	1.02371	0.996752	0.767514	1.2534	1.15841	0.848053	0.94381	1xAcetyl [N-Term]; 1xTMT6plex [K30]	1	1	3	[M].ADTATTASAASAAASAPNASTDAPPFQLGKPR.[F]	Q925N0 [2-33]	3285.65
Q9CXT8	mitochondrial-processing peptidase subunit beta [OS=Mus musculus]		No	1	0.96941		0.988642	0.995315	0.975327	0.968789	0.96425	1.02049	0.991466	1.01655	0.980205	1.01178	0.945327	0.994567	1.0345	1.16902	0.905293	0.866303	1.02624	0.927465	1.09593	0.993723	0.992704	1.04892	1xTMT6plex [N-Term]	1	1	5	[R].STQAAPQVVLNVPETQVT.[C]	Q9CXT8 [44-61]	2111.15
Q9D172	ES1 protein homolog, mitochondrial [OS=Mus musculus]	+	No	1	0.971803		1.14096	0.963036	0.943083	1.11732	1.07602	1.02116	0.947312	1.00448	1.08085	0.967355	0.84742	1.11704	0.877473	1.21504	1.22586	0.801645	1.35958	1.10092	0.552949	0.919433	1.13672	0.845915	1xTMT6plex [N-Term]	1	1	3	[A].LHSSAPRPGAR.[V]	Q9D172 [32-42]	1377.79
Q9QZ23	NFU1 iron-sulfur cluster scaffold homolog, mitochondrial [OS=Mus musculus]	+	Yes	28	0.975861		1.0677	1.0136	0.947939	0.998526	1.01211	1.06927	0.954224	1.00663	1.01882	1.02032	0.931766	0.789311	1.1416	1.37446	0.845198	0.836807	1.04074	0.91898	1.06017	1.03883	0.98053	1.04162	2xTMT6plex [K15; K20]; 1xTMT6plex [N-Term]	1	1	4	[F].MFIQTQDTPNPNSLKFIPGKPVLETR.[T]	Q9QZ23 [57-82]	3659.06
Q91YT0	NADH dehydrogenase [ubiquinone] flavoprotein 1, mitochondrial [OS=Mus musculus]		No	1	0.979192		1.05719	0.967006	0.928091	1.01465	0.981168	1.04193	0.957717	1.03192	1.01249	0.997874	0.881226	0.917393	1.07453	1.36551	0.902129	0.769829	0.997957	0.948646	1.14916	1.01976	0.994994	0.978871	3xTMT6plex [K8; K9; K16]; 1xTMT6plex [N-Term]	1	1	11	[F].SSGTTAPKKTSFGSLKDEDRIFTNLYGR.[H]	Q91YT0 [21-48]	3993.22
Q9CPW2	Ferredoxin-2, mitochondrial [OS=Mus musculus]		No	1	0.981869		1.10833	0.977071	0.995742	1.12951	1.10361	0.981249	0.977075	0.981253	1.08292	0.958754	0.825702	1.35346	0.75206	0.977599	1.4953	0.775851	1.05898	1.12337	0.761413	0.978837	1.10654	0.790884	1xTMT6plex [N-Term]	1	1	7	[R].AGEEAADSPELPR.[D]	Q9CPW2 [44-56]	1570.79
P52825	Carnitine O-palmitoyltransferase 2, mitochondrial [OS=Mus musculus]	+	No	1	0.982647		1.0055	0.946743	0.950538	1.00953	0.955765	0.996007	0.986791	1.03814	0.992217	0.982851	0.923601	0.815463	1.22131	1.29451	0.74588	0.936261	1.02154	0.945135	1.14774	0.969485	0.939925	1.03914	1xOxidation [M18]; 1xTMT6plex [N-Term]	1	1	3	[L].SAVSGPAEYLQHSIVPTMHYQDSLPR.[L]	P52825 [26-51]	3128.57
Q566J8	Atypical kinase COQ8B, mitochondrial [OS=Mus musculus]	+	Yes	46	0.982714		1.04909	0.992442	1.00202	1.05922	1.05121	0.990442	0.990707	0.98871	1.03934	0.981238	1.0158	1.00534	0.95098	1.13578	1.12046	0.861801	1.1084	1.09024	0.767492	1.10297	1.03687	0.803875	1xTMT6plex [N-Term]	1	1	7	[S].VHQDQPGR.[G]	Q566J8 [46-53]	1165.63
Q9D8T7	SRA stem-loop-interacting RNA-binding protein, mitochondrial [OS=Mus musculus]		?		0.984201		0.998146	0.967399	0.870211	0.897868	0.868597	1.11168	0.939193	1.07927	0.937451	1.04409	0.67253	0.658863	1.48618	1.08806	0.636081	1.08822	0.99738	0.647577	1.59285	1.35803	0.61497	1.15926	1xTMT6plex [N-Term]	1	2	4	[R].SSTGRPIAFVR.[K]	Q9D8T7 [14-24]	1419.83
Q9D2R8	28S ribosomal protein S33, mitochondrial [OS=Mus musculus]		No	1	0.984566		0.936923	0.991024	1.00517	0.950299	0.941769	0.985925	1.02101	1.01575	0.956605	1.00664	0.847007	1.37769	0.838322	0.93836	1.23691	0.694545	0.911149	1.15474	0.981368	0.905955	1.18525	0.928706	1xTMT6plex [N-Term]	1	1	5	[M].SPLSEYALR.[M]	Q9D2R8 [2-10]	1264.71
Q9CQ40	39S ribosomal protein L49, mitochondrial [OS=Mus musculus]		Yes	29	0.989094		0.987989	0.95158	0.982677	1.02028	0.970873	0.968355	1.00655	1.02429	0.994459	0.974697	0.977907	0.899434	1.14231	1.07732	0.840865	1.06519	0.918508	0.925166	1.22921	1.00357	0.891205	1.02932	1xTMT6plex [N-Term]	1	1	3	[Q].TQGPPDNPGFVESVDEYQFVER.[L]	Q9CQ40 [29-50]	2739.31
Q91YP2	Neurolysin, mitochondrial [OS=Mus musculus]		No	1	0.989452		0.978905	1.039	1.0189	0.959971	0.99741	1.01972	1.00501	0.98636	0.983805	1.02483	0.805245	1.0968	1.11297	1.09761	1.09212	0.761683	0.935209	1.05813	0.965747	0.990922	1.08871	0.994854	1xTMT6plex [N-Term]	1	1	7	[M].SSYTAAGR.[N]	Q91YP2 [38-45]	1041.55
Q9DCS9	NADH dehydrogenase [ubiquinone] 1 beta subcomplex subunit 10 [OS=Mus musculus]	+	Yes	2	0.989463		1.01134	1.11112	1.11643	1.01617	1.12909	0.995245	1.02504	0.918137	1.03666	1.02016	1.07291	0.577456	1.42475	1.35769	0.643532	1.10877	0.930851	0.705891	1.11767	1.05295	0.810295	1.19724	1xTMT6plex [K6]; 1xTMT6plex [N-Term]	1	1	15	[M].PDSWDKDVYPEPPSR.[T]	Q9DCS9 [2-16]	2246.15
Q9CQ75	NADH dehydrogenase [ubiquinone] 1 alpha subcomplex subunit 2 [OS=Mus musculus]	+	Yes	26	0.989931		1.00713	1.04257	0.934565	0.902796	0.941232	1.11557	0.954035	1.02083	0.96084	1.06429	0.97821	0.756279	1.12761	1.00872	0.726117	1.14768	1.22212	0.618441	1.22194	1.20039	0.724001	1.26849	1xTMT6plex [N-Term]	1	1	3	[R].SPGSQGVRDFIVQR.[Y]	Q9CQ75 [27-40]	1774.98
P52825	Carnitine O-palmitoyltransferase 2, mitochondrial [OS=Mus musculus]		No	1	0.990025		1.04139	0.976908	1.03638	1.10479	1.07927	0.942618	1.01294	0.977384	1.05486	0.954814	1.00012	0.886538	1.15215	1.50516	0.841777	0.81766	1.05752	0.876951	0.997675	0.988895	0.950746	0.9248	1xTMT6plex [N-Term]	1	1	4	[L].SAVSGPAEYLQHSIVPTMHYQDSLPR.[L]	P52825 [26-51]	3112.57
Q9CXJ1	Probable glutamate--tRNA ligase, mitochondrial [OS=Mus musculus]		No	1	0.991322		1.07847	0.985718	0.97356	1.06517	1.04996	1.01249	0.971317	0.997697	1.04754	0.983448	0.795408	0.956239	1.1623	1.33065	1.05254	0.759431	0.970948	0.99867	1.02347	1.06146	0.995331	0.893553	1xTMT6plex [N-Term]	1	1	4	[A].SLGPDPGAPVRVR.[F]	Q9CXJ1 [28-40]	1549.9
Q9DC70	NADH dehydrogenase [ubiquinone] iron-sulfur protein 7, mitochondrial [OS=Mus musculus]		No	1	0.991621		0.973967	1.08953	1.12654	1.00704	1.09721	0.967154	1.04471	0.927369	1.01752	1.0104	1.18059	0.611245	1.34231	1.27464	0.631187	1.14672	0.938373	0.728841	1.11489	1.03922	0.79265	1.19933	2xTMT6plex [K18; K27]; 1xTMT6plex [N-Term]	1	1	8	[G].PSPSPSPSLSSTQSAVSKAGAGAVVPKLSHLPR.[S]	Q9DC70 [36-68]	3885.22
Q8K0Z7	Translational activator of cytochrome c oxidase 1 [OS=Mus musculus]	+	Yes	55	0.991751		1.0042	0.985131	0.960075	0.97866	0.964108	1.0261	0.982346	1.0232	0.986473	1.00798	0.950645	1.0862	0.910195	1.06548	1.14604	0.747903	0.992744	1.20188	0.874965	0.929658	1.12541	0.968882	2xTMT6plex [K5; K8]; 1xTMT6plex [N-Term]	1	1	10	[S].AGHNKWSKVR.[H]	Q8K0Z7 [55-64]	1870.14
Q9JHI5	Isovaleryl-CoA dehydrogenase, mitochondrial [OS=Mus musculus]	+	No	1	0.992183		1.03161	0.984715	1.01349	1.06176	1.04553	0.971609	1.00253	0.989185	1.03422	0.974065	0.965216	0.828605	1.21376	1.34867	0.850976	0.903021	1.00254	0.929611	1.03541	1.06655	0.932103	0.923546	1xTMT6plex [K18]; 1xTMT6plex [N-Term]	1	1	4	[A].HSILPVDDDINGLNEEQKQLR.[H]	Q9JHI5 [31-51]	2891.56
Q3V3R1	Monofunctional C1-tetrahydrofolate synthase, mitochondrial [OS=Mus musculus]	+	Yes	4	0.992509		1.03288	0.989687	0.972605	1.01505	1.00459	1.01756	0.980725	1.00835	1.01297	0.997951	0.832895	0.986336	1.12295	1.19955	1.02894	0.810432	0.981385	1.10134	0.94232	0.930962	1.09152	0.971373	1xTMT6plex [N-Term]	1	1	11	[S].SSSGGGDPEGLRGR.[R]	Q3V3R1 [36-49]	1560.79
P60603	Reactive oxygen species modulator 1 [OS=Mus musculus]	+	Yes	2	0.992652		1.00316	1.05179	1.01624	0.969245	1.01945	1.03499	0.994489	0.978598	0.997629	1.02928	1.16049	0.630943	1.19203	1.39756	0.68158	0.913748	1.1618	0.798797	0.975199	1.03817	0.828899	1.22078	1xCarbamidomethyl [C14]; 1xTMT6plex [N-Term]	1	1	2	[M].PVAVGPYGQSQPSCFDR.[V]	P60603 [2-18]	2094.03
Q9CR59	Growth arrest and DNA damage-inducible proteins-interacting protein 1 [OS=Mus musculus]	+	Yes	25	0.992998		0.901363	0.96735	1.09309	1.01853	0.985275	0.884964	1.08074	0.988699	0.974141	0.956418	0.809699	1.72779	0.704738	0.888498	1.42676	0.607163	0.966349	1.13772	0.862028	0.879295	1.23042	0.759534	1xTMT6plex [N-Term]	1	1	11	[S].YRAPPPPR.[R]	Q9CR59 [25-32]	1182.69
