# Supplementary material for: Protease-independent control of parthanatos by HtrA2/Omi
Source: Cell Mol Life Sci. 2023 Aug 18;80(9):258. doi: 10.1007/s00018-023-04904-7 (PMC10439076; doi:10.1007/s00018-023-04904-7)
Supplement: Supplementary file 8 — Supplementary file8 (XLSX 156 KB) [file 18_2023_4904_MOESM8_ESM.xlsx]

## Sheet: Tabelle1
						WT MNNG/WT			KO MNNG/KO			WT/KO			WT MNNG/KO MNNG			WT MNNG/KO			KO MNNG/WT
Master Protein Accession	Master Protein Description	Internal Peptide?	Position of Peptide N Terminus Within Mature Master Protein	q-Value	ANOVA Significant?	Candidate?	t-Test	Scaled Abundance	Candidate?	t-Test	Scaled Abundance	Candidate?	t-Test	Scaled Abundance	Candidate?	t-Test	Scaled Abundance	Candidate?	t-Test	Scaled Abundance	Candidate?	t-Test	Scaled Abundance	Modifications	Annotated Sequence
O08600	endonuclease G, mitochondrial [OS=Mus musculus]	Yes	2	0.002	Yes		0.338524	-0.106923		0.0467112	0.21707		0.00229705	-0.471516	Yes	0.0015841	-0.795508		0.00301101	-0.578438	Yes	0.00132927	0.688585	1xTMT6plex [K18]; 1xTMT6plex [N-Term]	[A].DLPALPGGPAGGTGELAKYGLPGVAQLR.[S]
O08600	endonuclease G, mitochondrial [OS=Mus musculus]	No	1	0.00345455	Yes		0.0773215	-0.145016		0.329177	0.118051		0.00333145	-0.433085	Yes	0.00235524	-0.696153		0.000701123	-0.578102		0.00660969	0.551137	1xTMT6plex [K19]; 1xTMT6plex [N-Term]	[A].ADLPALPGGPAGGTGELAKYGLPGVAQLR.[S]
O35143	ATPase inhibitor, mitochondrial [OS=Mus musculus]	Yes	3	0.0130612	Yes		0.230398	0.22396		0.654999	0.0950081	Yes	0.00982326	-0.841699	Yes	0.0153998	-0.712747		0.0552152	-0.617739	Yes	0.000844853	0.936707	1xTMT6plex [K22]; 1xTMT6plex [N-Term]	[S].DSSDSMDTGAGSIREAGGAFGKR.[E]
O35143	ATPase inhibitor, mitochondrial [OS=Mus musculus]	Yes	4	0.0373333	Yes		0.0570351	0.213853		0.092172	0.134729		0.00405288	-0.307367		0.0585401	-0.228243		0.292235	-0.0935136		0.00251985	0.442096	1xOxidation [M5]; 1xTMT6plex [N-Term]	[D].SSDSMDTGAGSIR.[E]
O55125	Protein NipSnap homolog 1 [OS=Mus musculus]	Yes	36	0.0229333	Yes		0.820762	0.0342938		0.815261	0.0359651	Yes	0.00629649	-0.587936	Yes	0.0248401	-0.589607		0.0278234	-0.553642	Yes	0.00621959	0.623901	1xTMT6plex [K2]; 1xTMT6plex [N-Term]	[Y].SKDSEGSWFR.[S]
P05063	Fructose-bisphosphate aldolase C [OS=Mus musculus]	No	1	0.0129565	Yes		0.597027	-0.0420506		0.787609	-0.135914	Yes	0.0196962	-1.42281	Yes	0.0103845	-1.32895	Yes	0.0180511	-1.46486	Yes	0.011434	1.2869	2xTMT6plex [K12; K13]; 1xTMT6plex [N-Term]	[M].PHSYPALSAEQKKELSDIALR.[I]
P18155	Bifunctional methylenetetrahydrofolate dehydrogenase/cyclohydrolase, mitochondrial [OS=Mus musculus]	No	1	0.0219718	Yes		0.099006	0.224402		0.544055	0.0576237		1.43337e-05	-0.496708		0.0706636	-0.32993		0.061142	-0.272306		0.00301847	0.554332	1xTMT6plex [N-Term]	[N].EAVVISGR.[K]
P97287	Induced myeloid leukemia cell differentiation protein Mcl-1 homolog [OS=Mus musculus]	Yes	17	0.0165902	Yes		0.00691473	0.29988		0.0179547	0.210308		0.0109536	-0.257564		0.03906	-0.167992		0.513129	0.0423161		0.000967759	0.467872	1xTMT6plex [K6]; 1xTMT6plex [N-Term]	[L].VAEEAKAR.[R]
Q64442	Sorbitol dehydrogenase [OS=Mus musculus]	No	1	0.0369505	Yes		0.148322	-0.105811		0.507697	0.0391166		0.00590187	0.338949		0.016449	0.194022		0.0230361	0.233139		0.0030095	-0.299833	1xAcetyl [N-Term]; 1xTMT6plex [K5]	[M].AAPAKGENLSLVVHGPGDIR.[L]
Q69ZP3-3	Isoform 3 of Probable hydrolase PNKD [OS=Mus musculus]	Yes	41	0.0297778	Yes		0.068155	-0.328669		0.981062	-0.00286154		0.0801739	-0.276154	Yes	0.00926135	-0.601962		0.00550984	-0.604823		0.111842	0.273293	1xCarbamidomethyl [C9]; 1xTMT6plex [K10]; 1xTMT6plex [N-Term]	[A].LQSHSSPECKEEPEPLSPELEYIPR.[K]
Q8BGT5	Alanine aminotransferase 2 [OS=Mus musculus]	Yes	24	0.0179394	Yes		0.244441	0.0581179		0.487202	-0.099728		0.00637475	-0.535108		0.0145853	-0.377262		0.0120644	-0.47699		0.00627827	0.43538	1xTMT6plex [K13]; 1xTMT6plex [N-Term]	[S].HSSAAAEASAALKVRPERSPR.[D]
Q8BGT5	Alanine aminotransferase 2 [OS=Mus musculus]	Yes	24	0.0366476	Yes		0.622204	-0.0285765		0.325153	-0.235304	Yes	0.0225285	-0.630288		0.0299999	-0.42356	Yes	0.0177328	-0.658865		0.0430056	0.394984	1xTMT6plex [K13]; 1xTMT6plex [N-Term]	[S].HSSAAAEASAALKVRPER.[S]
Q8BGT5	Alanine aminotransferase 2 [OS=Mus musculus]	Yes	25	0.00181818	Yes		0.289392	0.0733522		0.569856	0.0841203	Yes	0.00438842	-0.79201	Yes	0.000169983	-0.802778	Yes	0.00482439	-0.718658	Yes	0.000344076	0.87613	1xTMT6plex [K12]; 1xTMT6plex [N-Term]	[H].SSAAAEASAALKVRPERSPR.[D]
Q8BGT5	Alanine aminotransferase 2 [OS=Mus musculus]	Yes	25	0.00330435	Yes		0.0823069	0.158334		0.288518	0.232283	Yes	0.00141681	-0.768809	Yes	0.00884402	-0.842758		0.00491435	-0.610475	Yes	0.00418748	1.00109	1xTMT6plex [K12]; 1xTMT6plex [N-Term]	[H].SSAAAEASAALKVRPER.[S]
Q8BGT5	Alanine aminotransferase 2 [OS=Mus musculus]	Yes	26	0.00557143	Yes		0.128704	0.0957384		0.962506	-0.0112495	Yes	0.00554051	-0.925503	Yes	0.006228	-0.818516	Yes	0.008974	-0.829765	Yes	0.00368668	0.914254	1xTMT6plex [K11]; 1xTMT6plex [N-Term]	[S].SAAAEASAALKVRPER.[S]
Q8BIP0	Aspartate--tRNA ligase, mitochondrial [OS=Mus musculus]	No	1	0.0191765	Yes		0.161574	-0.0882628		0.390819	-0.0583016		0.0100655	-0.295098		0.00228418	-0.325059		0.00194745	-0.383361		0.0161863	0.236796	1xTMT6plex [N-Term]	[L].ALSSQRIPEFSSFVAR.[T]
Q8BJ03-1	Cytochrome c oxidase assembly protein COX15 homolog [OS=Mus musculus]	Yes	47	0.00868571	Yes		0.135186	-0.137423		0.866243	0.0122921		0.00411714	-0.362066		0.00301372	-0.511781		0.000287339	-0.499489		0.0148439	0.374358	1xTMT6plex [K12]; 1xTMT6plex [N-Term]	[Y].STITEVALQSGKGTVSLPSR.[A]
Q8BMF4	Dihydrolipoyllysine-residue acetyltransferase component of pyruvate dehydrogenase complex, mitochondrial [OS=Mus musculus]	No	1	0.0271529	Yes		0.309106	0.145073	Yes	0.00225059	0.556916		0.884992	0.0145514		0.0253577	-0.397291		0.210918	0.159625		0.00606124	0.542364	1xOxidation [M18]; 1xTMT6plex [K8]; 1xTMT6plex [N-Term]	[S].YSLPPHQKVPLPSLSPTMQAGTIAR.[W]
Q8BTW8	CDK5 regulatory subunit-associated protein 1 [OS=Mus musculus]	Yes	2	0.01288	Yes		0.429128	-0.124627		0.506679	-0.077996		0.00217448	-0.564406	Yes	0.018198	-0.611037	Yes	0.0105517	-0.689033		0.00615024	0.48641	1xCarbamidomethyl [C8]; 2xTMT6plex [K14; K20]; 1xTMT6plex [N-Term]	[Q].SSVSSTPCPSPEAKSSEAQKDFSSR.[L]
Q8R4N0	Citrate lyase subunit beta-like protein, mitochondrial [OS=Mus musculus]	Yes	13	0.0179701	Yes		0.22985	-0.141391		0.719437	-0.0710562	Yes	0.0126168	-0.591319	Yes	0.0139158	-0.661653	Yes	0.00836485	-0.732709		0.0230908	0.520263	1xTMT6plex [K7]; 1xTMT6plex [N-Term]	[Y].SSLSNHKYVPR.[R]
Q8VCF0	Mitochondrial antiviral-signaling protein [OS=Mus musculus]	Yes	2	0.0097	Yes		0.203195	-0.111723		0.195745	0.109007		0.00930281	-0.314846		0.00219287	-0.535576		0.000222737	-0.426569		0.01154	0.423853	2xTMT6plex [K6; K9]; 1xTMT6plex [N-Term]	[M].TFAEDKTYKYIR.[D]
Q99KE1	NAD-dependent malic enzyme, mitochondrial [OS=Mus musculus]	No	1	0.00430769	Yes		0.800663	-0.0254384		0.588384	-0.0464993		0.00311987	-0.575829	Yes	0.00266517	-0.554768		0.00108473	-0.601267		0.0061857	0.52933	1xOxidation [M11]; 3xTMT6plex [K4; K6; K8]; 1xTMT6plex [N-Term]	[R].VHLKEKGKPLMLNPR.[T]
Q9CQ40	39S ribosomal protein L49, mitochondrial [OS=Mus musculus]	Yes	27	0.0385091	Yes		0.893392	-0.00840311		0.364926	0.0304951		0.00147301	-0.22738		0.0108292	-0.266278		0.010712	-0.235783		0.00307715	0.257875	1xTMT6plex [N-Term]	[L].SQTQGPPDNPGFVESVDEYQFVER.[L]
Q9CQL5	39S ribosomal protein L18, mitochondrial [OS=Mus musculus]	?		0.0217778	Yes		0.742004	-0.026593		0.286309	0.0885922		0.021434	-0.309764		0.00225355	-0.424949		0.0148997	-0.336357		0.00344481	0.398356	1xTMT6plex [K15]; 1xTMT6plex [N-Term]	[L].STSSVPAVQPDVESKENEAVAPEFTNRNPR.[N]
Q9CWD8	Iron-sulfur protein NUBPL [OS=Mus musculus]	No	1	0.0123019	Yes		0.665648	0.0264192		0.748926	0.0240325		0.00453851	-0.373394		0.00404712	-0.371008		0.0144188	-0.346975		0.000274673	0.397427	1xTMT6plex [K8]; 1xTMT6plex [N-Term]	[L].GAESEALKQRR.[T]
Q9CXC3	mitochondrial genome maintenance exonuclease 1 [OS=Mus musculus]	No	1	0.00933333	Yes		0.405426	0.134338		0.12676	0.17666	Yes	0.0159031	-0.596231	Yes	0.00171831	-0.638553		0.0191111	-0.461894	Yes	0.00305266	0.772891	4xTMT6plex [K3; K4; K5; K15]; 1xTMT6plex [N-Term]	[C].SQKKKNSYEAVDQAKYSR.[L]
Q9CZD3	Glycine--tRNA ligase [OS=Mus musculus]	Yes	2	0.0372427	Yes		0.451295	0.0879789		0.47051	0.0820038		0.00388242	-0.410643		0.0362785	-0.404668		0.043043	-0.322665		0.00730348	0.492647	1xTMT6plex [N-Term]	[L].SAPAQPAASR.[S]
Q9D6S7	Ribosome-recycling factor, mitochondrial [OS=Mus musculus]	No	1	0.0035	Yes		0.406019	0.116335		0.292485	0.113016	Yes	0.00342411	-0.684598	Yes	0.00354516	-0.681279		0.00883403	-0.568263	Yes	0.0014011	0.797615	5xTMT6plex [K3; K4; K6; K8; K10]; 1xTMT6plex [N-Term]	[F].ATKKAKAKGKGQPQAR.[V]
Q9D7J4	Cytochrome c oxidase protein 20 homolog [OS=Mus musculus]	No	1	0.0409204	Yes		0.795102	0.016978		0.827539	-0.0223157		0.000991279	-0.357103		0.0400302	-0.31781		0.00217097	-0.340126		0.0313368	0.334788	1xAcetyl [N-Term]; 1xCarbamidomethyl [C27]; 3xTMT6plex [K11; K12; K15]	[M].AAAPEPHETEKKPFKLLGILDVENTPCAR.[E]
Q9EP89	Serine beta-lactamase-like protein LACTB, mitochondrial [OS=Mus musculus]	No	1	0.0470588	Yes		0.720327	-0.0187199		0.0687838	0.0439744		0.00218007	0.238489		0.0108964	0.175795		0.00416532	0.219769		0.00567474	-0.194515	1xTMT6plex [N-Term]	[G].AVPIQSPADPEASGTTELSHEQALSPGSPHTPAPPAAR.[G]
Q9JIQ3	Diablo homolog, mitochondrial [OS=Mus musculus]	No	1	0.032043	Yes		0.642158	0.0559455		0.096528	0.136081		0.0134907	-0.337928		0.0138402	-0.418063		0.0303237	-0.281982		0.00754271	0.474009	1xOxidation [M19]; 1xTMT6plex [K7]; 1xTMT6plex [N-Term]	[C].AVPIAQKSEPQSLSNEALMRR.[A]
Q9JIY5	Serine protease HTRA2, mitochondrial [OS=Mus musculus]	No	1	0.0175238	Yes		0.224964	0.404831		0.853824	-0.0212171	Yes	0.00366853	0.597109	Yes	0.0232196	1.02316	Yes	0.027535	1.00194		0.000623203	-0.618326	1xTMT6plex [N-Term]	[A].AVPAPPPTSPR.[S]
Q9QXX4	Calcium-binding mitochondrial carrier protein Aralar2 [OS=Mus musculus]	No	1	0	Yes		0.670241	-0.0416616		0.521004	-0.0793872	Yes	0.000172725	-1.41225	Yes	0.000166067	-1.37452	Yes	1.22215e-05	-1.45391	Yes	0.000575296	1.33286	1xAcetyl [N-Term]; 2xTMT6plex [K4; K9]	[M].AAAKVALTKR.[A]
Q9QYR9	Acyl-coenzyme A thioesterase 2, mitochondrial [OS=Mus musculus]	No	1	0.0381284	Yes		0.832376	-0.027288		0.305755	0.229549		0.0402153	-0.421644	Yes	0.0202345	-0.678481		0.00496334	-0.448932	Yes	0.0391237	0.651193	1xTMT6plex [N-Term]	[T].NATLSVEPEGR.[S]
Q9WTP6-1	Adenylate kinase 2, mitochondrial [OS=Mus musculus]	Yes	8	0.00444444	Yes		0.520271	-0.0689779		0.3708	0.169873	Yes	0.00783327	-0.654725	Yes	0.00334621	-0.893575	Yes	0.00790605	-0.723702	Yes	0.00300744	0.824597	1xTMT6plex [K7]; 1xTMT6plex [N-Term]	[A].SEPEIPKGIR.[A]
Q9WU79	Proline dehydrogenase 1, mitochondrial [OS=Mus musculus]	?		0.0261463	Yes		0.118646	0.282333		0.451277	0.0852594		0.053569	0.369199	Yes	0.00684987	0.566273	Yes	0.0113031	0.651532		0.0419768	-0.28394	1xTMT6plex [K3]; 1xTMT6plex [N-Term]	[L].STKPQAQEQPPASPEALR.[G]
Q9Z110-1	delta-1-pyrroline-5-carboxylate synthase [OS=Mus musculus]	Yes	40	0.034	Yes		0.427056	-0.100225		0.580471	0.0739861		0.0141347	-0.37328	Yes	0.0179825	-0.547491		0.0269573	-0.473505		0.00886265	0.447266	1xTMT6plex [N-Term]	[W].SNIPFITVPLSR.[A]
A2APY7-1	Arginine-hydroxylase NDUFAF5, mitochondrial [OS=Mus musculus]	No	1	0.373557			0.754524	0.0301005		0.123067	0.16229		0.598086	-0.0470167		0.119723	-0.179207		0.89104	-0.0169162		0.00617023	0.209307	1xTMT6plex [N-Term]	[V].ASGVPPSGSTSPR.[A]
A2APY7-1	Arginine-hydroxylase NDUFAF5, mitochondrial [OS=Mus musculus]	No	1	0.942621			0.404683	0.141787		0.922898	-0.0258344		0.676301	-0.119675		0.717352	0.0479457		0.937599	0.0221113		0.494978	0.0938409	1xTMT6plex [N-Term]	[E].VASGVPPSGSTSPR.[A]
B2RXV4	Feline leukemia virus subgroup C receptor-related protein 1 [OS=Mus musculus]	Yes	2	0.0732834			0.846226	0.0295918		0.335865	0.0562513		0.0269877	0.361244		0.0374086	0.334584		0.027077	0.390835		0.0378186	-0.304992	1xAcetyl [N-Term]; 2xTMT6plex [K19; K26]	[M].ARPDDEVGPAVAPGHPLGKGYLPVPKGAPDGEAR.[L]
B2RXV4	Feline leukemia virus subgroup C receptor-related protein 1 [OS=Mus musculus]	Yes	2	0.236575			0.253941	0.127997		0.733611	0.029471		0.159531	0.132703		0.080279	0.231229		0.0665395	0.2607		0.215048	-0.103232	2xTMT6plex [K19; K26]; 1xTMT6plex [N-Term]	[M].ARPDDEVGPAVAPGHPLGKGYLPVPKGAPDGEAR.[L]
B7ZMP1-1	Probable Xaa-Pro aminopeptidase 3 [OS=Mus musculus]	No	1	0.26836			0.0555986	0.127209		0.807439	-0.0169575		0.0423364	-0.183965		0.478209	-0.0397986		0.486963	-0.0567561		0.00616777	0.167007	2xTMT6plex [K8; K9]; 1xTMT6plex [N-Term]	[Y].SLQPAPVKKIPNR.[Y]
O08734	bcl-2 homologous antagonist/killer [OS=Mus musculus]	No	1	0.569195			0.328884	-0.278738		0.409898	0.0946371		0.498601	0.092741		0.308597	-0.280634		0.464334	-0.185997		0.990088	0.00189602	1xAcetyl [N-Term]; 1xCarbamidomethyl [C13]; 1xTMT6plex [K10]	[M].ASGQGPGPPKVGCDESPSPSEQQVAQDTEEVFR.[S]
O35129	Prohibitin-2 [OS=Mus musculus]	Yes	6	0.657769			0.666519	-0.15122		0.0383476	0.180082		0.258693	0.343354		0.955611	0.0120529		0.401038	0.192135		0.564218	-0.163272	1xTMT6plex [K2]; 1xTMT6plex [N-Term]	[N].LKDLAGRLPAGPR.[G]
O35129	Prohibitin-2 [OS=Mus musculus]	No	1	0.0721105			0.7153	0.0426507		0.764154	0.0242075		0.0184382	-0.327048		0.038331	-0.308605		0.0727921	-0.284397		0.00452266	0.351255	1xAcetyl [N-Term]; 1xTMT6plex [K5]	[M].AQNLKDLAGR.[L]
O35129	Prohibitin-2 [OS=Mus musculus]	No	1	0.363677			0.562816	0.0696828		0.954275	0.00276883		0.041571	-0.189579		0.291032	-0.122665		0.333289	-0.119896		0.0171203	0.192347	1xAcetyl [N-Term]; 1xTMT6plex [K5]	[M].AQNLKDLAGRLPAGPR.[G]
O35143	ATPase inhibitor, mitochondrial [OS=Mus musculus]	Yes	2	0.0968467			0.0574365	0.238045		0.147871	0.1499		0.0247894	-0.222007		0.27298	-0.133862		0.865286	0.0160375		0.0120171	0.371907	1xOxidation [M7]; 1xTMT6plex [K23]; 1xTMT6plex [N-Term]	[V].SDSSDSMDTGAGSIREAGGAFGKR.[E]
O35143	ATPase inhibitor, mitochondrial [OS=Mus musculus]	Yes	2	0.108068			0.266354	0.152304		0.227681	0.14462		0.00100226	-0.272378		0.157539	-0.264694		0.353946	-0.120074		0.0167258	0.416998	1xOxidation [M7]; 1xTMT6plex [N-Term]	[V].SDSSDSMDTGAGSIR.[E]
O35143	ATPase inhibitor, mitochondrial [OS=Mus musculus]	Yes	2	0.191169			0.334161	-0.111596		0.82569	-0.0240755		0.124903	-0.18173		0.070038	-0.26925		0.0653374	-0.293325		0.138498	0.157654	1xAcetyl [N-Term]; 1xOxidation [M7]; 1xTMT6plex [K23]	[V].SDSSDSMDTGAGSIREAGGAFGKR.[E]
O35143	ATPase inhibitor, mitochondrial [OS=Mus musculus]	Yes	2	0.223348			0.394455	0.116721		0.156752	0.150338		0.00468653	-0.176936		0.224273	-0.210553		0.644073	-0.0602154		0.0210955	0.327274	1xTMT6plex [K23]; 1xTMT6plex [N-Term]	[V].SDSSDSMDTGAGSIREAGGAFGKR.[E]
O35143	ATPase inhibitor, mitochondrial [OS=Mus musculus]	Yes	2	0.385054			0.0226357	0.234551		0.483618	0.113263		0.251089	-0.125756		0.974308	-0.00446789		0.360115	0.108795		0.119982	0.239019	1xTMT6plex [N-Term]	[V].SDSSDSMDTGAGSIR.[E]
O35143	ATPase inhibitor, mitochondrial [OS=Mus musculus]	Yes	3	0.172188			0.120556	0.282459		0.273505	0.164528		0.00780638	-0.265781		0.470926	-0.14785		0.918095	0.0166783		0.0226339	0.430309	1xOxidation [M6]; 1xTMT6plex [N-Term]	[S].DSSDSMDTGAGSIR.[E]
O35143	ATPase inhibitor, mitochondrial [OS=Mus musculus]	Yes	3	0.207784			0.158763	0.286392		0.229066	0.148403		0.00859975	-0.260836		0.549551	-0.122847		0.886542	0.0255564		0.0151935	0.409239	1xOxidation [M6]; 1xTMT6plex [K22]; 1xTMT6plex [N-Term]	[S].DSSDSMDTGAGSIREAGGAFGKR.[E]
O35143	ATPase inhibitor, mitochondrial [OS=Mus musculus]	Yes	3	0.756598			0.382702	0.221976		0.538176	0.123435		0.817	-0.064163		0.808359	0.034378		0.516041	0.157813		0.377845	0.187598	1xTMT6plex [N-Term]	[S].DSSDSMDTGAGSIR.[E]
O35143	ATPase inhibitor, mitochondrial [OS=Mus musculus]	Yes	4	0.194929			0.166281	0.172927		0.116625	0.109662		0.00427855	-0.177091		0.367378	-0.113826		0.968387	-0.00416452		0.00935504	0.286753	1xOxidation [M5]; 1xTMT6plex [K21]; 1xTMT6plex [N-Term]	[D].SSDSMDTGAGSIREAGGAFGKR.[E]
O35143	ATPase inhibitor, mitochondrial [OS=Mus musculus]	Yes	4	0.420479			0.661091	0.0975228		0.299308	0.109645		0.206786	-0.206872		0.288969	-0.218995		0.590384	-0.109349		0.0666898	0.316517	1xTMT6plex [K21]; 1xTMT6plex [N-Term]	[D].SSDSMDTGAGSIREAGGAFGKR.[E]
O35143	ATPase inhibitor, mitochondrial [OS=Mus musculus]	Yes	5	0.222976			0.310131	0.14676		0.177932	0.131908		0.0228556	-0.198536		0.25823	-0.183684		0.706995	-0.0517765		0.0132281	0.330444	1xOxidation [M4]; 1xTMT6plex [K20]; 1xTMT6plex [N-Term]	[S].SDSMDTGAGSIREAGGAFGKR.[E]
O35143	ATPase inhibitor, mitochondrial [OS=Mus musculus]	Yes	5	0.377127			0.250538	0.200498		0.344032	0.0989698		0.0954918	-0.192265		0.581823	-0.090737		0.958455	0.00823279		0.0358301	0.291235	1xOxidation [M4]; 1xTMT6plex [N-Term]	[S].SDSMDTGAGSIR.[E]
O35143	ATPase inhibitor, mitochondrial [OS=Mus musculus]	No	1	0.066619			0.939636	0.00767698		0.702798	-0.045567		0.0113103	-0.375778		0.0540927	-0.322534		0.0207942	-0.368101		0.0371447	0.330211	1xTMT6plex [K24]; 1xTMT6plex [N-Term]	[F].VSDSSDSMDTGAGSIREAGGAFGKR.[E]
O35143	ATPase inhibitor, mitochondrial [OS=Mus musculus]	No	1	0.104227			0.960606	-0.00372148		0.560618	-0.0608601		0.00801069	-0.286912		0.0916595	-0.229773		0.0175701	-0.290633		0.0722068	0.226052	1xOxidation [M8]; 1xTMT6plex [K24]; 1xTMT6plex [N-Term]	[F].VSDSSDSMDTGAGSIREAGGAFGKR.[E]
O35143	ATPase inhibitor, mitochondrial [OS=Mus musculus]	No	1	0.140609			0.545527	0.064426		0.569873	0.0539044		0.099166	-0.25184		0.0135642	-0.241319		0.112289	-0.187414		0.0300858	0.305745	1xOxidation [M8]; 1xTMT6plex [N-Term]	[F].VSDSSDSMDTGAGSIR.[E]
O35143	ATPase inhibitor, mitochondrial [OS=Mus musculus]	No	1	0.266289			0.188854	0.1541		0.576022	0.0526828		0.0913107	-0.210296		0.289595	-0.108879		0.639606	-0.0561967		0.0182272	0.262979	1xTMT6plex [N-Term]	[F].VSDSSDSMDTGAGSIR.[E]
O35143	ATPase inhibitor, mitochondrial [OS=Mus musculus]	No	1	0.599271			0.158005	-0.149932		0.810711	-0.0250439		0.320218	0.126838		0.978315	0.00195037		0.833983	-0.0230936		0.130504	-0.151882	1xOxidation [M9]; 1xTMT6plex [N-Term]	[G].FVSDSSDSMDTGAGSIR.[E]
O35680	28S ribosomal protein S12, mitochondrial [OS=Mus musculus]	Yes	2	0.558929			0.344758	0.242552		0.259503	0.23261		0.822369	0.0527325		0.752204	0.0626743		0.282903	0.295285		0.327099	0.179878	1xTMT6plex [N-Term]	[M].ATLNQMHR.[L]
O35943	Frataxin, mitochondrial [OS=Mus musculus]	Yes	2	0.102406			0.865365	-0.0369526		0.444063	0.160283		0.0585758	-0.380906		0.0716854	-0.578142		0.157958	-0.417859		0.017802	0.541189	1xTMT6plex [N-Term]	[L].GTLDNPSSLDETAYER.[L]
O35943	Frataxin, mitochondrial [OS=Mus musculus]	No	1	0.0705			0.54117	0.054313		0.602315	-0.0582305		0.0184546	-0.362847		0.0517319	-0.250303		0.0624232	-0.308534		0.00441081	0.304616	1xTMT6plex [N-Term]	[N].LGTLDNPSSLDETAYER.[L]
O54724	polymerase I and transcript release factor [OS=Mus musculus]	Yes	7	0.0755855			0.505358	0.0700442		0.968424	0.00298005		0.0406542	0.255067		0.0177643	0.322132		0.034953	0.325112		0.0127216	-0.252087	1xTMT6plex [N-Term]	[L].HIVERPYSGFPDASSEGPEPTQGEAR.[A]
O54724	polymerase I and transcript release factor [OS=Mus musculus]	Yes	8	0.700118			0.299801	-0.152655		0.413892	-0.0834496		0.774308	0.0385289		0.763556	-0.0306761		0.315006	-0.114126		0.375079	-0.121979	1xTMT6plex [N-Term]	[H].IVERPYSGFPDASSEGPEPTQGEAR.[A]
O55028	[3-methyl-2-oxobutanoate dehydrogenase [lipoamide]] kinase, mitochondrial [OS=Mus musculus]	No	1	0.940725			0.892198	-0.0507195		0.500659	-0.210284		0.754157	-0.115001		0.887066	0.0445643		0.666049	-0.16572		0.749143	-0.0952838	1xTMT6plex [N-Term]	[R].STSATDTHHVELAR.[E]
O55126	Protein NipSnap homolog 2 [OS=Mus musculus]	Yes	36	0.522108			0.8783	-0.0273915		0.414983	0.0550626		0.209465	0.21289		0.291658	0.130436		0.158342	0.185498		0.330965	-0.157827	1xTMT6plex [K7]; 1xTMT6plex [N-Term]	[A].REDSWLKSLFVR.[K]
O55142	60S ribosomal protein L35a [OS=Mus musculus]	Yes	2	0.642047			0.414358	-0.301882		0.166097	0.19542		0.504698	0.189141		0.265231	-0.308161		0.690787	-0.112741		0.979736	0.00627955	1xAcetyl [N-Term]; 1xCarbamidomethyl [C6]; 2xTMT6plex [K7; K14]	[M].SGRLWCKAIFAGYKR.[G]
O70591	Prefoldin subunit 2 [OS=Mus musculus]	Yes	2	0.187606			0.0609645	-0.155522		0.137992	-0.187246		0.259648	-0.140035		0.095089	-0.108311		0.0564798	-0.295557		0.290154	-0.0472111	1xAcetyl [N-Term]; 2xTMT6plex [K9; K17]	[M].ADSSGRVGKSGGSGAGKGAVSAEQVIAGFNR.[L]
O70591	Prefoldin subunit 2 [OS=Mus musculus]	Yes	2	0.25177			0.0313102	-0.161087		0.354827	-0.103664		0.458234	-0.0892935		0.00209947	-0.146716		0.0669702	-0.25038		0.776166	-0.0143707	1xAcetyl [N-Term]; 2xTMT6plex [K9; K17]	[M].ADSSGRVGKSGGSGAGKGAVSAEQVIAGFNRLR.[Q]
O88696	ATP-dependent Clp protease proteolytic subunit, mitochondrial [OS=Mus musculus]	No	1	0.72977			0.329615	-0.136559		0.741656	0.0474799		0.909263	0.015488		0.264872	-0.168551		0.390474	-0.121071		0.820208	0.0319919	1xTMT6plex [N-Term]	[F].PLIPIVVEQTGR.[G]
O88696	ATP-dependent Clp protease proteolytic subunit, mitochondrial [OS=Mus musculus]	No	1	0.805715			0.510738	-0.119013		0.841382	0.0480265		0.836245	-0.0492471		0.265646	-0.216287		0.434486	-0.16826		0.653116	0.0972737	1xTMT6plex [N-Term]	[F].PLIPIVVEQTGRGER.[A]
O88986	2-amino-3-ketobutyrate coenzyme A ligase, mitochondrial [OS=Mus musculus]	No	1	0.147019			0.448008	-0.104217		0.558509	0.0690944		0.118789	-0.188377		0.0546604	-0.361689		0.120089	-0.292594		0.0225322	0.257471	1xTMT6plex [N-Term]	[A].HSALAQLR.[C]
P00366	Glutamate dehydrogenase 1, mitochondrial OS=Bos taurus GN=GLUD1 PE=1 SV=2	No	1	0.384093			0.574004	-0.0818364		0.300258	-0.0486024		0.117467	0.176318		0.257121	0.143084		0.458588	0.0944813		0.0471	-0.22492	1xOxidation [M16]; 1xTMT6plex [K15]; 1xTMT6plex [N-Term]	[Y].SEAAADREDDPNFFKMVEGFFDR.[G]
P00366	Glutamate dehydrogenase 1, mitochondrial OS=Bos taurus GN=GLUD1 PE=1 SV=2	No	1	0.384932			0.722603	-0.0698549		0.555233	-0.0417853		0.16839	0.229972		0.217762	0.201903		0.350692	0.160117		0.089515	-0.271757	1xTMT6plex [K15]; 1xTMT6plex [N-Term]	[Y].SEAAADREDDPNFFKMVEGFFDR.[G]
P05202	Aspartate aminotransferase, mitochondrial [OS=Mus musculus]	No	1	0.567551			0.256239	-0.149819		0.156368	-0.0983995		0.734507	0.0300533		0.834397	-0.0213667		0.301972	-0.119766		0.166084	-0.128453	1xOxidation [M9]; 1xTMT6plex [K23]; 1xTMT6plex [N-Term]	[A].SSWWTHVEMGPPDPILGVTEAFKR.[D]
P08249	Malate dehydrogenase, mitochondrial [OS=Mus musculus]	No	1	0.0707657			0.0463964	-0.159576		0.528209	0.0616058		0.225072	-0.132071		0.00230927	-0.353253		0.0169148	-0.291647		0.061383	0.193676	2xTMT6plex [K9; K28]; 1xTMT6plex [N-Term]	[F].STSAQNNAKVAVLGASGGIGQPLSLLLKNSPLVSR.[L]
P08249	Malate dehydrogenase, mitochondrial [OS=Mus musculus]	No	1	0.401797			0.378974	-0.126782		0.635159	0.0443482		0.625255	-0.0717538		0.0305674	-0.242884		0.135871	-0.198536		0.359202	0.116102	2xTMT6plex [K2; K21]; 1xTMT6plex [N-Term]	[N].AKVAVLGASGGIGQPLSLLLKNSPLVSR.[L]
P12787	Cytochrome c oxidase subunit 5A, mitochondrial [OS=Mus musculus]	No	1	0.313414			0.123305	0.417879		0.881148	-0.019111		0.311234	-0.161428		0.245188	0.275563		0.303232	0.256452		0.28367	0.142317	1xTMT6plex [N-Term]	[Y].SHGSHETDEEFDAR.[W]
P12787	Cytochrome c oxidase subunit 5A, mitochondrial [OS=Mus musculus]	No	1	0.605746			0.253961	0.251154		0.465814	0.129661		0.763547	-0.073541		0.646518	0.0479516		0.311697	0.177613		0.355846	0.203202	1xTMT6plex [N-Term]	[C].YSHGSHETDEEFDAR.[W]
P16951	Cyclic AMP-dependent transcription factor ATF-2 [OS=Mus musculus]	Yes	2	0.327928			0.430682	0.0720012		0.462569	0.0662947		0.146894	-0.156166		0.121149	-0.15046		0.383214	-0.0841648		0.0457832	0.222461	1xAcetyl [N-Term]; 2xCarbamidomethyl [C8; C13]; 1xTMT6plex [K4]	[M].SDDKPFLCTAPGCGQR.[F]
P17665	Cytochrome c oxidase subunit 7C, mitochondrial [OS=Mus musculus]	No	1	0.960124			0.963185	0.0028815		0.924137	-0.0127172		0.583251	-0.0563724		0.707555	-0.0407736		0.639233	-0.0534909		0.65149	0.0436551	2xTMT6plex [K9; K18]; 1xTMT6plex [N-Term]	[R].SHYEEGPGKNLPFSVENKWR.[L]
P18155	Bifunctional methylenetetrahydrofolate dehydrogenase/cyclohydrolase, mitochondrial [OS=Mus musculus]	No	1	0.566851			0.101958	0.0931468		0.466128	-0.0537157		0.123106	-0.127333		0.693828	0.019529		0.652231	-0.0341867		0.125689	0.0736178	1xTMT6plex [N-Term]	[P].FHLAAVRNEAVVISGR.[K]
P19157	Glutathione S-transferase P 1 [OS=Mus musculus]	No	1	0.290058			0.111315	-0.350837		0.826482	-0.0458601		0.761371	-0.0488682		0.172431	-0.353845		0.109419	-0.399705		0.987005	0.00300814	1xTMT6plex [N-Term]	[M].PPYTIVYFPVR.[G]
P19157	Glutathione S-transferase P 1 [OS=Mus musculus]	No	1	0.394967			0.173275	-0.377361		0.992253	0.00213444		0.936117	0.0166273		0.20222	-0.362869		0.224135	-0.360734		0.938995	-0.0144929	1xTMT6plex [N-Term]	[M].PPYTIVYFPVRGR.[C]
P19536	Cytochrome c oxidase subunit 5B, mitochondrial [OS=Mus musculus]	No	1	0.309215			0.119849	0.54049		0.899934	0.0252808		0.397184	-0.201487		0.287442	0.313722		0.324001	0.339003		0.1817	0.226768	1xTMT6plex [N-Term]	[M].ASGGGVPTDEEQATGLER.[E]
P19783	Cytochrome c oxidase subunit 4 isoform 1, mitochondrial [OS=Mus musculus]	No	1	0.370672			0.175066	0.16239		0.357374	0.227249		0.503267	-0.154951		0.126823	-0.21981		0.973077	0.00743923		0.0341548	0.3822	1xTMT6plex [K7]; 1xTMT6plex [N-Term]	[R].AHGSVVKSEDYAFPTYADRR.[D]
P19783	Cytochrome c oxidase subunit 4 isoform 1, mitochondrial [OS=Mus musculus]	No	1	0.422696			0.493024	-0.0524763		0.529284	0.0671941		0.338978	-0.0737448		0.121972	-0.193415		0.0653806	-0.126221		0.265591	0.140939	1xTMT6plex [K7]; 1xTMT6plex [N-Term]	[R].AHGSVVK.[S]
P19783	Cytochrome c oxidase subunit 4 isoform 1, mitochondrial [OS=Mus musculus]	No	1	0.440126			0.321199	0.0909418		0.526974	0.13446		0.404141	-0.166431		0.131478	-0.209949		0.695356	-0.0754892		0.0519587	0.300891	1xTMT6plex [K7]; 1xTMT6plex [N-Term]	[R].AHGSVVKSEDYAFPTYADR.[R]
P19783	Cytochrome c oxidase subunit 4 isoform 1, mitochondrial [OS=Mus musculus]	No	1	0.686086			0.914154	0.0111815		0.669099	0.0442371		0.336809	0.125107		0.284461	0.0920516		0.311733	0.136289		0.309681	-0.0808701	1xTMT6plex [K6]; 1xTMT6plex [N-Term]	[A].HGSVVKSEDYAFPTYADRR.[D]
P19783	Cytochrome c oxidase subunit 4 isoform 1, mitochondrial [OS=Mus musculus]	No	1	0.758835			0.638183	0.0678382		0.0677291	-0.0966792		0.815018	-0.023942		0.235604	0.140575		0.688883	0.0438962		0.48501	-0.0727372	1xTMT6plex [K7]; 1xTMT6plex [N-Term]	[R].AHGSVVKSEDYAFPTYA.[D]
P19783	Cytochrome c oxidase subunit 4 isoform 1, mitochondrial [OS=Mus musculus]	No	1	0.790462			0.294623	0.0856394		0.621787	0.0605961		0.73793	0.0361623		0.525863	0.0612057		0.287912	0.121802		0.798807	0.0244338	1xTMT6plex [K6]; 1xTMT6plex [N-Term]	[A].HGSVVKSEDYAFPTYADR.[R]
P19783	Cytochrome c oxidase subunit 4 isoform 1, mitochondrial [OS=Mus musculus]	No	1	0.836397			0.264147	0.140352		0.795735	0.0519678		0.629019	-0.0999853		0.914653	-0.0116006		0.851534	0.0403672		0.122946	0.151953	1xTMT6plex [K7]; 1xTMT6plex [N-Term]	[R].AHGSVVKSEDY.[A]
P22315	Ferrochelatase, mitochondrial [OS=Mus musculus]	No	1	0.116169			0.699985	0.0404602		0.139089	0.199168		0.204618	-0.169486		0.024415	-0.328193		0.207902	-0.129025		0.0350009	0.368653	3xTMT6plex [K11; K16; K19]; 1xTMT6plex [N-Term]	[Q].SGAAVAATTEKVHHAKTTKPQAQPER.[R]
P22315	Ferrochelatase, mitochondrial [OS=Mus musculus]	No	1	0.64474			0.205804	0.284707		0.560255	0.145461		0.837302	-0.063886		0.24965	0.0753605		0.378108	0.220821		0.345756	0.209347	3xTMT6plex [K12; K17; K20]; 1xTMT6plex [N-Term]	[C].QSGAAVAATTEKVHHAKTTKPQAQPERR.[K]
P22315	Ferrochelatase, mitochondrial [OS=Mus musculus]	No	1	0.67579			0.5149	0.0786312		0.706501	0.0274109		0.582845	0.0698455		0.0927379	0.121066		0.0338979	0.148477		0.742633	-0.0424346	3xTMT6plex [K12; K17; K20]; 1xTMT6plex [N-Term]	[C].QSGAAVAATTEKVHHAKTTKPQAQPER.[R]
P29758	Ornithine aminotransferase, mitochondrial [OS=Mus musculus]	Yes	2	0.767898			0.615839	0.0950079		0.160503	0.153477		0.988532	0.0019933		0.720078	-0.0564758		0.532663	0.0970012		0.325755	0.151484	2xTMT6plex [K5; K6]; 1xTMT6plex [N-Term]	[T].SVATKKTEQGPPSSEYIFER.[E]
P29758	Ornithine aminotransferase, mitochondrial [OS=Mus musculus]	No	1	0.713576			0.770189	0.066393		0.68889	0.0206893		0.208527	-0.166725		0.553068	-0.121022		0.616433	-0.100332		0.177876	0.187415	2xTMT6plex [K6; K7]; 1xTMT6plex [N-Term]	[A].TSVATKKTEQGPPSSEYIFER.[E]
P35486	Pyruvate dehydrogenase E1 component subunit alpha, somatic form, mitochondrial [OS=Mus musculus]	No	1	0.116489			0.274634	-0.240725		0.261709	0.164291		0.251379	-0.141071		0.0542194	-0.546086		0.087256	-0.381795		0.116454	0.305362	1xCarbamidomethyl [C12]; 2xTMT6plex [K10; K11]; 1xTMT6plex [N-Term]	[N].FANDATFEIKKCDLHR.[L]
P35486	Pyruvate dehydrogenase E1 component subunit alpha, somatic form, mitochondrial [OS=Mus musculus]	No	1	0.119358			0.228747	-0.298818		0.3474	0.159971		0.322788	-0.137263		0.0593212	-0.596051		0.0882004	-0.436081		0.156784	0.297233	1xCarbamidomethyl [C12]; 2xTMT6plex [K10; K11]; 1xTMT6plex [N-Term]	[N].FANDATFEIKKCDLHRLEEGPPVTTVLTR.[E]
P36552	Oxygen-dependent coproporphyrinogen-III oxidase, mitochondrial [OS=Mus musculus]	No	1	0.254942			0.168436	0.15451		0.256575	0.180446		0.386703	-0.154049		0.014465	-0.179985		0.997418	0.000460704		0.0251008	0.334495	1xOxidation [M3]; 1xTMT6plex [K6]; 1xTMT6plex [N-Term]	[R].AEMVPKSSGAR.[S]
P36552	Oxygen-dependent coproporphyrinogen-III oxidase, mitochondrial [OS=Mus musculus]	No	1	0.486634			0.343602	-0.15369		0.11679	-0.118209		0.469717	0.107099		0.407267	0.0716172		0.576172	-0.0465916		0.169684	-0.225308	1xTMT6plex [N-Term]	[L].AGLAGLAAAAFGHVQR.[A]
P36552	Oxygen-dependent coproporphyrinogen-III oxidase, mitochondrial [OS=Mus musculus]	No	1	0.853616			0.907212	0.0221569		0.959643	0.00502105		0.406216	0.100345		0.527259	0.117481		0.507039	0.122502		0.43744	-0.0953238	1xTMT6plex [N-Term]	[L].AGLAAAAFGHVQR.[A]
P38060	Hydroxymethylglutaryl-CoA lyase, mitochondrial [OS=Mus musculus]	No	1	0.203135			0.856866	-0.015398		0.931119	0.00781588		0.109023	-0.192116		0.036969	-0.21533		0.0536536	-0.207514		0.0856968	0.199932	2xTMT6plex [K11; K14]; 1xTMT6plex [N-Term]	[A].VSTSSMGTLPKQVKIVEVGPR.[D]
P38060	Hydroxymethylglutaryl-CoA lyase, mitochondrial [OS=Mus musculus]	No	1	0.356447			0.719487	-0.0520519		0.680368	0.0244415		0.196857	-0.14567		0.116747	-0.222164		0.135387	-0.197722		0.164902	0.170112	1xOxidation [M6]; 2xTMT6plex [K11; K14]; 1xTMT6plex [N-Term]	[A].VSTSSMGTLPKQVKIVEVGPR.[D]
P38060	Hydroxymethylglutaryl-CoA lyase, mitochondrial [OS=Mus musculus]	No	1	0.357203			0.429301	-0.118413		0.660838	0.0624206		0.418271	-0.118679		0.0909284	-0.299513		0.00305018	-0.237093		0.382971	0.1811	1xOxidation [M5]; 2xTMT6plex [K10; K13]; 1xTMT6plex [N-Term]	[V].STSSMGTLPKQVKIVEVGPR.[D]
P38647	Stress-70 protein, mitochondrial [OS=Mus musculus]	Yes	223	0.697612			0.421888	-0.211072		0.435516	-0.151166		0.663855	0.118993		0.708982	0.0590871		0.700763	-0.0920791		0.230488	-0.27016	1xTMT6plex [N-Term]	[N].GDTFLGGEDFDQALLR.[H]
P38647	Stress-70 protein, mitochondrial [OS=Mus musculus]	No	1	0.0878057			0.236071	-0.359054		0.548727	0.107878		0.162616	-0.257943		0.0528246	-0.724875		0.066149	-0.616997		0.114929	0.365821	1xCarbamidomethyl [C20]; 3xTMT6plex [K6; K27; K30]; 1xTMT6plex [N-Term]	[Y].ASEAIKGAVVGIDLGTTNSCVAVMEGKQAKVLENAEGAR.[T]
P38647	Stress-70 protein, mitochondrial [OS=Mus musculus]	No	1	0.114788			0.200004	-0.300105		0.529405	0.0936271		0.2854	-0.160534		0.0500276	-0.554266		0.058517	-0.460639		0.190385	0.254161	1xCarbamidomethyl [C20]; 1xOxidation [M24]; 3xTMT6plex [K6; K27; K30]; 1xTMT6plex [N-Term]	[Y].ASEAIKGAVVGIDLGTTNSCVAVMEGKQAKVLENAEGAR.[T]
P45952	medium-chain specific acyl-CoA dehydrogenase, mitochondrial [OS=Mus musculus]	No	1	0.901002			0.743808	-0.0454712		0.951634	-0.00295927		0.379102	0.0847848		0.714603	0.0422729		0.734593	0.0393136		0.361349	-0.087744	3xTMT6plex [K4; K8; K24]; 1xTMT6plex [N-Term]	[T].QHSKAAHKQEPGLGFSFELTEQQKEFQATAR.[K]
P46656	Adrenodoxin, mitochondrial [OS=Mus musculus]	No	1	0.0522406			0.890399	0.0105534		0.682038	-0.0254262		0.00863409	-0.294006		0.0200241	-0.258026		0.0260464	-0.283452		0.00300896	0.26858	2xTMT6plex [K6; K12]; 1xTMT6plex [N-Term]	[R].SSSEDKITVHFKNR.[D]
P47738	Aldehyde dehydrogenase, mitochondrial [OS=Mus musculus]	No	1	0.381035			0.0491073	-0.146691		0.212637	0.0396359		0.119067	0.089793		0.0620191	-0.0965339		0.203056	-0.056898		0.332322	-0.0501571	1xCarbamidomethyl [C18]; 1xTMT6plex [N-Term]	[S].AAATSAVPAPNHQPEVFCNQIFINNEWHDAVSR.[K]
P47738	Aldehyde dehydrogenase, mitochondrial [OS=Mus musculus]	No	1	0.485342			0.150877	-0.25341		0.84843	-0.0206832		0.379155	0.0929782		0.398082	-0.139749		0.317665	-0.160432		0.338238	-0.113661	1xCarbamidomethyl [C19]; 1xTMT6plex [N-Term]	[L].SAAATSAVPAPNHQPEVFCNQIFINNEWHDAVSR.[K]
P47738	Aldehyde dehydrogenase, mitochondrial [OS=Mus musculus]	No	1	0.842675			0.653773	-0.0617076		0.182382	-0.0586345		0.553567	0.0520984		0.665628	0.0490253		0.93239	-0.00960911		0.234334	-0.110733	1xCarbamidomethyl [C20]; 1xTMT6plex [N-Term]	[L].LSAAATSAVPAPNHQPEVFCNQIFINNEWHDAVSR.[K]
P47791	Glutathione reductase, mitochondrial [OS=Mus musculus]	No	1	0.472423			0.090816	-0.220887		0.434558	-0.125646		0.91229	0.017507		0.449267	-0.0777341		0.253381	-0.20338		0.1762	-0.143153	1xOxidation [M2]; 1xTMT6plex [N-Term]	[C].AMASPGEPQPPAPDTSSFDYLVIGGGSGGLASAR.[R]
P47791	Glutathione reductase, mitochondrial [OS=Mus musculus]	No	1	0.884891			0.416788	-0.112763		0.948342	-0.00821609		0.886827	0.018345		0.521614	-0.086202		0.548993	-0.0944181		0.791948	-0.0265611	1xOxidation [M2]; 1xTMT6plex [N-Term]	[C].AMASPGEPQPPAPDTSSFDYLVIGGGSGGLASARR.[A]
P47934	Carnitine O-acetyltransferase [OS=Mus musculus]	Yes	29	0.940065			0.688117	-0.022975		0.547151	0.0498491		0.41944	0.0669623		0.920491	-0.00586173		0.641216	0.0439873		0.608533	-0.0171133	1xTMT6plex [K1]; 1xTMT6plex [N-Term]	[F].KAHQDALPR.[L]
P48760-3	Isoform 3 of Folylpolyglutamate synthase, mitochondrial [OS=Mus musculus]	No	1	0.803907			0.227954	-0.0794269		0.748687	-0.0114403		0.461947	0.0354862		0.537011	-0.0325004		0.377511	-0.0439407		0.379938	-0.0469265	1xOxidation [M10]; 1xTMT6plex [N-Term]	[S].AWPAPQEPGMEYQDAVR.[T]
P50544	Very long-chain specific acyl-CoA dehydrogenase, mitochondrial [OS=Mus musculus]	No	1	0.72053			0.667298	0.101955		0.539382	-0.0390674		0.49378	0.0720086		0.360725	0.213031		0.434757	0.173964		0.360715	-0.111076	1xTMT6plex [K8]; 1xTMT6plex [N-Term]	[E].ATQAVLDKPETLSSDASTR.[E]
P51881	ADP/ATP translocase 2 [OS=Mus musculus]	Yes	129	0.463016			0.502767	0.36398		0.520601	-0.134623		0.690405	0.125965		0.230162	0.624567		0.353439	0.489945		0.358636	-0.260588	1xTMT6plex [N-Term]	[C].FVYPLDFAR.[T]
P52196	thiosulfate sulfurtransferase [OS=Mus musculus]	Yes	2	0.0519104			0.057178	0.0954882		0.966444	0.00235592		0.0124039	-0.261648		0.00114529	-0.168516		0.0351642	-0.16616		0.00173203	0.264004	1xTMT6plex [N-Term]	[M].VHQVLYR.[A]
P52503	NADH dehydrogenase [ubiquinone] iron-sulfur protein 6, mitochondrial [OS=Mus musculus]	No	1	0.140335			0.975689	-0.00649712		0.107962	-0.128875		0.0618231	0.275373		0.0923328	0.397751		0.231622	0.268876		0.00984444	-0.404248	2xTMT6plex [K11; K22]; 1xTMT6plex [N-Term]	[G].FGVQVSPSGEKITHTGQVYDEKDYR.[R]
P52503	NADH dehydrogenase [ubiquinone] iron-sulfur protein 6, mitochondrial [OS=Mus musculus]	No	1	0.207452			0.534228	0.174273		0.0930408	-0.194884		0.21718	0.150543		0.107386	0.519701		0.275329	0.324816		0.016315	-0.345427	2xTMT6plex [K11; K22]; 1xTMT6plex [N-Term]	[G].FGVQVSPSGEKITHTGQVYDEKDYRR.[V]
P52503	NADH dehydrogenase [ubiquinone] iron-sulfur protein 6, mitochondrial [OS=Mus musculus]	No	1	0.529112			0.311534	0.261869		0.38941	0.0703763		0.975435	0.00430979		0.378747	0.195803		0.271008	0.266179		0.59344	0.0660665	2xTMT6plex [K10; K21]; 1xTMT6plex [N-Term]	[F].GVQVSPSGEKITHTGQVYDEKDYR.[R]
P52503	NADH dehydrogenase [ubiquinone] iron-sulfur protein 6, mitochondrial [OS=Mus musculus]	No	1	0.693388			0.372616	0.21388		0.482159	0.0703606		0.902231	-0.0181404		0.536722	0.125379		0.391457	0.19574		0.467128	0.088501	2xTMT6plex [K10; K21]; 1xTMT6plex [N-Term]	[F].GVQVSPSGEKITHTGQVYDEKDYRR.[V]
P52825	Carnitine O-palmitoyltransferase 2, mitochondrial [OS=Mus musculus]	No	1	0.965665			0.868746	0.0419258		0.708865	-0.0225698		0.723053	0.0355549		0.680896	0.10005		0.754601	0.0774806		0.503523	-0.0581247	1xTMT6plex [N-Term]	[L].SAVSGPAEYLQHSIVPTMHYQDSLPR.[L]
P52825	Carnitine O-palmitoyltransferase 2, mitochondrial [OS=Mus musculus]	No	1	0.988756			0.979803	0.00542618		0.44927	-0.0552884		0.722935	-0.0513486		0.957065	0.009366		0.801932	-0.0459224		0.976339	-0.00393982	1xOxidation [M18]; 1xTMT6plex [N-Term]	[L].SAVSGPAEYLQHSIVPTMHYQDSLPR.[L]
P53026	60S ribosomal protein L10A [OS=Mus musculus]	No	1	0.81715			0.532861	-0.159105		0.810956	-0.018321		0.522912	0.148354		0.953065	0.00756973		0.928826	-0.0107513		0.484146	-0.166675	1xAcetyl [N-Term]; 1xTMT6plex [K3]	[M].SSKVSRDTLYEAVREVLHGNQR.[K]
P53026	60S ribosomal protein L10A [OS=Mus musculus]	No	1	0.864757			0.791547	-0.0656741		0.822589	0.0293185		0.482617	0.165595		0.666759	0.0706025		0.488871	0.0999209		0.581612	-0.136277	1xAcetyl [N-Term]; 1xTMT6plex [K3]	[M].SSKVSRDTLYEAVR.[E]
P53702	Cytochrome c-type heme lyase [OS=Mus musculus]	Yes	14	0.560494			0.42239	0.221608		0.677187	0.0485027		0.641446	0.0845645		0.291468	0.25767		0.231429	0.306173		0.834427	-0.0360618	1xTMT6plex [K9]; 1xTMT6plex [N-Term]	[A].TSDLTSESKAHTVPAHQDR.[A]
P53702	Cytochrome c-type heme lyase [OS=Mus musculus]	Yes	44	0.717375			0.355321	-0.223646		0.504395	0.083208		0.441551	0.13988		0.402765	-0.166974		0.627623	-0.0837655		0.77153	-0.0566725	1xCarbamidomethyl [C15]; 1xOxidation [M17]; 1xTMT6plex [K19]; 1xTMT6plex [N-Term]	[A].SNASDGQPASPPSGCPMHKGQR.[K]
P56383	ATP synthase F(0) complex subunit C2, mitochondrial [OS=Mus musculus]	No	1	0.122542			0.95116	0.00682024		0.029239	-0.130745		0.0112462	-0.283067		0.188618	-0.145501		0.0399677	-0.276246		0.0739954	0.152321	1xTMT6plex [K7]; 1xTMT6plex [N-Term]	[R].DIDTAAKFIGAGAA.[T]
P56383	ATP synthase F(0) complex subunit C2, mitochondrial [OS=Mus musculus]	No	1	0.249583			0.707921	-0.054489		0.927046	-0.00683038		0.170146	-0.198717		0.0610616	-0.246375		0.0312517	-0.253206		0.217123	0.191886	1xTMT6plex [K7]; 1xTMT6plex [N-Term]	[R].DIDTAAKF.[I]
P56383	ATP synthase F(0) complex subunit C2, mitochondrial [OS=Mus musculus]	No	1	0.706223			0.763759	-0.0220739		0.813472	0.0434691		0.439016	-0.0997586		0.317289	-0.165302		0.402518	-0.121832		0.339889	0.143228	1xTMT6plex [K7]; 1xTMT6plex [N-Term]	[R].DIDTAAKFIGAGAATVGVA.[G]
P56391	Cytochrome c oxidase subunit 6B1 [OS=Mus musculus]	No	1	0.0590872			0.171086	-0.121401		0.200244	0.173614		0.10023	-0.160366		0.0151473	-0.455382		0.00607842	-0.281768		0.0542235	0.333981	1xAcetyl [N-Term]; 4xTMT6plex [K5; K7; K9; K12]	[M].AEDIKTKIKNYKTAPFDSR.[F]
P56480	ATP synthase subunit beta, mitochondrial [OS=Mus musculus]	Yes	2	0.432657			0.928673	-0.0147845		0.317552	0.197785		0.605795	-0.0894636		0.148318	-0.302033		0.391567	-0.104248		0.235145	0.287249	1xTMT6plex [K8]; 1xTMT6plex [N-Term]	[A].AQASAAPKAGTATGR.[I]
P56480	ATP synthase subunit beta, mitochondrial [OS=Mus musculus]	Yes	4	0.736626			0.634872	-0.131683		0.317002	-0.251158		0.678108	-0.119625		0.999452	-0.00015053		0.279206	-0.251309		0.653578	-0.131533	1xTMT6plex [K6]; 1xTMT6plex [N-Term]	[Q].ASAAPKAGTATGR.[I]
P56480	ATP synthase subunit beta, mitochondrial [OS=Mus musculus]	No	1	0.534752			0.193111	0.148729		0.24456	0.085589		0.956801	-0.0055172		0.404854	0.057623		0.143348	0.143212		0.330835	0.0911062	1xTMT6plex [K9]; 1xTMT6plex [N-Term]	[Y].AAQASAAPKAGTATGR.[I]
P58059	28S ribosomal protein S21, mitochondrial [OS=Mus musculus]	Yes	2	0.218535			0.847317	-0.0330851		0.361303	0.178137		0.309768	-0.206705		0.0550008	-0.417928		0.289039	-0.239791		0.0430909	0.384843	1xAcetyl [N-Term]; 2xTMT6plex [K2; K5]	[M].AKHLKFIAR.[T]
P58281-2	Isoform 2 of Dynamin-like 120 kDa protein, mitochondrial [OS=Mus musculus]	No	1	0.443231			0.0285279	0.185388		0.381725	0.127479		0.90335	-0.0163404		0.544365	0.0415683		0.227014	0.169048		0.133489	0.14382	1xTMT6plex [N-Term]	[F].TAGSPGETAFR.[A]
P58281-2	Isoform 2 of Dynamin-like 120 kDa protein, mitochondrial [OS=Mus musculus]	No	1	0.63447			0.88462	-0.0190404		0.135761	-0.170113		0.249967	-0.140639		0.930289	0.0104331		0.266742	-0.15968		0.760583	-0.0294734	1xTMT6plex [K10]; 1xTMT6plex [N-Term]	[R].ATDHGSESDKHYR.[K]
P60603	Reactive oxygen species modulator 1 [OS=Mus musculus]	Yes	2	0.994997			0.991546	0.00314018		0.758986	0.0506856		0.943322	0.0158902		0.901174	-0.0316553		0.939477	0.0190304		0.878911	0.0347955	1xCarbamidomethyl [C14]; 1xTMT6plex [N-Term]	[M].PVAVGPYGQSQPSCFDR.[V]
P62245	40S ribosomal protein S15a [OS=Mus musculus]	Yes	2	0.805758			0.571797	-0.132238		0.322079	0.15124		0.600627	0.111877		0.341648	-0.171601		0.918266	-0.0203616		0.829807	0.039363	2xTMT6plex [K11; K18]; 1xTMT6plex [N-Term]	[M].VRMNVLADALKSINNAEKR.[G]
P63030	Mitochondrial pyruvate carrier 1 [OS=Mus musculus]	No	1	0.732814			0.482311	-0.160496		0.207724	0.131173		0.0130101	0.101821		0.444117	-0.189848		0.791254	-0.0586747		0.754349	0.029352	1xAcetyl [N-Term]; 1xTMT6plex [K7]	[M].AGALVRKAADYVR.[S]
P63038-1	60 kDa heat shock protein, mitochondrial [OS=Mus musculus]	No	1	0.154237			0.436311	0.111656		0.984743	0.00130871		0.0215582	-0.302571		0.179674	-0.192223		0.150814	-0.190915		0.0341998	0.30388	2xTMT6plex [K2; K5]; 1xTMT6plex [N-Term]	[Y].AKDVKFGADAR.[A]
P63038-1	60 kDa heat shock protein, mitochondrial [OS=Mus musculus]	No	1	0.423981			0.674373	0.187414		0.0634269	-0.272074		0.348562	0.100695		0.250365	0.560184		0.514339	0.28811		0.0594442	-0.372769	2xTMT6plex [K3; K6]; 1xTMT6plex [N-Term]	[A].YAKDVKFGADAR.[A]
P63087-2	Isoform Gamma-2 of Serine/threonine-protein phosphatase PP1-gamma catalytic subunit [OS=Mus musculus]	No	1	0.918298			0.560623	-0.153968		0.870148	0.0189958		0.70983	0.0729839		0.633081	-0.0999795		0.719501	-0.0809837		0.757936	-0.0539881	1xAcetyl [N-Term]; 1xTMT6plex [K5]	[M].ADIDKLNIDSIIQR.[L]
P70404	Isocitrate dehydrogenase [NAD] subunit gamma 1, mitochondrial [OS=Mus musculus]	No	1	0.913751			0.755811	0.0227405		0.0194028	0.0604993		0.404811	0.023739		0.840551	-0.0140198		0.524499	0.0464795		0.162964	0.0367603	1xTMT6plex [K12]; 1xTMT6plex [N-Term]	[S].ISSQQTIPPSAKYGGR.[H]
P97287	Induced myeloid leukemia cell differentiation protein Mcl-1 homolog [OS=Mus musculus]	Yes	34	0.556302			0.347569	-0.0440928		0.934465	0.00867993		0.445425	-0.0844089		0.0262785	-0.137182		0.243294	-0.128502		0.149079	0.0930888	1xTMT6plex [N-Term]	[C].GGASLGAGGGSPAGAR.[L]
P97450	ATP synthase-coupling factor 6, mitochondrial [OS=Mus musculus]	No	1	0.392096			0.347347	1.23276		0.642773	-0.167778		0.95188	-0.0240253		0.29621	1.37651		0.351975	1.20874		0.716382	-0.143753	3xTMT6plex [K2; K9; K14]; 1xTMT6plex [N-Term]	[F].NKELDPVQKLFVDKIR.[E]
P97478	5-demethoxyubiquinone hydroxylase, mitochondrial [OS=Mus musculus]	Yes	12	0.684454			0.273209	0.130417		0.713132	0.0628215		0.705433	0.0720507		0.103189	0.139646		0.277769	0.202468		0.9304	-0.0092292	1xOxidation [M5]; 1xTMT6plex [N-Term]	[C].HSSGMTLDNINR.[A]
P97493	Thioredoxin, mitochondrial [OS=Mus musculus]	No	1	0.174524			0.132085	0.121878		0.82752	-0.0179878		0.0247055	-0.245696		0.217802	-0.10583		0.245942	-0.123818		0.00605676	0.227708	1xTMT6plex [N-Term]	[L].TTFNVQDGPDFQDR.[V]
P97807-1	fumarate hydratase, mitochondrial [OS=Mus musculus]	No	1	0.506884			0.981593	0.00453627		0.415211	-0.0664663		0.116081	-0.217849		0.427054	-0.146847		0.257292	-0.213313		0.261029	0.151383	2xTMT6plex [K17; K22]; 1xTMT6plex [N-Term]	[M].ASQNSFRVEFDTFGELKVPTDKYYGAQTVR.[S]
P99028	Cytochrome b-c1 complex subunit 6, mitochondrial [OS=Mus musculus]	Yes	46	0.911029			0.665628	-0.048935		0.569681	-0.0939058		0.444735	-0.0688196		0.892568	-0.0238488		0.291016	-0.117755		0.880916	-0.0250861	1xCarbamidomethyl [C7]; 1xTMT6plex [N-Term]	[R].SQTEEDCTEELFDFLHAR.[D]
P99028	Cytochrome b-c1 complex subunit 6, mitochondrial [OS=Mus musculus]	No	1	0.135209			0.239717	-0.33653		0.970231	0.0144103		0.202996	-0.440785		0.0728821	-0.791725	Yes	0.0455892	-0.777315		0.255252	0.455195	2xCarbamidomethyl [C22; C28]; 3xTMT6plex [K4; K27; K30]; 1xTMT6plex [N-Term]	[S].GDPKEEEEEELVDPLTTVREHCEQLEKCVKAR.[E]
P99028	Cytochrome b-c1 complex subunit 6, mitochondrial [OS=Mus musculus]	No	1	0.471822			0.328483	0.521673		0.885638	-0.0195153		0.818878	-0.0552018		0.322081	0.485987		0.350803	0.466471		0.868574	0.0356865	1xTMT6plex [K7]; 1xTMT6plex [N-Term]	[L].TGSGDPKEEEEEELVDPLTTVR.[E]
P99028	Cytochrome b-c1 complex subunit 6, mitochondrial [OS=Mus musculus]	No	1	0.488532			0.290349	0.601691		0.56868	-0.0960366		0.252442	-0.255157		0.409964	0.44257		0.527953	0.346533		0.280045	0.15912	1xTMT6plex [K4]; 1xTMT6plex [N-Term]	[S].GDPKEEEEEELVDPLTTVR.[E]
Q03265	ATP synthase subunit alpha, mitochondrial [OS=Mus musculus]	Yes	2	0.354648			0.749877	0.0966118		0.381677	0.118133		0.205874	0.33266		0.219917	0.311139		0.104564	0.429272		0.401671	-0.214527	1xOxidation [M7]; 1xTMT6plex [K1]; 1xTMT6plex [N-Term]	[Q].KTGTAEMSSILEER.[I]
Q03265	ATP synthase subunit alpha, mitochondrial [OS=Mus musculus]	Yes	2	0.459264			0.977308	-0.0141571		0.637018	0.099887		0.252975	0.502131		0.317441	0.388087		0.200952	0.487974		0.365246	-0.402245	1xTMT6plex [K1]; 1xTMT6plex [N-Term]	[Q].KTGTAEMSSILEER.[I]
Q03265	ATP synthase subunit alpha, mitochondrial [OS=Mus musculus]	Yes	9	0.9417			0.60334	0.114109		0.775158	0.0182434		0.458553	-0.0663538		0.887069	0.0295114		0.81746	0.0477548		0.371018	0.0845972	1xTMT6plex [N-Term]	[M].SSILEER.[I]
Q03265	ATP synthase subunit alpha, mitochondrial [OS=Mus musculus]	Yes	91	0.703565			0.620716	-0.0526054		0.812842	-0.0229995		0.297132	0.115469		0.407687	0.0858631		0.597317	0.0628637		0.145491	-0.138468	1xTMT6plex [N-Term]	[R].TGAIVDVPVGEELLGR.[V]
Q03265	ATP synthase subunit alpha, mitochondrial [OS=Mus musculus]	No	1	0.292966			0.0852209	0.278868		0.537709	0.0538569		0.171169	-0.146728		0.539644	0.0782832		0.356082	0.13214		0.0517993	0.200585	1xTMT6plex [K2]; 1xTMT6plex [N-Term]	[L].QKTGTAEMSSILEER.[I]
Q03265	ATP synthase subunit alpha, mitochondrial [OS=Mus musculus]	No	1	0.721282			0.356459	0.193112		0.65657	0.032075		0.444886	-0.0890219		0.688051	0.072015		0.590886	0.10409		0.22213	0.121097	1xOxidation [M8]; 1xTMT6plex [K2]; 1xTMT6plex [N-Term]	[L].QKTGTAEMSSILEER.[I]
Q03265	ATP synthase subunit alpha, mitochondrial [OS=Mus musculus]	No	1	0.813147			0.386917	0.143279		0.906435	-0.0145304		0.433106	-0.124521		0.798135	0.0332881		0.911233	0.0187577		0.339825	0.109991	1xOxidation [M8]; 1xTMT6plex [K2]; 1xTMT6plex [N-Term]	[L].QKTGTAEMSSILEERILGADTSVDLEETGR.[V]
Q05920	pyruvate carboxylase, mitochondrial [OS=Mus musculus]	No	1	0.0516923			0.423243	-0.0747344		0.935752	-0.00341564		0.033927	-0.237073		0.00495006	-0.308392		0.00381102	-0.311807		0.0387709	0.233657	1xTMT6plex [N-Term]	[R].SSSAPVASPNVR.[R]
Q05920	pyruvate carboxylase, mitochondrial [OS=Mus musculus]	No	1	0.126589			0.0815208	0.106		0.960529	-0.0037365		0.0941374	0.123338		0.0206486	0.233075		0.00505419	0.229338		0.160055	-0.127074	1xTMT6plex [N-Term]	[R].SSSAPVASPNVRR.[L]
Q06185	ATP synthase subunit e, mitochondrial [OS=Mus musculus]	No	1	0.365853			0.376505	-0.105275		0.482512	0.0595116		0.233886	-0.0699107		0.124513	-0.234697		0.13824	-0.175186		0.22518	0.129422	1xTMT6plex [K11]; 1xTMT6plex [N-Term]	[M].VPPVQVSPLIKFGR.[Y]
Q07417	Short-chain specific acyl-CoA dehydrogenase, mitochondrial [OS=Mus musculus]	No	1	0.971429			0.509991	0.0423378		0.980048	-0.00152942		0.544402	-0.0409976		0.960048	0.0028696		0.979074	0.00134018		0.585179	0.0394682	1xOxidation [M16]; 1xTMT6plex [N-Term]	[R].LHTVYQSVELPETHQMLR.[Q]
Q3KNM2	E3 ubiquitin-protein ligase MARCH5 [OS=Mus musculus]	Yes	2	0.924157			0.711739	-0.0764623		0.89288	-0.0291778		0.735166	-0.0758011		0.545589	-0.123086		0.495904	-0.152263		0.82062	0.0466233	1xOxidation [M8]; 1xTMT6plex [N-Term]	[M].PDQALQQMLDR.[S]
Q3TIU4	2',5'-phosphodiesterase 12 [OS=Mus musculus]	Yes	9	0.683837			0.710075	0.0584291		0.272815	0.177898		0.40723	0.1306		0.942594	0.0111309		0.281955	0.189029		0.741355	0.0472983	1xTMT6plex [N-Term]	[E].AGTHEAVR.[A]
Q3TL44	NLR family member X1 [OS=Mus musculus]	No	1	0.636613			0.859372	-0.0293836		0.842807	0.0495242		0.552523	-0.172996		0.0450178	-0.251903		0.426856	-0.202379		0.243719	0.22252	1xTMT6plex [N-Term]	[Y].HGNSADSAPPPGR.[H]
Q3UIU2	NADH dehydrogenase [ubiquinone] 1 beta subcomplex subunit 6 [OS=Mus musculus]	No	1	0.343884			0.247107	-0.227141		0.668927	0.0434833		0.617614	-0.0383483		0.159216	-0.308972		0.189589	-0.265489		0.431089	0.0818317	1xAcetyl [N-Term]; 1xTMT6plex [K8]	[M].SGYTPDEKLRLQQLR.[E]
Q3UIU2	NADH dehydrogenase [ubiquinone] 1 beta subcomplex subunit 6 [OS=Mus musculus]	No	1	0.843376			0.526218	-0.0890795		0.249335	0.0733414		0.235138	0.0921416		0.598156	-0.0702793		0.982089	0.0030621		0.750011	-0.0188001	1xAcetyl [N-Term]; 1xTMT6plex [K8]	[M].SGYTPDEKLR.[L]
Q3ULD5	Methylcrotonoyl-CoA carboxylase beta chain, mitochondrial [OS=Mus musculus]	No	1	0.526937			0.16751	0.274308		0.451714	0.16001		0.957624	-0.0108851		0.558915	0.103412		0.283148	0.263423		0.274255	0.170896	1xTMT6plex [N-Term]	[A].YHGDSVAR.[L]
Q3URE1	Acyl-CoA synthetase family member 3, mitochondrial [OS=Mus musculus]	No	1	0.768272			0.104803	0.102789		0.78988	0.0210032		0.449647	-0.0334435		0.574149	0.0483428		0.150305	0.069346		0.53136	0.0544467	1xTMT6plex [N-Term]	[H].RGHSLLPTTPEAHTDGSVPVFIR.[A]
Q3V384	AFG1-like ATPase [OS=Mus musculus]	Yes	49	0.727014			0.551011	-0.0788044		0.494353	0.0681136		0.926417	-0.00906692		0.263572	-0.155985		0.56657	-0.0878713		0.23601	0.0771805	1xTMT6plex [N-Term]	[Y].TVQTSEGVRPTAASEAR.[L]
Q3V3R1	Monofunctional C1-tetrahydrofolate synthase, mitochondrial [OS=Mus musculus]	Yes	4	0.942179			0.48345	0.059507		0.97704	-0.00168519		0.333829	-0.0527297		0.922473	0.00846251		0.936414	0.00677731		0.374032	0.0510445	1xTMT6plex [N-Term]	[S].SSSGGGDPEGLR.[G]
Q3V3R1	Monofunctional C1-tetrahydrofolate synthase, mitochondrial [OS=Mus musculus]	Yes	4	0.992969			0.829547	0.0322491		0.885739	-0.0103988		0.788844	-0.027624		0.908305	0.0150238		0.971658	0.00462505		0.867225	0.0172253	1xTMT6plex [N-Term]	[S].SSSGGGDPEGLRGR.[R]
Q3V3R1	Monofunctional C1-tetrahydrofolate synthase, mitochondrial [OS=Mus musculus]	Yes	5	0.704798			0.590923	0.0850059		0.40975	0.141659		0.683933	-0.0753719		0.34668	-0.132025		0.956276	0.00963399		0.177982	0.217031	1xTMT6plex [N-Term]	[S].SSGGGDPEGLRGR.[R]
Q499X9	Methionine--tRNA ligase, mitochondrial [OS=Mus musculus]	No	1	0.560022			0.626549	-0.122091		0.236098	0.141985		0.738981	-0.0426829		0.241787	-0.306759		0.532432	-0.164774		0.0743822	0.184668	1xCarbamidomethyl [C3]; 1xTMT6plex [N-Term]	[Y].GSCSPSASGDAGEAR.[A]
Q566J8	Atypical kinase COQ8B, mitochondrial [OS=Mus musculus]	Yes	46	0.983188			0.621794	0.048638		0.960872	-0.00747218		0.986693	0.00199685		0.671031	0.058107		0.739405	0.0506348		0.923728	-0.00946904	1xTMT6plex [N-Term]	[S].VHQDQPGR.[G]
Q5SSK3	Transcription elongation factor, mitochondrial [OS=Mus musculus]	No	1	0.15717			0.554076	0.130196		0.56633	0.192681		0.18579	-0.489193		0.0546379	-0.551678		0.322235	-0.358997	Yes	0.0216947	0.681874	2xTMT6plex [K1; K7]; 1xTMT6plex [N-Term]	[R].KSTAPEKR.[V]
Q60597-3	Isoform 3 of 2-oxoglutarate dehydrogenase, mitochondrial [OS=Mus musculus]	Yes	432	0.830885			0.410102	0.267895		0.829408	0.0616265		0.885815	-0.0509566		0.508449	0.155312		0.549415	0.216939		0.628873	0.112583	1xTMT6plex [N-Term]	[R].SSPYPTDVAR.[V]
Q60930	Voltage-dependent anion-selective channel protein 2 [OS=Mus musculus]	Yes	2	0.0836441			0.0972939	-0.200026		0.987256	0.00197114		0.113248	-0.187159		0.0285592	-0.389156		0.0180549	-0.387185		0.159726	0.18913	1xAcetyl [N-Term]; 4xCarbamidomethyl [C3; C4; C8; C13]; 1xOxidation [M12]; 1xTMT6plex [K23]	[M].AECCVPVCPRPMCIPPPYADLGKAAR.[D]
Q60932-1	voltage-dependent anion-selective channel protein 1 [OS=Mus musculus]	Yes	15	0.25325			0.757327	0.0589459		0.859294	-0.0166798		0.0534415	-0.308772		0.225758	-0.233146		0.21996	-0.249826		0.0428659	0.292092	1xAcetyl [N-Term]; 1xTMT6plex [K11]	[M].AVPPTYADLGKSAR.[D]
Q60936	Atypical kinase COQ8A, mitochondrial [OS=Mus musculus]	No	1	0.909953			0.721694	0.0513031		0.590142	-0.0242456		0.429469	-0.0963342		0.824324	-0.0207854		0.647402	-0.045031		0.53675	0.0720885	1xTMT6plex [K18]; 1xTMT6plex [N-Term]	[S].FHQDQSSVGGLTAEDIEKAR.[Q]
Q61337	Bcl2-associated agonist of cell death [OS=Mus musculus]	Yes	2	0.915212			0.680925	0.0240049		0.129043	-0.0468385		0.167192	-0.0495414		0.701808	0.021302		0.668095	-0.0255365		0.908585	0.00270293	1xAcetyl [N-Term]; 1xTMT6plex [K4]	[M].GTPKQPSLAPAHALGLR.[K]
Q61733	28S ribosomal protein S31, mitochondrial [OS=Mus musculus]	Yes	2	0.406354			0.406141	0.163239		0.336034	0.130423		0.277204	-0.193933		0.332716	-0.161116		0.871954	-0.0306937		0.0481808	0.324355	3xTMT6plex [K2; K3; K16]; 1xTMT6plex [N-Term]	[C].SKKVDQSVPANEISQKAAESQGR.[G]
Q62465	Synaptic vesicle membrane protein VAT-1 homolog [OS=Mus musculus]	Yes	54	0.758073			0.407454	-0.559402		0.702757	-0.184943		0.74404	0.243025		0.67898	-0.131435		0.424389	-0.316377		0.555067	-0.427968	1xTMT6plex [N-Term]	[A].SASAPPLR.[C]
Q64433	10 kDa heat shock protein, mitochondrial [OS=Mus musculus]	No	1	0.657467			0.355937	-0.216398		0.755221	0.0557366		0.971832	0.00754132		0.205145	-0.264593		0.390299	-0.208856		0.77055	0.0481953	1xAcetyl [N-Term]; 1xTMT6plex [K7]	[M].AGQAFRKFLPLFDR.[V]
Q64445	cytochrome c oxidase subunit 8A, mitochondrial [OS=Mus musculus]	No	1	0.169146			0.990268	0.000985953		0.751746	0.0505929		0.037129	-0.251715		0.10824	-0.301322		0.0407879	-0.250729		0.10516	0.302308	1xTMT6plex [K4]; 1xTMT6plex [N-Term]	[Q].VHSKPAR.[E]
Q64521	Glycerol-3-phosphate dehydrogenase, mitochondrial [OS=Mus musculus]	No	1	0.052237			0.307183	0.0952824		0.197564	0.165774		0.0611989	-0.292522		0.00765823	-0.363014		0.118794	-0.19724		0.00725349	0.458296	1xTMT6plex [N-Term]	[A].AGYLTEPVNR.[E]
Q64521	Glycerol-3-phosphate dehydrogenase, mitochondrial [OS=Mus musculus]	No	1	0.152511			0.213491	0.173792		0.239672	0.18278		0.159314	-0.239663		0.0866394	-0.248652		0.665764	-0.0658713		0.0165964	0.422443	1xTMT6plex [N-Term]	[A].AGYLTEPVNREPPSR.[E]
Q69ZP3-3	Isoform 3 of Probable hydrolase PNKD [OS=Mus musculus]	Yes	41	0.0958209			0.253785	0.0983518		0.971726	-0.0023297		0.0291685	-0.269338		0.0318672	-0.168656		0.0086123	-0.170986		0.0405697	0.267008	1xCarbamidomethyl [C9]; 2xTMT6plex [K10; K26]; 1xTMT6plex [N-Term]	[A].LQSHSSPECKEEPEPLSPELEYIPRKR.[G]
Q6NVE9-1	protein phosphatase ptc7 homolog [OS=Mus musculus]	No	1	0.174693			0.534209	0.0740057		0.13478	0.0704741		0.0239351	0.197992		0.116288	0.201523		0.055014	0.271997		0.0809612	-0.127518	1xTMT6plex [N-Term]	[R].AVLGGLSQTDPR.[A]
Q6P8I6	Cytochrome c oxidase assembly protein COX11, mitochondrial [OS=Mus musculus]	?		0.269945			0.11218	0.223375		0.116732	0.21947		0.934963	0.0127924		0.755599	0.0166972		0.113448	0.236167		0.114377	0.206678	1xTMT6plex [N-Term]	[R].SSNPFQR.[A]
Q6PB66	Leucine-rich PPR motif-containing protein, mitochondrial [OS=Mus musculus]	No	1	0.067716			0.810114	-0.0167905		0.810647	-0.0159255		0.0213626	-0.247974		0.0142341	-0.248839		0.0351674	-0.264764		0.0018365	0.232049	1xTMT6plex [K6]; 1xTMT6plex [N-Term]	[Y].AIVAEKR.[D]
Q6PB66	Leucine-rich PPR motif-containing protein, mitochondrial [OS=Mus musculus]	No	1	0.0689825			0.833914	-0.00681375		0.918962	-0.00661656		0.0307486	-0.215099		0.000300039	-0.215296		0.0226167	-0.221913		0.00213158	0.208483	1xTMT6plex [K6]; 1xTMT6plex [N-Term]	[Y].AIVAEKRDLQEEPAPVR.[K]
Q6PE15-1	Mycophenolic acid acyl-glucuronide esterase, mitochondrial [OS=Mus musculus]	No	1	0.12997			0.326049	-0.124896		0.64685	0.0362015		0.249685	-0.163647		0.00414801	-0.324744		0.0161897	-0.288543		0.149808	0.199849	1xTMT6plex [K1]; 1xTMT6plex [N-Term]	[Q].KASLSFLNR.[S]
Q791T5-1	Mitochondrial carrier homolog 1 [OS=Mus musculus]	Yes	2	0.952874			0.60578	-0.0462542		0.725553	0.0214851		0.927067	0.00551936		0.495	-0.0622199		0.672817	-0.0407348		0.743453	0.0159657	1xOxidation [M18]; 1xTMT6plex [N-Term]	[M].GASDPEVAPWAPGGAAGMAGAGAGAGAR.[G]
Q791T5-1	Mitochondrial carrier homolog 1 [OS=Mus musculus]	Yes	29	0.652082			0.191282	0.207754		0.581744	0.0886574		0.665641	-0.075684		0.72297	0.0434125		0.502709	0.13207		0.124986	0.164341	1xTMT6plex [N-Term]	[A].RGGAPAGVEAR.[A]
Q7TMV3	FAST kinase domain-containing protein 5, mitochondrial [OS=Mus musculus]	?		0.257853			0.377659	-0.129474		0.00220345	-0.254255		0.879435	-0.0204855		0.0962025	0.104296		0.0557292	-0.149959		0.131115	-0.23377	1xTMT6plex [N-Term]	[S].TLHPDSSSAGGGEEDVEVFDSFEGTR.[V]
Q7TNS2	MICOS complex subunit Mic10 [OS=Mus musculus]	No	1	0.207758			0.692557	0.0360019		0.761198	0.0266409		0.0851319	-0.206819		0.0579043	-0.197458		0.12294	-0.170817		0.0413456	0.23346	1xAcetyl [N-Term]; 1xTMT6plex [K8]	[M].SESELGRKWDR.[C]
Q80ZK0	28S ribosomal protein S10, mitochondrial [OS=Mus musculus]	Yes	9	0.0540719			0.505715	0.0521152		0.741529	0.0245922		0.0235469	-0.297002		0.00783183	-0.269479		0.0492904	-0.244887		0.00243	0.321594	2xTMT6plex [K7; K25]; 1xTMT6plex [N-Term]	[N].LHVDVPKDVTRPTITTSDEPDTLYKR.[L]
Q80ZS3	28S ribosomal protein S26, mitochondrial [OS=Mus musculus]	No	1	0.0800816			0.145326	0.167639		0.0934196	0.228977		0.16184	-0.223372		0.00479346	-0.284711		0.621094	-0.0557334		0.00829091	0.45235	3xTMT6plex [K2; K10; K12]; 1xTMT6plex [N-Term]	[G].RKTRHDPPAKSKVGR.[V]
Q810S1	Calcium uniporter regulatory subunit MCUb, mitochondrial [OS=Mus musculus]	Yes	17	0.103845			0.010652	-0.26056		0.499716	-0.0621289		0.0521523	0.226546		0.658902	0.0281146		0.730605	-0.0340143		0.00260585	-0.288675	1xTMT6plex [K14]; 1xTMT6plex [N-Term]	[Y].GTVEPQDEITVTYKHGLPLVTLTLPSR.[K]
Q810S1	Calcium uniporter regulatory subunit MCUb, mitochondrial [OS=Mus musculus]	Yes	17	0.343411			0.115865	-0.257908		0.767257	-0.021898		0.125341	0.18354		0.661592	-0.0524701		0.498515	-0.0743682		0.126296	-0.205438	2xTMT6plex [K14; K28]; 1xTMT6plex [N-Term]	[Y].GTVEPQDEITVTYKHGLPLVTLTLPSRKER.[C]
Q811I0	ATP synthase mitochondrial F1 complex assembly factor 1 [OS=Mus musculus]	No	1	0.601738			0.63107	0.074598		0.778744	0.0137028		0.281687	-0.160286		0.272269	-0.0993911		0.320261	-0.0856884		0.253137	0.173989	1xTMT6plex [K29]; 1xTMT6plex [N-Term]	[R].GSGLPPEGADGSGVSELEANPFYDRYRDKIQQLR.[R]
Q8BFP9	[Pyruvate dehydrogenase (Acetyl-transferring)] kinase isozyme 1, mitochondrial [OS=Mus musculus]	No	1	0.179571			0.136547	-0.35097		0.124321	-0.117375		0.133269	0.284191		0.71336	0.0505954		0.656766	-0.0667793		0.0465078	-0.401565	1xTMT6plex [N-Term]	[L].ASASASGSGPASELGVPGQVDFYAR.[F]
Q8BFR5	elongation factor Tu, mitochondrial [OS=Mus musculus]	No	1	0.830562			0.434654	0.190349		0.744764	0.0434433		0.647441	-0.0471305		0.691217	0.0997751		0.570561	0.143218		0.411964	0.0905738	2xTMT6plex [K5; K6]; 1xTMT6plex [N-Term]	[L].AVEAKKTYVR.[D]
Q8BGX2	Mitochondrial import inner membrane translocase subunit Tim29 [OS=Mus musculus]	No	1	0.553701			0.873903	-0.0124508		0.135858	0.0512817		0.395394	-0.0552387		0.0879603	-0.118971		0.210385	-0.0676895		0.172103	0.10652	1xTMT6plex [K20]; 1xTMT6plex [N-Term]	[W].SGGHGEAGGEAGGATTVAVKPGLWTR.[L]
Q8BGY7	Protein FAM210A [OS=Mus musculus]	Yes	97	0.609866			0.820122	-0.046672		0.982226	-0.00195627		0.281143	0.195144		0.338654	0.150428		0.314504	0.148472		0.297139	-0.1971	3xTMT6plex [K13; K14; K23]; 1xTMT6plex [N-Term]	[L].SSSSTSQETPSEKKEETDPLQDKSISLYQR.[F]
Q8BH04	Phosphoenolpyruvate carboxykinase [GTP], mitochondrial [OS=Mus musculus]	No	1	0.0733838			0.0524037	-0.199224		0.538424	-0.0540981		0.105609	-0.161404		0.0158118	-0.30653		0.00629091	-0.360628		0.271482	0.107306	1xTMT6plex [N-Term]	[S].IQTLHVLSGDMSQLPAGVRDFVAR.[S]
Q8BH04	Phosphoenolpyruvate carboxykinase [GTP], mitochondrial [OS=Mus musculus]	No	1	0.173098			0.0225982	-0.192035		0.531587	-0.0537888		0.454303	-0.0535662		0.0508707	-0.191813		0.0206621	-0.245601		0.997548	-0.000222602	1xOxidation [M11]; 1xTMT6plex [N-Term]	[S].IQTLHVLSGDMSQLPAGVRDFVAR.[S]
Q8BH04	Phosphoenolpyruvate carboxykinase [GTP], mitochondrial [OS=Mus musculus]	No	1	0.662716			0.219653	-0.0561632		0.383924	-0.0334561		0.274567	-0.0370652		0.23236	-0.0597723		0.0730719	-0.0932284		0.921255	0.00360906	1xOxidation [M11]; 1xTMT6plex [N-Term]	[S].IQTLHVLSGDMSQLPAGVR.[D]
Q8BH04	Phosphoenolpyruvate carboxykinase [GTP], mitochondrial [OS=Mus musculus]	No	1	0.757051			0.153469	-0.133213		0.593596	-0.0758796		0.701721	0.0299973		0.846807	-0.0273359		0.196503	-0.103215		0.479406	-0.105877	1xTMT6plex [N-Term]	[T].LHVLSGDMSQLPAGVRDFVAR.[S]
Q8BH04	Phosphoenolpyruvate carboxykinase [GTP], mitochondrial [OS=Mus musculus]	No	1	0.78142			0.306439	-0.0831535		0.630441	-0.0223091		0.948569	-0.00414223		0.317083	-0.0649866		0.270076	-0.0872957		0.719416	-0.0181669	1xTMT6plex [N-Term]	[S].IQTLHVLSGDMSQLPAGVR.[D]
Q8BH59	Calcium-binding mitochondrial carrier protein Aralar1 [OS=Mus musculus]	No	1	0.208953			0.0527797	0.221007		0.216332	0.104622		0.15664	-0.150226		0.630171	-0.0338414		0.32648	0.0707811		0.0435766	0.254849	1xAcetyl [N-Term]; 2xTMT6plex [K3; K8]	[M].AVKVHTTKR.[G]
Q8BH59	Calcium-binding mitochondrial carrier protein Aralar1 [OS=Mus musculus]	No	1	0.690013			0.200511	0.241758		0.630557	0.120105		0.634841	-0.119245		0.988417	0.0024082		0.611128	0.122513		0.231303	0.23935	1xAcetyl [N-Term]; 2xTMT6plex [K3; K8]	[M].AVKVHTTKRGDPHELR.[N]
Q8BIJ6	Isoleucine--tRNA ligase, mitochondrial [OS=Mus musculus]	No	1	0.134867			0.647308	-0.0552665		0.826626	-0.0181434		0.111146	-0.237631		0.0175034	-0.274754		0.0375807	-0.292898		0.0862856	0.219488	1xTMT6plex [K12]; 1xTMT6plex [N-Term]	[S].VAGADSPQSSSKGGR.[Y]
Q8BJZ4	28S ribosomal protein S35, mitochondrial [OS=Mus musculus]	?		0.392449			0.45771	0.100955		0.518602	0.112067		0.287715	-0.194327		0.169747	-0.205439		0.61907	-0.0933722		0.0382609	0.306394	1xTMT6plex [N-Term]	[F].SSVASPAAPR.[A]
Q8BK72	28S ribosomal protein S27, mitochondrial [OS=Mus musculus]	Yes	12	0.79001			0.822535	-0.0217766		0.355378	-0.0901888		0.326115	-0.0950011		0.787545	-0.0265889		0.174876	-0.116778		0.965135	0.00481228	1xTMT6plex [N-Term]	[C].LLSAAYVDSHQWEAR.[E]
Q8BMD8	Calcium-binding mitochondrial carrier protein SCaMC-1 [OS=Mus musculus]	Yes	16	0.476513			0.756956	-0.0529068		0.508349	-0.0898061		0.390713	0.169459		0.104851	0.206359		0.47065	0.116553		0.135894	-0.259266	1xTMT6plex [N-Term]	[C].HDAEPPTRYETLFR.[A]
Q8BMD8	Calcium-binding mitochondrial carrier protein SCaMC-1 [OS=Mus musculus]	Yes	16	0.565041			0.555156	0.0629441		0.765608	0.0206544		0.312987	0.0891484		0.210762	0.131438		0.148288	0.152092		0.444486	-0.0684939	1xTMT6plex [N-Term]	[C].HDAEPPTR.[Y]
Q8BMF4	Dihydrolipoyllysine-residue acetyltransferase component of pyruvate dehydrogenase complex, mitochondrial [OS=Mus musculus]	No	1	0.709959			0.314545	-0.0516679		0.239158	-0.0499766		0.46111	-0.0376309		0.318769	-0.0393222		0.139811	-0.0892988		0.712165	-0.0123457	1xOxidation [M17]; 1xTMT6plex [K7]; 1xTMT6plex [N-Term]	[Y].SLPPHQKVPLPSLSPTMQAGTIAR.[W]
Q8BMF4	Dihydrolipoyllysine-residue acetyltransferase component of pyruvate dehydrogenase complex, mitochondrial [OS=Mus musculus]	No	1	0.834468			0.402248	0.0886882		0.558334	-0.0264207		0.118204	-0.0882506		0.787876	0.0268584		0.996438	0.000437632		0.257904	0.0618299	1xTMT6plex [K7]; 1xTMT6plex [N-Term]	[Y].SLPPHQKVPLPSLSPTMQAGTIAR.[W]
Q8BMS1	Trifunctional enzyme subunit alpha, mitochondrial [OS=Mus musculus]	No	1	0.827735			0.120239	0.109668		0.702017	0.0656526		0.628511	-0.0764938		0.721647	-0.0324785		0.836139	0.033174		0.140379	0.142146	1xTMT6plex [K10]; 1xTMT6plex [N-Term]	[L].TRTHINYGVKGDVAVIR.[I]
Q8BMS4	Ubiquinone biosynthesis O-methyltransferase, mitochondrial [OS=Mus musculus]	No	1	0.929652			0.827748	0.0500414		0.61754	-0.0911555		0.96814	0.00903515		0.432314	0.150232		0.722859	0.0590765		0.679582	-0.100191	1xTMT6plex [N-Term]	[Y].STSQTTVDSR.[E]
Q8BSF4	Phosphatidylserine decarboxylase proenzyme, mitochondrial [OS=Mus musculus]	No	1	0.950024			0.706267	0.02825		0.921814	0.0100203		0.569068	-0.0581585		0.611068	-0.0399288		0.753464	-0.0299085		0.434083	0.0681789	1xTMT6plex [N-Term]	[N].FHTAPVR.[S]
Q8BUY5	Complex I assembly factor TIMMDC1, mitochondrial [OS=Mus musculus]	Yes	25	0.711179			0.410949	0.0598872		0.946754	0.00684005		0.31901	-0.112899		0.378967	-0.0598522		0.644829	-0.0530121		0.0623475	0.119739	1xTMT6plex [N-Term]	[A].AGAVAADSPGFVEDREQR.[S]
Q8BUY5	Complex I assembly factor TIMMDC1, mitochondrial [OS=Mus musculus]	Yes	25	0.905078			0.803718	-0.0294327		0.77934	-0.0103617		0.602432	-0.0530656		0.349818	-0.0721365		0.336043	-0.0824983		0.653549	0.0427039	1xTMT6plex [N-Term]	[A].AGAVAADSPGFVEDR.[E]
Q8BUY5	Complex I assembly factor TIMMDC1, mitochondrial [OS=Mus musculus]	Yes	27	0.815501			0.679692	-0.0692557		0.404729	-0.0685239		0.636809	0.0788097		0.364515	0.0780779		0.915164	0.00955398		0.382596	-0.147334	1xTMT6plex [N-Term]	[G].AVAADSPGFVEDR.[E]
Q8BW00	Probable peptidyl-tRNA hydrolase [OS=Mus musculus]	Yes	11	0.368075			0.402822	0.12771		0.339711	0.110081		0.231956	0.159994		0.233895	0.177623		0.141617	0.287704		0.484902	-0.0499126	1xTMT6plex [K9]; 1xTMT6plex [N-Term]	[Q].VSEARFPGKR.[W]
Q8BWF0	Succinate-semialdehyde dehydrogenase, mitochondrial [OS=Mus musculus]	No	1	0.223319			0.320149	-0.185493		0.715293	-0.0338781		0.122966	0.319347		0.123307	0.167732		0.298009	0.133854		0.0745203	-0.353225	1xTMT6plex [N-Term]	[Y].ASGPGGLHADLLRGDSFVGGR.[W]
Q8BWF0	Succinate-semialdehyde dehydrogenase, mitochondrial [OS=Mus musculus]	No	1	0.673989			0.612283	-0.0787452		0.363029	-0.0988518		0.480858	0.100951		0.347631	0.121057		0.885939	0.0222055		0.0996364	-0.199802	1xTMT6plex [N-Term]	[Y].ASGPGGLHADLLR.[G]
Q8BX10-1	Serine/threonine-protein phosphatase Pgam5, mitochondrial [OS=Mus musculus]	Yes	20	0.567604			0.25809	0.215136		0.364158	0.122737		0.977453	-0.00485655		0.5139	0.0875426		0.153862	0.21028		0.478741	0.127593	1xTMT6plex [K11]; 1xTMT6plex [N-Term]	[A].AVLFSAVAVGKPR.[G]
Q8BX10-1	Serine/threonine-protein phosphatase Pgam5, mitochondrial [OS=Mus musculus]	Yes	21	0.669297			0.371563	0.395066		0.889802	0.0167202		0.389095	-0.135799		0.561885	0.242547		0.544349	0.259268		0.262313	0.152519	1xTMT6plex [K10]; 1xTMT6plex [N-Term]	[A].VLFSAVAVGKPR.[G]
Q8BX10-1	Serine/threonine-protein phosphatase Pgam5, mitochondrial [OS=Mus musculus]	Yes	25	0.285552			0.101485	0.379838		0.338578	0.138588		0.303858	-0.14558		0.627154	0.095671		0.328546	0.234259		0.0110226	0.284167	1xTMT6plex [K6]; 1xTMT6plex [N-Term]	[S].AVAVGKPR.[G]
Q8C0K5	Graves disease carrier protein homolog [OS=Mus musculus]	Yes	7	0.326751			0.941568	0.00393906		0.101138	-0.0724737		0.0111636	-0.141373		0.280264	-0.0649603		0.0491827	-0.137434		0.128005	0.0688993	1xTMT6plex [N-Term]	[A].AAALAAAEPAPAVPQAAGSGGPTSR.[R]
Q8C163	Nuclease EXOG, mitochondrial [OS=Mus musculus]	No	1	0.551962			0.340543	0.232488		0.297792	0.112381		0.142211	-0.162963		0.853102	-0.042856		0.768064	0.069525		0.0273571	0.275344	1xAcetyl [N-Term]; 1xTMT6plex [K3]	[M].AAKSFASR.[L]
Q8C3X2	Coiled-coil domain-containing protein 90B, mitochondrial [OS=Mus musculus]	No	1	0.67382			0.78422	-0.024575		0.189443	0.0922923		0.1128	0.128131		0.895297	0.0112638		0.25312	0.103556		0.6189	-0.0358388	1xTMT6plex [N-Term]	[S].DYDRRPVDITPLEQR.[K]
Q8C6I2	Succinate dehydrogenase assembly factor 2, mitochondrial [OS=Mus musculus]	Yes	6	0.123789			0.441485	-0.0484264		0.484624	-0.0645848		0.0548875	-0.220369		0.0264357	-0.20421		0.0145006	-0.268795		0.115312	0.155784	1xOxidation [M13]; 1xTMT6plex [K11]; 1xTMT6plex [N-Term]	[F].YRGDSPTDSQKDMIEIPLPPWQER.[T]
Q8CAK1	Putative transferase CAF17 homolog, mitochondrial [OS=Mus musculus]	No	1	0.328163			0.106155	-0.273158		0.379441	-0.0764336		0.347163	0.13142		0.5061	-0.0653041		0.0617568	-0.141738		0.217679	-0.207854	1xCarbamidomethyl [C15]; 1xTMT6plex [N-Term]	[F].GLLGSNPADGVAWTCFR.[L]
Q8CBY0	Glutamyl-tRNA(Gln) amidotransferase subunit C, mitochondrial [OS=Mus musculus]	No	1	0.949718			0.509226	0.0750416		0.724383	0.0340531		0.870488	-0.0210588		0.772767	0.0199296		0.518727	0.0539828		0.654264	0.055112	2xTMT6plex [K3; K9]; 1xTMT6plex [N-Term]	[F].ASKANPQGKVQAAGLGTQAPR.[L]
Q8CCM6-1	Mitochondrial import inner membrane translocase subunit TIM21 [OS=Mus musculus]	Yes	55	0.250139			0.568947	0.0519268		0.95644	0.00551854		0.0893854	-0.222657		0.0867378	-0.176249		0.192006	-0.170731		0.0241998	0.228176	2xTMT6plex [K2; K7]; 1xTMT6plex [N-Term]	[K].AKEDSTKQVSIRR.[N]
Q8CCM6-1	Mitochondrial import inner membrane translocase subunit TIM21 [OS=Mus musculus]	Yes	55	0.432195			0.387343	0.111591		0.421174	0.0790664		0.222242	-0.152204		0.296292	-0.11968		0.723392	-0.0406132		0.0778401	0.231271	2xTMT6plex [K2; K7]; 1xTMT6plex [N-Term]	[K].AKEDSTKQVSIR.[R]
Q8CEI1	BolA-like protein 3 [OS=Mus musculus]	Yes	30	0.406967			0.700532	0.0643736		0.746093	0.0765132		0.239452	-0.265		0.218152	-0.27714		0.308924	-0.200627		0.17569	0.341514	3xTMT6plex [K9; K15; K17]; 1xTMT6plex [N-Term]	[F].ASQTEGELKVTQVLKEKFPR.[A]
Q8CGK3	Lon protease homolog, mitochondrial [OS=Mus musculus]	No	1	0.226685			0.244972	-0.153212		0.558842	0.0737805		0.44402	-0.103851		0.0348314	-0.330843		0.0225463	-0.257063		0.287654	0.177631	1xTMT6plex [N-Term]	[G].LWDSGNR.[G]
Q8CGY8-1	UDP-N-acetylglucosamine--peptide N-acetylglucosaminyltransferase 110 kDa subunit [OS=Mus musculus]	No	1	0.597995			0.485769	-0.068354		0.220567	-0.0848906		0.461571	0.0690151		0.255742	0.0855517		0.992727	0.000661088		0.133611	-0.153906	1xAcetyl [N-Term]; 1xTMT6plex [K15]	[M].ASSVGNVADSTEPTKR.[M]
Q8CI78	Required for meiotic nuclear division protein 1 homolog [OS=Mus musculus]	Yes	124	0.481198			0.330124	-0.211715		0.183592	0.205365		0.519083	0.13491		0.0921839	-0.282169		0.0291007	-0.0768042		0.773518	0.0704545	3xTMT6plex [K11; K18; K22]; 1xTMT6plex [N-Term]	[H].SSVSNEALVPKQDLPQIKRPLKASR.[T]
Q8JZY4	Mitochondrial ribonuclease P protein 3 [OS=Mus musculus]	Yes	2	0.0802412			0.808401	0.0166651		0.207248	-0.0696596		0.00951296	-0.260371		0.0366993	-0.174046		0.0244079	-0.243706		0.00789729	0.190711	3xTMT6plex [K3; K11; K19]; 1xTMT6plex [N-Term]	[F].SVKPTTPPNSKALNLLDTKAR.[T]
Q8K0Z7	Translational activator of cytochrome c oxidase 1 [OS=Mus musculus]	Yes	55	0.992529			0.976677	0.00412663		0.899186	-0.0152137		0.727816	-0.0408512		0.881509	-0.0215109		0.823929	-0.0367246		0.7648	0.0256375	2xTMT6plex [K5; K8]; 1xTMT6plex [N-Term]	[S].AGHNKWSKVR.[H]
Q8K1R3	Polyribonucleotide nucleotidyltransferase 1, mitochondrial [OS=Mus musculus]	No	1	0.32572			0.430767	-0.145322		0.642192	-0.0221951		0.125101	0.256723		0.28807	0.133597		0.385219	0.111402		0.095179	-0.278918	1xTMT6plex [N-Term]	[A].LWSSTGSR.[A]
Q8K1Z0	Ubiquinone biosynthesis protein COQ9, mitochondrial [OS=Mus musculus]	No	1	0.898012			0.617388	0.0548931		0.960934	-0.0066053		0.48132	-0.102715		0.683515	-0.041217		0.751096	-0.0478223		0.301075	0.0961101	1xTMT6plex [K6]; 1xTMT6plex [N-Term]	[R].SSEEQKQQPPHSSSQQHSETQGPEFSRPPPR.[Y]
Q8K2B3	Succinate dehydrogenase [ubiquinone] flavoprotein subunit, mitochondrial [OS=Mus musculus]	Yes	2	0.0837617			0.157584	-0.163688		0.466787	0.0866243		0.19441	-0.159656		0.0148726	-0.409968		0.00317414	-0.323343		0.139594	0.24628	1xTMT6plex [K3]; 1xTMT6plex [N-Term]	[A].SAKVSDAISTQYPVVDHEFDAVVVGAGGAGLR.[A]
Q8K2B3	Succinate dehydrogenase [ubiquinone] flavoprotein subunit, mitochondrial [OS=Mus musculus]	Yes	3	0.327891			0.0521521	-0.165256		0.802843	0.0309314		0.619003	-0.0403238		0.091901	-0.236511		0.0301574	-0.205579		0.568647	0.0712551	1xTMT6plex [K2]; 1xTMT6plex [N-Term]	[S].AKVSDAISTQYPVVDHEFDAVVVGAGGAGLR.[A]
Q8K2B3	Succinate dehydrogenase [ubiquinone] flavoprotein subunit, mitochondrial [OS=Mus musculus]	No	1	0.116865			0.154497	-0.103195		0.305092	-0.0535083		0.0831955	-0.141881		0.0099305	-0.191568		0.00961979	-0.245076		0.168314	0.0883732	1xTMT6plex [K4]; 1xTMT6plex [N-Term]	[K].ASAKVSDAISTQYPVVDHEFDAVVVGAGGAGLR.[A]
Q8K3A0	iron-sulfur cluster co-chaperone protein HscB, mitochondrial [OS=Mus musculus]	No	1	0.374182			0.605228	-0.0645828		0.0381322	-0.114512		0.102293	0.10928		0.220172	0.159209		0.693594	0.0446972		0.0200481	-0.223792	2xCarbamidomethyl [C15; C18]; 1xTMT6plex [K9]; 1xTMT6plex [N-Term]	[L].LGSNAAAGKSIAPQCWNCGHAR.[E]
Q8K3A0	iron-sulfur cluster co-chaperone protein HscB, mitochondrial [OS=Mus musculus]	No	1	0.816227			0.578218	0.0851753		0.542353	0.181073		0.897282	-0.0370836		0.413093	-0.132982		0.853199	0.0480917		0.305786	0.218157	2xCarbamidomethyl [C14; C17]; 1xTMT6plex [K8]; 1xTMT6plex [N-Term]	[L].GSNAAAGKSIAPQCWNCGHAR.[E]
Q8K3J1	NADH dehydrogenase [ubiquinone] iron-sulfur protein 8, mitochondrial [OS=Mus musculus]	No	1	0.118662			0.230911	0.121022	Yes	0.0345559	0.298761		0.754508	-0.0387862		0.01624	-0.216525		0.482855	0.0822357		0.00889232	0.337547	1xOxidation [M16]; 4xTMT6plex [K3; K7; K8; K17]; 1xTMT6plex [N-Term]	[A].TYKYVNKKEQESEVDMKSATDNAAR.[I]
Q8K3J1	NADH dehydrogenase [ubiquinone] iron-sulfur protein 8, mitochondrial [OS=Mus musculus]	No	1	0.526581			0.663636	-0.0706997		0.105239	0.186618		0.86575	0.0279591		0.0484401	-0.229358		0.57766	-0.0427406		0.378841	0.158659	4xTMT6plex [K3; K7; K8; K17]; 1xTMT6plex [N-Term]	[A].TYKYVNKKEQESEVDMKSATDNAAR.[I]
Q8K411-1	Presequence protease, mitochondrial [OS=Mus musculus]	Yes	14	0.0733978			0.339426	-0.210328		0.969811	0.00397594		0.0334855	-0.331226	Yes	0.0462788	-0.54553		0.0559768	-0.541554		0.0130248	0.335202	1xCarbamidomethyl [C6]; 1xTMT6plex [K1]; 1xTMT6plex [N-Term]	[E].KSDQACER.[A]
Q8QZS1	3-hydroxyisobutyryl-CoA hydrolase, mitochondrial [OS=Mus musculus]	No	1	0.756828			0.541395	0.115304		0.239299	-0.145811		0.427379	-0.117641		0.400203	0.143473		0.988317	-0.0023377		0.846147	-0.0281693	1xTMT6plex [N-Term]	[M].HTEAAEVLLER.[R]
Q8QZT1	Acetyl-CoA acetyltransferase, mitochondrial [OS=Mus musculus]	No	1	0.663105			0.363283	-0.115549		0.588598	-0.0424022		0.700016	-0.0452685		0.200239	-0.118415		0.134172	-0.160817		0.979083	0.00286627	1xTMT6plex [K3]; 1xTMT6plex [N-Term]	[Y].ASKPTLNEVVIVSAIR.[T]
Q8R1I1	cytochrome b-c1 complex subunit 9 [OS=Mus musculus]	Yes	2	0.11301			0.201287	-0.139667		0.403559	-0.123533		0.0738699	-0.271184		0.0665664	-0.287317		0.0221244	-0.410851		0.266327	0.14765	1xTMT6plex [N-Term]	[M].SSPTIPSR.[L]
Q8R361	Rab11 family-interacting protein 5 [OS=Mus musculus]	Yes	356	0.81632			0.708658	0.0386912		0.970438	-0.00230323		0.532866	0.0505684		0.341319	0.0915628		0.361795	0.0892596		0.503087	-0.0528716	1xTMT6plex [N-Term]	[R].SSISGPFPPSSSLHSVPPR.[S]
Q8R3F5	Malonyl-CoA-acyl carrier protein transacylase, mitochondrial [OS=Mus musculus]	?		0.365247			0.872836	0.0159117		0.893829	-0.0091501		0.0934079	0.144755		0.139046	0.169817		0.20533	0.160667		0.0171648	-0.153905	1xTMT6plex [N-Term]	[S].LREPPPDAVDVAELLR.[D]
Q8R3F5	Malonyl-CoA-acyl carrier protein transacylase, mitochondrial [OS=Mus musculus]	?		0.713867			0.802301	-0.027909		0.618882	-0.0172052		0.119293	-0.0847214		0.395444	-0.0954252		0.306465	-0.11263		0.260653	0.0675162	1xTMT6plex [N-Term]	[A].ASSLREPPPDAVDVAELLR.[D]
Q8R3F5	Malonyl-CoA-acyl carrier protein transacylase, mitochondrial [OS=Mus musculus]	?		0.933641			0.501083	-0.067704		0.714776	-0.0298965		0.70223	0.0344335		0.970149	-0.00337394		0.72364	-0.0332705		0.470144	-0.0643301	1xTMT6plex [N-Term]	[A].SSLREPPPDAVDVAELLR.[D]
Q8R3J4	Transcription termination factor 3, mitochondrial [OS=Mus musculus]	Yes	10	0.645356			0.403917	-0.0721349		0.187752	-0.054727		0.204978	-0.0539413		0.40563	-0.0713492		0.181417	-0.126076		0.982135	-0.000785641	1xTMT6plex [K2]; 1xTMT6plex [N-Term]	[R].TKSSAESTLLPSVAEQQER.[I]
Q8R404	MICOS complex subunit MIC13 [OS=Mus musculus]	Yes	24	0.078866			0.416403	-0.026599		0.863041	-0.0102887		0.0106932	-0.188785		0.0123666	-0.205095		0.0115035	-0.215384		0.0113732	0.178496	1xTMT6plex [K13]; 1xTMT6plex [N-Term]	[Y].LVYDQELLGPSDKSEAALR.[K]
Q8VCF0	Mitochondrial antiviral-signaling protein [OS=Mus musculus]	Yes	358	0.289597			0.74642	-0.045264		0.55106	-0.169748		0.189209	-0.393204		0.153282	-0.268719		0.157734	-0.438468		0.201175	0.223455	3xTMT6plex [K2; K5; K14]; 1xTMT6plex [N-Term]	[N].SKQAKETPEGPATKVTTGGNQTGPNSSIR.[S]
Q8VCL2	Protein SCO2 homolog, mitochondrial [OS=Mus musculus]	No	1	0.275431			0.288569	0.105546		0.0100347	0.169484		0.69385	-0.0359347		0.0671502	-0.0998731		0.129695	0.069611		0.0762935	0.205419	1xTMT6plex [N-Term]	[N].SRHWAGQGQR.[Q]
Q8VCX5-2	Isoform 2 of Calcium uptake protein 1, mitochondrial [OS=Mus musculus]	Yes	25	0.0819378			0.569487	-0.164714		0.43194	0.112466		0.0397931	-0.405497		0.060359	-0.682677		0.0717895	-0.570211		0.0452751	0.517963	1xCarbamidomethyl [C5]; 4xTMT6plex [K9; K10; K16; K20]; 1xTMT6plex [N-Term]	[A].ESPPCVNSKKPDTEDKERNKDSGEVSSR.[E]
Q8VCX5-2	Isoform 2 of Calcium uptake protein 1, mitochondrial [OS=Mus musculus]	Yes	25	0.082099			0.782179	-0.0619668		0.309437	0.175526		0.108766	-0.370545	Yes	0.0303507	-0.608038		0.10469	-0.432512		0.024204	0.546071	1xCarbamidomethyl [C5]; 3xTMT6plex [K9; K10; K16]; 1xTMT6plex [N-Term]	[A].ESPPCVNSKKPDTEDKER.[N]
Q8VCX5-2	Isoform 2 of Calcium uptake protein 1, mitochondrial [OS=Mus musculus]	No	1	0.114327			0.178814	-0.241339		0.00224236	-0.173988		0.0436354	0.236262		0.252789	0.168911		0.970244	-0.00507682		0.00653079	-0.41025	1xTMT6plex [K11]; 1xTMT6plex [N-Term]	[W].YHGASQPTQTKRR.[L]
Q8VCX5-2	Isoform 2 of Calcium uptake protein 1, mitochondrial [OS=Mus musculus]	No	1	0.657377			0.812162	0.0232453		0.393561	-0.0713527		0.552598	0.0447791		0.219558	0.139377		0.555877	0.0680244		0.0906657	-0.116132	1xTMT6plex [K11]; 1xTMT6plex [N-Term]	[W].YHGASQPTQTKR.[R]
Q91VM9	Inorganic pyrophosphatase 2, mitochondrial [OS=Mus musculus]	No	1	0.603085			0.183801	0.129387		0.484131	0.0757333		0.402796	-0.0843316		0.749323	-0.0306782		0.67191	0.0450551		0.116313	0.160065	1xTMT6plex [N-Term]	[M].SLYRTEELGHPR.[S]
Q91VR2	ATP synthase subunit gamma, mitochondrial [OS=Mus musculus]	No	1	0.844826			0.482305	0.116338		0.375801	0.0617434		0.606894	-0.0497669		0.973379	0.00482763		0.662409	0.066571		0.237333	0.11151	1xTMT6plex [K4]; 1xTMT6plex [N-Term]	[M].ATLKDITR.[R]
Q91VR2	ATP synthase subunit gamma, mitochondrial [OS=Mus musculus]	No	1	0.894863			0.539079	0.163564		0.591088	0.068796		0.807074	-0.0379528		0.815864	0.056815		0.595786	0.125611		0.54213	0.106749	1xTMT6plex [K4]; 1xTMT6plex [N-Term]	[M].ATLKDITRR.[L]
Q91YI0	argininosuccinate lyase [OS=Mus musculus]	No	1	0.110924			0.33995	-0.147242		0.0594768	-0.108033		0.110056	0.270364		0.0117998	0.231154		0.0390944	0.123121		0.0499375	-0.378397	1xAcetyl [N-Term]; 1xTMT6plex [K6]	[M].ASESGKLWGGR.[F]
Q91YP2	Neurolysin, mitochondrial [OS=Mus musculus]	No	1	0.374294			0.16318	0.246749		0.546686	0.0698437		0.792995	0.0322907		0.203169	0.209196		0.160621	0.27904		0.649552	0.037553	1xTMT6plex [N-Term]	[M].SSYTAAGRNVLR.[W]
Q91YP2	Neurolysin, mitochondrial [OS=Mus musculus]	No	1	0.988686			0.894049	-0.0212007		0.475081	0.0384679		0.869643	0.0186457		0.740563	-0.0410229		0.983631	-0.00255504		0.859419	0.0198222	1xTMT6plex [N-Term]	[M].SSYTAAGR.[N]
Q91YT0	NADH dehydrogenase [ubiquinone] flavoprotein 1, mitochondrial [OS=Mus musculus]	No	1	0.486639			0.238198	0.257752		0.226671	0.0848904		0.229891	-0.112384		0.751749	0.0604773		0.47159	0.145368		0.0443518	0.197274	3xTMT6plex [K8; K9; K16]; 1xTMT6plex [N-Term]	[F].SSGTTAPKKTSFGSLKDEDR.[I]
Q91YT0	NADH dehydrogenase [ubiquinone] flavoprotein 1, mitochondrial [OS=Mus musculus]	No	1	0.98023			0.787558	0.0547713		0.609239	-0.0340477		0.430008	-0.0742048		0.939521	0.0146142		0.923616	-0.0194336		0.543232	0.0401571	3xTMT6plex [K8; K9; K16]; 1xTMT6plex [N-Term]	[F].SSGTTAPKKTSFGSLKDEDRIFTNLYGR.[H]
Q920L1	Fatty acid desaturase 1 [OS=Mus musculus]	Yes	2	0.254514			0.171492	-0.168906		0.26864	-0.078156		0.411175	-0.0876127		0.0630852	-0.178362		0.0305326	-0.256519		0.920361	0.00945671	1xTMT6plex [N-Term]	[M].APDPVPTPGPASAQLR.[Q]
Q920L1	Fatty acid desaturase 1 [OS=Mus musculus]	Yes	2	0.465058			0.462215	-0.139615		0.0794048	-0.157972		0.488259	-0.131144		0.168734	-0.112787		0.00961681	-0.270759		0.885758	-0.0268285	1xTMT6plex [N-Term]	[M].APDPVPTPGPASAQLRQTR.[Y]
Q920L1	Fatty acid desaturase 1 [OS=Mus musculus]	Yes	3	0.703283			0.715355	-0.0712359		0.62922	0.052874		0.676901	-0.0765769		0.167776	-0.200687		0.174177	-0.147813		0.52892	0.129451	1xTMT6plex [N-Term]	[A].PDPVPTPGPASAQLR.[Q]
Q921G7	Electron transfer flavoprotein-ubiquinone oxidoreductase, mitochondrial [OS=Mus musculus]	No	1	0.175855			0.00691792	0.29719		0.307777	0.145053		0.919449	-0.0141123		0.0267132	0.138025		0.0747821	0.283078		0.0839511	0.159166	1xTMT6plex [N-Term]	[C].SSTSAVPQITTHYTVHPR.[E]
Q921S7	39S ribosomal protein L37, mitochondrial [OS=Mus musculus]	No	1	0.0601307			0.857432	-0.0180072		0.518324	0.0519349		0.0196429	-0.271076		0.0230754	-0.341018		0.0530657	-0.289083		0.00393607	0.323011	1xTMT6plex [N-Term]	[G].AYEWGVR.[S]
Q922H2	[Pyruvate dehydrogenase (acetyl-transferring)] kinase isozyme 3, mitochondrial [OS=Mus musculus]	?		0.0811826			0.561967	-0.0331919		0.710116	0.0393731		0.0749469	-0.226306		0.00737744	-0.298871		0.0725861	-0.259498		0.00112171	0.265679	2xTMT6plex [K1; K6]; 1xTMT6plex [N-Term]	[L].KQPVPKQIER.[Y]
Q922H2	[Pyruvate dehydrogenase (acetyl-transferring)] kinase isozyme 3, mitochondrial [OS=Mus musculus]	?		0.484923			0.472806	-0.0929549		0.905445	-0.0219084		0.332701	-0.157989		0.207011	-0.229035		0.203583	-0.250944		0.348624	0.136081	2xTMT6plex [K1; K6]; 1xTMT6plex [N-Term]	[L].KQPVPKQIERYSR.[F]
Q923Z3	Protein MTO1 homolog, mitochondrial [OS=Mus musculus]	No	1	0.598755			0.334226	-0.0898608		0.21489	-0.0770518		0.48061	-0.0485038		0.45673	-0.0613129		0.190418	-0.138365		0.530008	-0.0285479	1xCarbamidomethyl [C7]; 1xTMT6plex [N-Term]	[R].SDSAAPCTPHFDVVVIGGGHAGTEAAAAAAR.[C]
Q924T2	28S ribosomal protein S2, mitochondrial [OS=Mus musculus]	Yes	38	0.526407			0.61688	-0.034312		0.995608	-0.00034496		0.278235	-0.0854264		0.0886042	-0.119393		0.138185	-0.119738		0.212084	0.0850814	1xTMT6plex [N-Term]	[K].VTGAPVPAVSEPQDGDDFQSR.[I]
Q925I1-1	ATPase family AAA domain-containing protein 3 [OS=Mus musculus]	No	1	0.828996			0.615119	0.0886159		0.54904	0.0440666		0.346461	-0.101078		0.722829	-0.0565289		0.936109	-0.0124623		0.214751	0.145145	1xAcetyl [N-Term]; 2xTMT6plex [K7; K10]	[M].SWLFGIKGPKGEGTGPPLPLPPAQPGAEGGGDR.[G]
Q925N0	Sideroflexin-5 [OS=Mus musculus]	Yes	2	0.974145			0.600862	-0.0861757		0.899887	-0.0224652		0.792924	0.0425408		0.905781	-0.0211697		0.836942	-0.0436349		0.580356	-0.0650059	1xAcetyl [N-Term]; 1xTMT6plex [K30]	[M].ADTATTASAASAAASAPNASTDAPPFQLGKPR.[F]
Q99JB2	Stomatin-like protein 2, mitochondrial [OS=Mus musculus]	No	1	0.508869			0.245191	-0.164337		0.350868	-0.0601276		0.712849	-0.0239939		0.341724	-0.128203		0.214061	-0.188331		0.409726	-0.0361337	1xTMT6plex [N-Term]	[A].SSGLPRNTVILFVPQQEAWVVER.[M]
Q99JR1	Sideroflexin-1 [OS=Mus musculus]	No	1	0.0955472			0.946753	-0.00528785		0.631193	0.0185389		0.0331626	-0.200798		0.0136445	-0.224624		0.00760298	-0.206085		0.037231	0.219336	1xAcetyl [N-Term]; 1xTMT6plex [K11]	[M].SGEVPPNINIKEPR.[W]
Q99JR1	Sideroflexin-1 [OS=Mus musculus]	No	1	0.18073			0.397384	-0.0718878		0.994081	0.000432325		0.111682	-0.142167		0.0262343	-0.214487		0.00767691	-0.214055		0.161364	0.1426	1xAcetyl [N-Term]; 1xTMT6plex [K11]	[M].SGEVPPNINIKEPRWDQSTFIGR.[A]
Q99JT1	Glutamyl-tRNA(Gln) amidotransferase subunit B, mitochondrial [OS=Mus musculus]	Yes	13	0.333396			0.213869	0.16866		0.310552	0.0467402		0.0970836	-0.180456		0.540761	-0.0585366		0.904389	-0.0117964		0.0444351	0.227196	1xTMT6plex [K13]; 1xTMT6plex [N-Term]	[Q].SSVAQPSLHTAQKPR.[K]
Q99KR7	Peptidyl-prolyl cis-trans isomerase F, mitochondrial [OS=Mus musculus]	Yes	9	0.829585			0.45895	-0.103044		0.251449	-0.0708811		0.772325	0.015566		0.902296	-0.0165963		0.51931	-0.0874775		0.205528	-0.0864472	1xTMT6plex [N-Term]	[G].ANSSSGNPLVYLDVGADGQPLGR.[V]
Q99L04	Dehydrogenase/reductase SDR family member 1 [OS=Mus musculus]	Yes	2	0.0935504			0.23087	-0.271828		0.563337	0.123975		0.0587133	-0.258778		0.0636331	-0.654581		0.0437141	-0.530606		0.137368	0.382753	1xCarbamidomethyl [C9]; 1xOxidation [M4]; 1xTMT6plex [K5]; 1xTMT6plex [N-Term]	[M].VAPMKGQVCVVTGASR.[G]
Q99LB7	Sarcosine dehydrogenase, mitochondrial [OS=Mus musculus]	Yes	7	0.111013			0.843945	-0.0225511		0.93703	-0.00469593		0.0263002	-0.247509		0.0526533	-0.265364		0.0283256	-0.27006		0.0550516	0.242813	1xTMT6plex [K10]; 1xTMT6plex [N-Term]	[L].ATEARPTTEKSVPYQR.[T]
Q99LC5	Electron transfer flavoprotein subunit alpha, mitochondrial [OS=Mus musculus]	No	1	0.11143			0.0095371	-0.26362		0.480343	-0.092086		0.286123	-0.0948027		0.0662224	-0.266337		0.00628308	-0.358423		0.981826	0.00271677	1xTMT6plex [N-Term]	[F].QSTLVIAEHANDSLAPITLNTITAAGR.[L]
Q99LS1	Methylmalonic aciduria and homocystinuria type D homolog, mitochondrial [OS=Mus musculus]	No	1	0.713188			0.540006	0.162378		0.746351	-0.0607641		0.293648	-0.274146		0.806735	-0.0510044		0.688938	-0.111769		0.225708	0.213382	1xCarbamidomethyl [C21]; 1xTMT6plex [N-Term]	[F].STAGSSGSDESHVATAPPDICSR.[T]
Q99LY9	NADH dehydrogenase [ubiquinone] iron-sulfur protein 5 [OS=Mus musculus]	Yes	20	0.289131			0.129835	-0.168882		0.0917235	-0.191862		0.976252	-0.003538		0.738111	0.0194419		0.102545	-0.17242		0.11424	-0.188324	1xTMT6plex [K9]; 1xTMT6plex [N-Term]	[M].FLSAEQPYKNAAR.[C]
Q99M87-1	DnaJ homolog subfamily A member 3, mitochondrial [OS=Mus musculus]	?		0.514145			0.360943	0.126625		0.951622	0.0055168		0.0993754	-0.184119		0.633777	-0.0630108		0.706089	-0.057494		0.0162809	0.189636	1xTMT6plex [K1]; 1xTMT6plex [N-Term]	[A].KDDYYQILGVPR.[N]
Q99N87	28S ribosomal protein S5, mitochondrial [OS=Mus musculus]	Yes	90	0.492489			0.755921	0.0602905		0.68272	0.0699156		0.216261	-0.214329		0.307374	-0.223954		0.463786	-0.154039		0.126644	0.284245	2xTMT6plex [K5; K13]; 1xTMT6plex [N-Term]	[Y].SFFTKLTAEELWKGALAETGAGAR.[K]
Q99N92	39S ribosomal protein L27, mitochondrial [OS=Mus musculus]	No	1	0.328048			0.27615	0.190783		0.747566	0.0780747		0.208565	-0.336354		0.220284	-0.223646		0.499977	-0.145571		0.0928814	0.414429	4xTMT6plex [K3; K4; K10; K15]; 1xTMT6plex [N-Term]	[H].ASKKTGGSSKNLGGKSR.[G]
Q99N93	39S ribosomal protein L16, mitochondrial [OS=Mus musculus]	No	1	0.258007			0.231748	-0.192077		0.683626	0.0238693		0.591827	-0.0606907		0.0554198	-0.276637		0.0894943	-0.252768		0.416475	0.08456	1xTMT6plex [K2]; 1xTMT6plex [N-Term]	[G].LKTLLPVPTFENVSIPER.[S]
Q99N94	39S ribosomal protein L9, mitochondrial [OS=Mus musculus]	No	1	0.422919			0.630084	0.0371712		0.333359	0.0866925		0.347007	-0.0928965		0.0793524	-0.142418		0.575466	-0.0557252		0.0296075	0.179589	1xTMT6plex [K9]; 1xTMT6plex [N-Term]	[S].TVIVERWWKVPLAGEGR.[K]
Q99N96	39S ribosomal protein L1, mitochondrial [OS=Mus musculus]	No	1	0.0819901			0.374396	0.157637		0.240215	0.125405		0.00825423	-0.379629		0.102436	-0.347398		0.275611	-0.221993		0.000433089	0.505034	1xTMT6plex [K7]; 1xTMT6plex [N-Term]	[A].AAAAATKPAR.[K]
Q99N96	39S ribosomal protein L1, mitochondrial [OS=Mus musculus]	No	1	0.253752			0.234577	0.158677		0.691197	0.051169		0.0624117	-0.259853		0.306847	-0.152345		0.461587	-0.101176		0.0455178	0.311022	1xTMT6plex [K8]; 1xTMT6plex [N-Term]	[A].AAAAAATKPAR.[K]
Q99N96	39S ribosomal protein L1, mitochondrial [OS=Mus musculus]	No	1	0.739988			0.907601	0.0180208		0.582945	-0.0679639		0.205426	-0.162169		0.639806	-0.0761843		0.422642	-0.144148		0.355536	0.0942051	1xTMT6plex [K9]; 1xTMT6plex [N-Term]	[F].AAAAAAATKPAR.[K]
Q9CPQ1	Cytochrome c oxidase subunit 6C [OS=Mus musculus]	Yes	2	0.32353			0.357178	-0.124919		0.770827	0.0355503		0.0546472	-0.116619		0.158112	-0.277088		0.100148	-0.241538		0.276218	0.152169	1xAcetyl [N-Term]; 1xOxidation [M11]; 1xTMT6plex [K8]	[M].SSGALLPKPQMR.[G]
Q9CPQ8	ATP synthase subunit g, mitochondrial [OS=Mus musculus]	No	1	0.384965			0.719506	-0.0528815		0.409934	0.103756		0.435423	-0.112831		0.0894051	-0.269469		0.240938	-0.165712		0.172469	0.216587	1xAcetyl [N-Term]; 1xOxidation [M14]; 3xTMT6plex [K2; K10; K23]	[M].AKFIRNFAEKAPSMVAAAVTYSKPR.[L]
Q9CPU2	NADH dehydrogenase [ubiquinone] 1 beta subcomplex subunit 2, mitochondrial [OS=Mus musculus]	No	1	0.815946			0.583909	-0.0437616		0.469954	0.0445204		0.90307	-0.00786965		0.239396	-0.0961516		0.588385	-0.0516312		0.139032	0.0523901	1xTMT6plex [N-Term]	[H].AGGGVHIQPR.[Y]
Q9CPV3	39S ribosomal protein L42, mitochondrial [OS=Mus musculus]	No	1	0.0585103			0.290278	-0.135166		0.500816	0.0456558		0.00761804	-0.225159		0.0267753	-0.405981		0.039606	-0.360325		0.0030697	0.270815	1xCarbamidomethyl [C13]; 1xTMT6plex [K1]; 1xTMT6plex [N-Term]	[H].KSTYSSLPDDYNCQVDLALTADGR.[T]
Q9CPW2	Ferredoxin-2, mitochondrial [OS=Mus musculus]	No	1	0.307445			0.683978	0.0657845		0.714832	0.0245712		0.0599916	-0.232919		0.231054	-0.191706		0.257059	-0.167135		0.0655628	0.25749	1xTMT6plex [N-Term]	[R].AGEEAADSPELPRDVVNVVFVDR.[S]
Q9CPW2	Ferredoxin-2, mitochondrial [OS=Mus musculus]	No	1	0.960688			0.730053	0.105844		0.883675	-0.0224992		0.985741	-0.00417851		0.622407	0.124164		0.695441	0.101665		0.9348	-0.0183207	1xTMT6plex [N-Term]	[R].AGEEAADSPELPR.[D]
Q9CPX7	28S ribosomal protein S16, mitochondrial [OS=Mus musculus]	No	1	0.856411			0.988189	0.00387429		0.569584	0.129031		0.798619	-0.0658793		0.421685	-0.191036		0.738105	-0.062005		0.513533	0.19491	1xTMT6plex [K1]; 1xTMT6plex [N-Term]	[C].KAYHGGHLTIR.[L]
Q9CQ06	39S ribosomal protein L24, mitochondrial [OS=Mus musculus]	No	1	0.160278			0.983017	-0.00273994		0.746028	0.105225		0.156463	-0.426903		0.0681844	-0.534868		0.181935	-0.429643		0.0479085	0.532128	1xTMT6plex [K4]; 1xTMT6plex [N-Term]	[A].LASKATSSPFYR.[Y]
Q9CQ06	39S ribosomal protein L24, mitochondrial [OS=Mus musculus]	No	1	0.261682			0.47637	0.088865		0.350002	0.105696		0.111885	-0.190827		0.154068	-0.207657		0.47479	-0.101962		0.0189876	0.296522	1xTMT6plex [K3]; 1xTMT6plex [N-Term]	[L].ASKATSSPFYR.[Y]
Q9CQ40	39S ribosomal protein L49, mitochondrial [OS=Mus musculus]	Yes	26	0.346716			0.202739	-0.0984843		0.124978	-0.0491482		0.192884	-0.0628449		0.119158	-0.112181		0.0493558	-0.161329		0.740435	0.0136968	1xTMT6plex [N-Term]	[K].LSQTQGPPDNPGFVESVDEYQFVER.[L]
Q9CQ40	39S ribosomal protein L49, mitochondrial [OS=Mus musculus]	Yes	29	0.986549			0.913902	-0.0120901		0.677869	-0.0495965		0.893969	-0.0177442		0.832939	0.0197621		0.82728	-0.0298344		0.721245	-0.0318523	1xTMT6plex [N-Term]	[Q].TQGPPDNPGFVESVDEYQFVER.[L]
Q9CQ45	Neudesin [OS=Mus musculus]	No	1	0.214425			0.15391	0.168681		0.432074	-0.070203		0.703299	0.0470313		0.00460155	0.285915		0.0713668	0.215712		0.2568	-0.117234	1xTMT6plex [N-Term]	[A].GQTPRPAERGPPVRLFTEEELAR.[Y]
Q9CQ45	Neudesin [OS=Mus musculus]	No	1	0.463084			0.217488	0.226819		0.723353	-0.0508817		0.945347	-0.0129185		0.0622071	0.264782		0.241429	0.2139		0.789912	-0.0379632	1xTMT6plex [N-Term]	[A].GQTPRPAERGPPVR.[L]
Q9CQ69	Cytochrome b-c1 complex subunit 8 [OS=Mus musculus]	Yes	2	0.733994			0.578219	-0.0489202		0.240679	-0.0481514		0.502516	-0.0628957		0.0431865	-0.0636645		0.0195692	-0.111816		0.867717	0.0147443	1xTMT6plex [N-Term]	[M].GREFGNLAR.[I]
Q9CQ75	NADH dehydrogenase [ubiquinone] 1 alpha subcomplex subunit 2 [OS=Mus musculus]	Yes	26	0.973376			0.968961	0.00680534		0.87733	0.0434603		0.784378	-0.0667981		0.650305	-0.103453		0.812142	-0.0599928		0.614901	0.110258	1xTMT6plex [N-Term]	[R].SPGSQGVRDFIVQR.[Y]
Q9CQ85	Mitochondrial import inner membrane translocase subunit TIM22 [OS=Mus musculus]	Yes	2	0.501296			0.510476	-0.049751		0.493209	0.0733151		0.550324	-0.0562563		0.0947818	-0.179322		0.214325	-0.106007		0.245056	0.129571	1xAcetyl [N-Term]; 2xTMT6plex [K6; K35]	[M].AATAPKAGGSAPEAAGSAEAPLQYSLLLQYLVGDKRQPR.[L]
Q9CQA3	Succinate dehydrogenase [ubiquinone] iron-sulfur subunit, mitochondrial [OS=Mus musculus]	No	1	0.433239			0.457456	0.0591264		0.370048	0.0932019		0.194931	-0.106178		0.214377	-0.140254		0.651058	-0.047052		0.0399376	0.19938	1xTMT6plex [N-Term]	[G].AQTAAAAAPR.[I]
Q9CQA3	Succinate dehydrogenase [ubiquinone] iron-sulfur subunit, mitochondrial [OS=Mus musculus]	No	1	0.528171			0.984003	0.00499138		0.542392	0.0653805		0.374971	-0.190677		0.20711	-0.251066		0.356957	-0.185686		0.228879	0.256058	4xTMT6plex [K12; K13; K23; K27]; 1xTMT6plex [N-Term]	[G].AQTAAAAAPRIKKFAIYRWDPDKTGDKPR.[M]
Q9CQC7	NADH dehydrogenase [ubiquinone] 1 beta subcomplex subunit 4 [OS=Mus musculus]	No	1	0.377666			0.395383	-0.0667004		0.0185051	0.117047		0.594478	0.0181887		0.0763453	-0.165558		0.536257	-0.0485117		0.0199105	0.098858	1xAcetyl [N-Term]; 2xTMT6plex [K4; K6]	[M].SGSKYKPAPLATLPSTLDPAEYDVSPETR.[R]
Q9CQC7	NADH dehydrogenase [ubiquinone] 1 beta subcomplex subunit 4 [OS=Mus musculus]	No	1	0.474987			0.302081	-0.101683		0.0479847	0.13365		0.159565	0.0964064		0.160164	-0.138927		0.948837	-0.00527658		0.571422	0.0372438	1xAcetyl [N-Term]; 2xTMT6plex [K4; K6]	[M].SGSKYKPAPLATLPSTLDPAEYDVSPETRR.[A]
Q9CQJ8	NADH dehydrogenase [ubiquinone] 1 beta subcomplex subunit 9 [OS=Mus musculus]	No	1	0.717376			0.209662	-0.192812		0.958481	0.00875879		0.239973	0.150069		0.78041	-0.0515024		0.770809	-0.0427436		0.403031	-0.14131	1xAcetyl [N-Term]; 1xCarbamidomethyl [C3]; 1xTMT6plex [K14]	[M].AFCAPPAYLTHQQKVLR.[L]
Q9CQL5	39S ribosomal protein L18, mitochondrial [OS=Mus musculus]	?		0.364083			0.668056	-0.0372073		0.0599543	-0.147519		0.0484042	-0.146429		0.687833	-0.036117		0.0623392	-0.183636		0.987908	-0.00109032	1xTMT6plex [K16]; 1xTMT6plex [N-Term]	[A].LSTSSVPAVQPDVESKENEAVAPEFTNRNPR.[N]
Q9CQL5	39S ribosomal protein L18, mitochondrial [OS=Mus musculus]	?		0.48508			0.391526	-0.1446		0.341372	0.177491		0.918454	0.0199809		0.0762839	-0.30211		0.425523	-0.124619		0.414561	0.15751	1xTMT6plex [K14]; 1xTMT6plex [N-Term]	[S].TSSVPAVQPDVESKENEAVAPEFTNRNPR.[N]
Q9CQN1	heat shock protein 75 kDa, mitochondrial [OS=Mus musculus]	Yes	2	0.677238			0.900275	0.01876		0.776028	0.0357594		0.38504	-0.133177		0.285739	-0.150176		0.343995	-0.114417		0.319984	0.168936	1xTMT6plex [K7]; 1xTMT6plex [N-Term]	[S].TQAAEDKEEESLHSIISNTEAVR.[G]
Q9CQN1	heat shock protein 75 kDa, mitochondrial [OS=Mus musculus]	No	1	0.377402			0.836393	0.0340425		0.148545	-0.0832194		0.0375269	-0.243087		0.421147	-0.125825		0.228774	-0.209045		0.0724775	0.159868	1xTMT6plex [K8]; 1xTMT6plex [N-Term]	[Y].STQAAEDKEEESLHSIISNTEAVR.[G]
Q9CQQ7	ATP synthase F(0) complex subunit B1, mitochondrial [OS=Mus musculus]	No	1	0.901303			0.718193	-0.116286		0.618291	0.126458		0.950918	0.0174824		0.45374	-0.225261		0.712294	-0.0988034		0.724213	0.108975	1xTMT6plex [K11]; 1xTMT6plex [N-Term]	[A].PLPPLPEYGGKVR.[L]
Q9CQR6	Serine/threonine-protein phosphatase 6 catalytic subunit [OS=Mus musculus]	Yes	2	0.184528			0.0952312	-0.62078		0.401626	-0.205151		0.990295	0.00418573		0.0589063	-0.411443		0.0827967	-0.616595		0.432144	-0.209337	1xTMT6plex [K7]; 1xTMT6plex [N-Term]	[M].APLDLDKYVEIAR.[Q]
Q9CQX2	Cytochrome b5 type B [OS=Mus musculus]	No	1	0.190785			0.215681	0.315035		0.770704	0.014845		0.454003	0.0951014		0.102355	0.395292		0.0890399	0.410137		0.542694	-0.0802564	1xAcetyl [N-Term]; 1xTMT6plex [K11]	[M].ATPEASGSGEKVEGSEPSVTYYR.[L]
Q9CQX2	Cytochrome b5 type B [OS=Mus musculus]	No	1	0.591341			0.373655	0.228663		0.735964	0.0335218		0.872242	0.0271305		0.305039	0.222271		0.256409	0.255793		0.968701	0.00639132	1xAcetyl [N-Term]; 2xTMT6plex [K11; K29]	[M].ATPEASGSGEKVEGSEPSVTYYRLEEVAKR.[N]
Q9CQX8	28S ribosomal protein S36, mitochondrial [OS=Mus musculus]	No	1	0.726309			0.264924	0.149266		0.89665	0.0158845		0.968792	-0.0050238		0.304515	0.128358		0.382629	0.144242		0.7777	0.0209083	1xAcetyl [N-Term]; 1xTMT6plex [K3]	[M].GSKMASATR.[V]
Q9CR21	Acyl carrier protein, mitochondrial [OS=Mus musculus]	No	1	0.494275			0.282084	0.459153		0.618962	-0.0786143		0.465534	-0.162596		0.334839	0.375171		0.467028	0.296557		0.598115	0.0839814	1xTMT6plex [K12]; 1xTMT6plex [N-Term]	[Y].SDAPPLTLDGIKDR.[V]
Q9CR59	Growth arrest and DNA damage-inducible proteins-interacting protein 1 [OS=Mus musculus]	Yes	25	0.986373			0.805026	-0.106601		0.85227	-0.0322814		0.796953	0.0920429		0.952378	0.0177231		0.956961	-0.0145583		0.743386	-0.124324	1xTMT6plex [N-Term]	[S].YRAPPPPR.[R]
Q9CR68	cytochrome b-c1 complex subunit Rieske, mitochondrial [OS=Mus musculus]	No	1	0.733916			0.346367	0.127451		0.430356	0.0385455		0.314672	-0.0784658		0.927307	0.0104395		0.676682	0.048985		0.1496	0.117011	1xTMT6plex [K6]; 1xTMT6plex [N-Term]	[F].SHTDVKVPDFSDYRR.[A]
Q9CR68	cytochrome b-c1 complex subunit Rieske, mitochondrial [OS=Mus musculus]	No	1	0.952902			0.608266	0.079197		0.951952	-0.00381473		0.583559	-0.0607854		0.857403	0.0222263		0.894225	0.0184116		0.532662	0.0569706	1xTMT6plex [K6]; 1xTMT6plex [N-Term]	[F].SHTDVKVPDFSDYR.[R]
Q9CWD8	Iron-sulfur protein NUBPL [OS=Mus musculus]	No	1	0.0819423			0.762044	-0.0377688		0.72191	-0.032225		0.0281328	-0.323411		0.0372009	-0.328955		0.0292565	-0.36118		0.0366202	0.291186	1xTMT6plex [K8]; 1xTMT6plex [N-Term]	[L].GAESEALKQR.[R]
Q9CWJ9	bifunctional purine biosynthesis protein purH [OS=Mus musculus]	Yes	2	0.530052			0.257183	-0.154577		0.281429	-0.217939		0.693518	-0.0885234		0.414334	-0.0251622		0.241058	-0.243101		0.322191	-0.129415	1xTMT6plex [K13]; 1xTMT6plex [N-Term]	[M].APSQLALFSVSDKTGLVEFAR.[S]
Q9CWV0	mitochondrial assembly of ribosomal large subunit protein 1 [OS=Mus musculus]	Yes	58	0.478598			0.117375	0.217435		0.723392	0.0700186		0.308592	-0.208373		0.633018	-0.0609567		0.963477	0.00906187		0.059043	0.278392	1xTMT6plex [N-Term]	[G].LHHGPQPEER.[T]
Q9CWX2	Complex I intermediate-associated protein 30, mitochondrial [OS=Mus musculus]	Yes	12	0.483582			0.380118	0.19962		0.834068	0.0175986		0.080891	-0.247062		0.74869	-0.0650404		0.826491	-0.0474418		0.0275949	0.264661	2xTMT6plex [K7; K8]; 1xTMT6plex [N-Term]	[Y].SSSSLQKKVTSVDR.[A]
Q9CXJ1	Probable glutamate--tRNA ligase, mitochondrial [OS=Mus musculus]	No	1	0.269838			0.0384846	0.158746		0.449977	0.0421664		0.825125	0.00966877		0.10289	0.126248		0.0252686	0.168415		0.58093	0.0324976	1xTMT6plex [N-Term]	[E].ASLGPDPGAPVRVR.[F]
Q9CXJ1	Probable glutamate--tRNA ligase, mitochondrial [OS=Mus musculus]	No	1	0.963263			0.207918	0.0629252		0.963948	-0.00515933		0.692228	-0.0453609		0.630909	0.0227236		0.885203	0.0175643		0.0564507	0.0402016	1xTMT6plex [N-Term]	[E].ASLGPDPGAPVR.[V]
Q9CXJ1	Probable glutamate--tRNA ligase, mitochondrial [OS=Mus musculus]	No	1	0.980057			0.717367	0.0762214		0.794326	-0.0142488		0.817833	-0.0263796		0.728325	0.0640907		0.778443	0.0498418		0.922328	0.0121308	1xTMT6plex [N-Term]	[A].SLGPDPGAPVRVR.[F]
Q9CXT8	mitochondrial-processing peptidase subunit beta [OS=Mus musculus]	No	1	0.223339			0.069713	-0.251375		0.561183	-0.0291094		0.0421613	0.169557		0.612734	-0.052709		0.419417	-0.0818183		0.0385162	-0.198666	1xCarbamidomethyl [C19]; 1xTMT6plex [N-Term]	[R].STQAAPQVVLNVPETQVTCLENGLR.[V]
Q9CXT8	mitochondrial-processing peptidase subunit beta [OS=Mus musculus]	No	1	0.987986			0.914501	-0.0112607		0.931795	-0.00476283		0.673457	-0.0250807		0.760779	-0.0315786		0.750993	-0.0363414		0.557394	0.0203179	1xTMT6plex [N-Term]	[R].STQAAPQVVLNVPETQVT.[C]
Q9CXW2	28S ribosomal protein S22, mitochondrial [OS=Mus musculus]	Yes	54	0.856958			0.641136	0.0513856		0.975898	-0.00382303		0.350329	-0.102723		0.718798	-0.0475145		0.687342	-0.0513375		0.389298	0.0989	2xTMT6plex [K12; K13]; 1xTMT6plex [N-Term]	[L].SSEAESGSSEVKKPAFMDEEVQR.[I]
Q9CXW2	28S ribosomal protein S22, mitochondrial [OS=Mus musculus]	Yes	54	0.864877			0.480577	0.131983		0.673225	0.0938439		0.655732	-0.0937347		0.776605	-0.0555958		0.865798	0.038248		0.313082	0.187579	1xOxidation [M17]; 2xTMT6plex [K12; K13]; 1xTMT6plex [N-Term]	[L].SSEAESGSSEVKKPAFMDEEVQR.[I]
Q9CXZ1	NADH dehydrogenase [ubiquinone] iron-sulfur protein 4, mitochondrial [OS=Mus musculus]	No	1	0.720845			0.556331	0.137813		0.980065	-0.00348115		0.226505	-0.210246		0.752524	-0.0689517		0.779761	-0.0724328		0.0394169	0.206764	2xTMT6plex [K16; K31]; 1xTMT6plex [N-Term]	[L].ADNQTRDTQLITVDEKLDITTLTGVPEEHIKTR.[K]
Q9CY16	28S ribosomal protein S28, mitochondrial [OS=Mus musculus]	No	1	0.223759			0.107736	0.429686		0.804277	0.0197781		0.160884	-0.132241		0.251216	0.277666		0.244189	0.297444		0.0136919	0.15202	1xTMT6plex [N-Term]	[S].TESGSESATHDSSAPR.[A]
Q9CY16	28S ribosomal protein S28, mitochondrial [OS=Mus musculus]	No	1	0.35387			0.203907	0.353136		0.191116	0.170892		0.186656	-0.194116		0.960656	-0.0118713		0.511475	0.159021		0.0497148	0.365008	1xTMT6plex [N-Term]	[A].STESGSESATHDSSAPR.[A]
Q9CY16	28S ribosomal protein S28, mitochondrial [OS=Mus musculus]	No	1	0.531417			0.467207	0.128541		0.981193	0.0028824		0.092133	-0.226662		0.580572	-0.101004		0.595969	-0.0981216		0.0808452	0.229545	1xTMT6plex [N-Term]	[N].ASTESGSESATHDSSAPR.[A]
Q9CY28-1	GTP-binding protein 8 [OS=Mus musculus]	Yes	28	0.216398			0.285369	-0.0641991		0.444894	-0.0394398		0.135848	-0.124518		0.00188971	-0.149277		0.0167652	-0.188717		0.170971	0.085078	1xTMT6plex [N-Term]	[Y].STSPAFAEVLR.[L]
Q9CYK1	Tryptophan--tRNA ligase, mitochondrial [OS=Mus musculus]	No	1	0.289858			0.465594	0.0643454		0.0991706	0.137873		0.392732	-0.084592		0.0387067	-0.15812		0.732941	-0.0202467		0.0617297	0.222465	2xTMT6plex [K3; K13]; 1xTMT6plex [N-Term]	[A].LHKGPAATLAPQKESGER.[V]
Q9CYR0	Single-stranded DNA-binding protein, mitochondrial [OS=Mus musculus]	Yes	2	0.0955188			0.549591	0.0649821		0.0905027	0.162906		0.0628853	-0.193907		0.0404184	-0.291831		0.290832	-0.128925		0.00497545	0.356813	1xTMT6plex [N-Term]	[E].SEVASSLVLER.[S]
Q9CYR0	Single-stranded DNA-binding protein, mitochondrial [OS=Mus musculus]	No	1	0.466664			0.432188	0.123504		0.414685	0.0332802		0.0099048	-0.181008		0.554341	-0.090784		0.697724	-0.0575038		0.0120169	0.214288	1xTMT6plex [N-Term]	[H].ESEVASSLVLER.[S]
Q9CZ13	Cytochrome b-c1 complex subunit 1, mitochondrial [OS=Mus musculus]	No	1	0.508091			0.944698	0.00925045		0.48158	-0.0573524		0.05595	-0.180344		0.427307	-0.113742		0.248263	-0.171094		0.160886	0.122992	1xTMT6plex [N-Term]	[G].TATFAQALQSVPETQVSILDNGLR.[V]
Q9CZ42-1	ATP-dependent (S)-NAD(P)H-hydrate dehydratase [OS=Mus musculus]	No	1	0.956322			0.494852	0.0481962		0.697171	0.0445865		0.845302	0.0149021		0.864517	0.0185119		0.419085	0.0630983		0.787119	0.0296844	1xTMT6plex [K9]; 1xTMT6plex [N-Term]	[L].SLHTAHATKDMENLFQLVR.[N]
Q9CZD5	translation initiation factor IF-3, mitochondrial [OS=Mus musculus]	No	1	0.385241			0.2957	0.233923		0.206413	0.362368		0.782855	-0.0600117		0.463961	-0.188457		0.542714	0.173912		0.0627134	0.42238	1xTMT6plex [N-Term]	[F].STAGDPQGER.[K]
Q9CZR8	Elongation factor Ts, mitochondrial [OS=Mus musculus]	No	1	0.181028			0.159888	0.369772		0.602566	-0.0335834		0.747268	0.0127071		0.131016	0.416062		0.148029	0.382479		0.499057	-0.0462904	2xTMT6plex [K7; K12]; 1xTMT6plex [N-Term]	[L].SSAASSKELLMKLRR.[K]
Q9CZR8	Elongation factor Ts, mitochondrial [OS=Mus musculus]	No	1	0.257971			0.993105	0.00172412		0.516328	-0.0789267		0.180042	0.250334		0.0978994	0.330985		0.149898	0.252058		0.117625	-0.32926	1xOxidation [M11]; 2xTMT6plex [K7; K12]; 1xTMT6plex [N-Term]	[L].SSAASSKELLMKLRR.[K]
Q9CZU6	citrate synthase, mitochondrial [OS=Mus musculus]	No	1	0.236712			0.382122	-0.106347		0.869936	-0.0125565		0.294307	-0.1417		0.0135246	-0.23549		0.0489772	-0.248047		0.246403	0.129144	2xTMT6plex [K9; K18]; 1xTMT6plex [N-Term]	[H].ASASSTNLKDVLSNLIPKEQAR.[I]
Q9D0G0	28S ribosomal protein S30, mitochondrial [OS=Mus musculus]	Yes	16	0.174832			0.571828	0.0346895		0.78399	0.0376743		0.127202	-0.239728		0.0193874	-0.242713		0.169565	-0.205038		0.0154409	0.277402	1xTMT6plex [K8]; 1xTMT6plex [N-Term]	[G].LSQNAAAKASATAPEVR.[D]
Q9D0G0	28S ribosomal protein S30, mitochondrial [OS=Mus musculus]	Yes	17	0.214837			0.500697	0.103243		0.368769	0.202142		0.351406	-0.254041		0.000592603	-0.35294		0.487572	-0.150798		0.0331154	0.456183	1xTMT6plex [K7]; 1xTMT6plex [N-Term]	[L].SQNAAAKASATAPEVR.[D]
Q9D0G0	28S ribosomal protein S30, mitochondrial [OS=Mus musculus]	Yes	17	0.219474			0.625743	0.0746678		0.611931	0.0521085		0.135964	-0.262671		0.0660033	-0.240112		0.105514	-0.188003		0.0949862	0.31478	1xTMT6plex [K7]; 1xTMT6plex [N-Term]	[L].SQNAAAKASATAPEVRDLEVVATPVAR.[Y]
Q9D0G0	28S ribosomal protein S30, mitochondrial [OS=Mus musculus]	Yes	20	0.499263			0.159671	0.214645		0.52638	0.177779		0.47111	-0.191869		0.364843	-0.155003		0.928798	0.0227759		0.0752366	0.369648	1xTMT6plex [K4]; 1xTMT6plex [N-Term]	[N].AAAKASATAPEVR.[D]
Q9D0G0	28S ribosomal protein S30, mitochondrial [OS=Mus musculus]	Yes	21	0.0735833			0.727286	0.0313906		0.301473	0.193605		0.103524	-0.289626		0.0203859	-0.451841		0.161468	-0.258235		0.0100465	0.483231	1xTMT6plex [K3]; 1xTMT6plex [N-Term]	[A].AAKASATAPEVR.[D]
Q9D0M3	Cytochrome c1, heme protein, mitochondrial [OS=Mus musculus]	No	1	0.92117			0.888563	0.0130079		0.85375	-0.0108134		0.401813	-0.0669231		0.592895	-0.0431018		0.534432	-0.0539152		0.44109	0.0561097	1xTMT6plex [N-Term]	[A].SDLELHPPSYPWSHR.[G]
Q9D0S9	Histidine triad nucleotide-binding protein 2, mitochondrial [OS=Mus musculus]	Yes	15	0.214672			0.524228	-0.128085		0.329212	0.215236		0.463652	-0.155429		0.0549399	-0.49875		0.026139	-0.283513		0.218511	0.370665	2xTMT6plex [K11; K14]; 1xTMT6plex [N-Term]	[N].AGVSDGSEVAKAQKAAPGGASPTIFSR.[I]
Q9D0S9	Histidine triad nucleotide-binding protein 2, mitochondrial [OS=Mus musculus]	Yes	15	0.401605			0.56785	-0.102758		0.660058	0.0558097		0.479539	-0.129831		0.0673204	-0.288399		0.0531157	-0.232589		0.370043	0.18564	2xTMT6plex [K12; K15]; 1xTMT6plex [N-Term]	[G].NAGVSDGSEVAKAQKAAPGGASPTIFSR.[I]
Q9D172	ES1 protein homolog, mitochondrial [OS=Mus musculus]	No	1	0.952844			0.460266	0.133537		0.890558	-0.0371294		0.832058	-0.0571724		0.528607	0.113494		0.795561	0.0763645		0.877532	0.020043	1xTMT6plex [N-Term]	[A].LHSSAPRPGAR.[V]
Q9D1I5	Methylmalonyl-CoA epimerase, mitochondrial [OS=Mus musculus]	No	1	0.557381			0.162633	-0.102717		0.741412	-0.0338531		0.435665	-0.0598859		0.223031	-0.12875		0.058149	-0.162603		0.796832	0.0260328	1xTMT6plex [K15]; 1xTMT6plex [N-Term]	[F].STPQSQFQESSPVWKLGR.[L]
Q9D2R6	Cytochrome c oxidase assembly factor 3 homolog, mitochondrial [OS=Mus musculus]	Yes	40	0.481113			0.694933	0.081471		0.550987	0.083245		0.0375308	-0.209013		0.395171	-0.210787		0.560138	-0.127542		0.0645822	0.292258	1xTMT6plex [K8]; 1xTMT6plex [N-Term]	[Q].VQLAQWQKTLPQRR.[T]
Q9D2R6	Cytochrome c oxidase assembly factor 3 homolog, mitochondrial [OS=Mus musculus]	No	1	0.109672			0.120772	-0.182466		0.222363	-0.100787		0.0242836	-0.153783		0.0940038	-0.235462		0.0183125	-0.336249		0.526886	0.0529967	1xAcetyl [N-Term]; 1xTMT6plex [K12]	[M].AAPGAGDPLNAKNGNAPFAQR.[I]
Q9D2R8	28S ribosomal protein S33, mitochondrial [OS=Mus musculus]	Yes	2	0.598854			0.590718	0.0497027		0.309236	0.0554648		0.195658	-0.0880596		0.30269	-0.0938217		0.610631	-0.0383569		0.104006	0.143524	1xTMT6plex [N-Term]	[S].PLSEYALR.[M]
Q9D2R8	28S ribosomal protein S33, mitochondrial [OS=Mus musculus]	No	1	0.988629			0.799686	-0.0644019		0.94069	-0.00911784		0.979535	0.00525314		0.795482	-0.0500309		0.749266	-0.0591488		0.946053	-0.014371	1xTMT6plex [N-Term]	[M].SPLSEYALR.[M]
Q9D338	39S ribosomal protein L19, mitochondrial [OS=Mus musculus]	?		0.0816471			0.801632	0.0380988		0.210718	0.0267469		0.00520591	-0.323022		0.0754771	-0.31167		0.09256	-0.284923		0.00454751	0.349769	2xTMT6plex [K11; K15]; 1xTMT6plex [N-Term]	[Q].STGPSEPGGFKPPPKPVIVDR.[R]
Q9D338	39S ribosomal protein L19, mitochondrial [OS=Mus musculus]	?		0.0958352			0.579578	0.0837417		0.193552	0.0677269		0.0127885	-0.301162		0.0891957	-0.285147		0.166922	-0.21742		0.00557431	0.368889	2xTMT6plex [K11; K15]; 1xTMT6plex [N-Term]	[Q].STGPSEPGGFKPPPKPVIVDRR.[R]
Q9D5T0	ATPase family aaa domain-containing protein 1 [OS=Mus musculus]	Yes	2	0.401227			0.160897	0.153717		0.203384	0.135738		0.511594	-0.0797536		0.367547	-0.0617743		0.478543	0.0739635		0.0618062	0.215491	1xTMT6plex [N-Term]	[M].VHAEAFSRPLSR.[N]
Q9D6J5	NADH dehydrogenase [ubiquinone] 1 beta subcomplex subunit 8, mitochondrial [OS=Mus musculus]	Yes	2	0.318748			0.0508749	0.188524		0.361146	0.0644953		0.726606	-0.0259786		0.186503	0.0980498		0.121137	0.162545		0.0952807	0.0904739	2xOxidation [M3; M7]; 1xTMT6plex [K5]; 1xTMT6plex [N-Term]	[A].FHMTKDMLPGSYPR.[T]
Q9D6J5	NADH dehydrogenase [ubiquinone] 1 beta subcomplex subunit 8, mitochondrial [OS=Mus musculus]	Yes	2	0.943792			0.618828	-0.0443917		0.384136	-0.0362325		0.895136	-0.0106033		0.724932	-0.0187625		0.342493	-0.054995		0.7484	-0.0256292	1xOxidation [M]; 1xTMT6plex [K5]; 1xTMT6plex [N-Term]	[A].FHMTKDMLPGSYPR.[T]
Q9D6J6	NADH dehydrogenase [ubiquinone] flavoprotein 2, mitochondrial [OS=Mus musculus]	No	1	0.898454			0.628411	-0.0793427		0.699713	-0.0609803		0.762274	-0.0624455		0.401958	-0.0808079		0.439736	-0.141788		0.991634	0.0014652	1xTMT6plex [N-Term]	[N].GAGGALFVHR.[D]
Q9D6J6	NADH dehydrogenase [ubiquinone] flavoprotein 2, mitochondrial [OS=Mus musculus]	No	1	0.975988			0.678412	-0.0508681		0.72205	-0.0171454		0.958212	0.00486626		0.753891	-0.0288564		0.636736	-0.0460019		0.803762	-0.0220117	1xTMT6plex [K29]; 1xTMT6plex [N-Term]	[N].GAGGALFVHRDTPENNPDTPFDFTPENYKR.[I]
Q9D773	39S ribosomal protein L2, mitochondrial [OS=Mus musculus]	No	1	0.4624			0.754427	0.0856292		0.606786	0.146592		0.295768	-0.28496		0.283681	-0.345923		0.512733	-0.199331		0.145574	0.431553	2xTMT6plex [K2; K7]; 1xTMT6plex [N-Term]	[S].AKFVSWKSR.[T]
Q9D7N3	28S ribosomal protein S9, mitochondrial [OS=Mus musculus]	?		0.296102			0.330262	0.195805		0.337401	0.180625		0.167473	-0.247377		0.295024	-0.232196		0.82149	-0.0515715		0.0197479	0.428002	2xTMT6plex [K1; K2]; 1xTMT6plex [N-Term]	[T].KKNVQASR.[Q]
Q9D7P6	Iron-sulfur cluster assembly enzyme ISCU, mitochondrial [OS=Mus musculus]	No	1	0.32794			0.903532	-0.0141858		0.596896	0.0699552		0.245799	-0.163565		0.0906821	-0.247706		0.311973	-0.177751		0.015375	0.23352	2xTMT6plex [K3; K4]; 1xTMT6plex [N-Term]	[L].YHKKVVDHYENPR.[N]
Q9D8S4	Oligoribonuclease, mitochondrial [OS=Mus musculus]	No	1	0.610359			0.300439	0.261515		0.372204	0.211973		0.881787	-0.0466178		0.972675	0.00292449		0.348601	0.214897		0.32002	0.25859	2xOxidation [M8; M14]; 1xTMT6plex [N-Term]	[G].VSEGSAAMAAGESMAQR.[M]
Q9D8S9	BolA-like protein 1 [OS=Mus musculus]	Yes	23	0.853584			0.48459	0.0980323		0.653107	0.038476		0.913913	0.0110643		0.573282	0.0706206		0.449631	0.109097		0.73149	0.0274117	1xTMT6plex [N-Term]	[G].SAGSAAAGPVEAAIR.[A]
Q9D8T7	SRA stem-loop-interacting RNA-binding protein, mitochondrial [OS=Mus musculus]	?		0.345557			0.701591	0.0400488		0.451898	0.0367158		0.0323591	-0.153271		0.191745	-0.149938		0.327061	-0.113222		0.00462593	0.189987	1xAcetyl [N-Term]; 1xTMT6plex [K6]	[M].AASAIKGLSALR.[S]
Q9D8T7	SRA stem-loop-interacting RNA-binding protein, mitochondrial [OS=Mus musculus]	?		0.973625			0.995818	-0.0017412		0.925653	-0.0351851		0.73668	-0.140078		0.711428	-0.106634		0.675302	-0.141819		0.780751	0.104893	1xTMT6plex [N-Term]	[R].SSTGRPIAFVR.[K]
Q9DB20	ATP synthase subunit O, mitochondrial [OS=Mus musculus]	Yes	2	0.132608			0.875718	0.0107891		0.0403349	0.189052		0.197155	-0.0567		0.0468392	-0.234963		0.561934	-0.0459109		0.0103399	0.245752	1xTMT6plex [K2]; 1xTMT6plex [N-Term]	[F].AKLVRPPVQVYGIEGR.[Y]
Q9DB20	ATP synthase subunit O, mitochondrial [OS=Mus musculus]	No	1	0.649472			0.399832	0.0439098		0.10344	0.0931896		0.278192	0.0453497		0.944688	-0.00393014		0.185903	0.0892595		0.206811	0.0478399	1xTMT6plex [K3]; 1xTMT6plex [N-Term]	[P].FAKLVRPPVQVYGIEGR.[Y]
Q9DBC0	Selenoprotein O [OS=Mus musculus]	Yes	28	0.401697			0.315823	0.22994		0.832594	-0.0267411		0.746412	0.0569947		0.130392	0.313676		0.0810872	0.286935		0.693541	-0.0837359	1xOxidation [M6]; 1xTMT6plex [N-Term]	[S].AWAAAMEPTPR.[W]
Q9DC69	NADH dehydrogenase [ubiquinone] 1 alpha subcomplex subunit 9, mitochondrial [OS=Mus musculus]	No	1	0.660976			0.415409	-0.0744537		0.128001	0.0408742		0.922581	-0.00816738		0.0160989	-0.123495		0.0402135	-0.0826211		0.573653	0.0490416	1xTMT6plex [K10]; 1xTMT6plex [N-Term]	[Q].LHHAVIPHGKGGR.[S]
Q9DC70	NADH dehydrogenase [ubiquinone] iron-sulfur protein 7, mitochondrial [OS=Mus musculus]	Yes	11	0.683252			0.436679	-0.129052		0.314542	0.211536		0.223481	0.19843		0.50213	-0.142158		0.554947	0.0693779		0.9535	0.0131056	2xTMT6plex [K8; K17]; 1xTMT6plex [N-Term]	[S].STQSAVSKAGAGAVVPKLSHLPR.[S]
Q9DC70	NADH dehydrogenase [ubiquinone] iron-sulfur protein 7, mitochondrial [OS=Mus musculus]	No	1	0.743127			0.477662	-0.0749466		0.110257	-0.086353		0.8081	0.0170477		0.744528	0.0284541		0.523627	-0.0578989		0.180611	-0.103401	2xTMT6plex [K27; K36]; 1xTMT6plex [N-Term]	[R].VHQSVATEGPSPSPSPSLSSTQSAVSKAGAGAVVPKLSHLPR.[S]
Q9DC70	NADH dehydrogenase [ubiquinone] iron-sulfur protein 7, mitochondrial [OS=Mus musculus]	No	1	0.978856			0.931294	-0.0271966		0.636497	0.0830307		0.661008	0.117346		0.976742	0.00711816		0.710487	0.0901489		0.897977	-0.0343148	2xTMT6plex [K18; K27]; 1xTMT6plex [N-Term]	[G].PSPSPSPSLSSTQSAVSKAGAGAVVPKLSHLPR.[S]
Q9DCB8	iron-sulfur cluster assembly 2 homolog, mitochondrial [OS=Mus musculus]	Yes	29	0.0890709			0.118307	0.127998		0.627777	0.0228691		0.00255194	-0.238598		0.1265	-0.13347		0.111981	-0.110601		0.0093515	0.261467	1xTMT6plex [N-Term]	[W].ETTSSIPEAGEGQIR.[L]
Q9DCB8	iron-sulfur cluster assembly 2 homolog, mitochondrial [OS=Mus musculus]	Yes	29	0.599291			0.438878	0.244876		0.0365325	-0.177029		0.0701927	-0.305032		0.67966	0.116873		0.830698	-0.0601552		0.356161	0.128003	1xCarbamidomethyl [C20]; 1xTMT6plex [N-Term]	[W].ETTSSIPEAGEGQIRLTDSCVQR.[L]
Q9DCM0	Persulfide dioxygenase ETHE1, mitochondrial [OS=Mus musculus]	Yes	6	0.215726			0.210603	-0.0834592		0.72685	-0.0247339		0.0688179	0.180613		0.0584804	0.121888		0.27113	0.0971541		0.00755255	-0.205347	1xTMT6plex [N-Term]	[R].LSQQSASGAPVLLR.[Q]
Q9DCM0	Persulfide dioxygenase ETHE1, mitochondrial [OS=Mus musculus]	Yes	7	0.777196			0.763185	-0.0594191		0.247501	0.143543		0.241862	0.179407		0.895046	-0.0235553		0.508493	0.119988		0.801448	-0.0358638	1xTMT6plex [N-Term]	[L].SQQSASGAPVLLR.[Q]
Q9DCS3	Enoyl-[acyl-carrier-protein] reductase, mitochondrial [OS=Mus musculus]	No	1	0.0878577			0.0167666	0.225051		0.61236	0.111792		0.0477907	-0.426523		0.101572	-0.313265		0.27963	-0.201473		0.017066	0.538315	1xTMT6plex [N-Term]	[T].TSSYSALSEPSR.[V]
Q9DCS3	Enoyl-[acyl-carrier-protein] reductase, mitochondrial [OS=Mus musculus]	No	1	0.143913			0.333093	0.0988363		0.315993	0.129412		0.155856	-0.224062		0.018229	-0.254637		0.392496	-0.125225		0.00445629	0.353473	1xTMT6plex [N-Term]	[T].TSSYSALSEPSRVR.[A]
Q9DCS9	NADH dehydrogenase [ubiquinone] 1 beta subcomplex subunit 10 [OS=Mus musculus]	Yes	2	0.978529			0.972992	0.0116273		0.567717	0.102026		0.715409	0.1069		0.948009	0.016501		0.648321	0.118527		0.986485	-0.00487371	1xTMT6plex [K6]; 1xTMT6plex [N-Term]	[M].PDSWDKDVYPEPPSR.[T]
Q9DCT2	NADH dehydrogenase [ubiquinone] iron-sulfur protein 3, mitochondrial [OS=Mus musculus]	No	1	0.939877			0.917119	0.00796064		0.36928	0.0704971		0.656656	0.0341249		0.707301	-0.0284115		0.671704	0.0420856		0.404848	0.0363721	1xTMT6plex [K7]; 1xTMT6plex [N-Term]	[R].ESAAADKRPTVRPR.[S]
Q9DCU6	39S ribosomal protein L4, mitochondrial [OS=Mus musculus]	Yes	21	0.0842353			0.41326	-0.0495341		0.466432	0.0439846		0.00281087	-0.160135		0.0255808	-0.253654		0.0163847	-0.209669		0.0222217	0.20412	1xTMT6plex [N-Term]	[V].IHSLAEGAERPAEISEPRDSAGLLDPVLR.[K]
Q9DCU6	39S ribosomal protein L4, mitochondrial [OS=Mus musculus]	Yes	21	0.108881			0.0787038	0.142898		0.360153	0.0762903		0.0303767	-0.218086		0.0929756	-0.151478		0.418076	-0.075188		0.00333074	0.294376	1xTMT6plex [N-Term]	[V].IHSLAEGAERPAEISEPR.[D]
Q9EQI8	39S ribosomal protein L46, mitochondrial [OS=Mus musculus]	?		0.427153			0.678968	0.0914365		0.374488	0.211649		0.459841	-0.185767		0.178835	-0.30598		0.739329	-0.0943306		0.0384409	0.397417	1xTMT6plex [N-Term]	[L].SLEAASSSSR.[S]
Q9EQI8	39S ribosomal protein L46, mitochondrial [OS=Mus musculus]	?		0.726403			0.691806	0.0743772		0.633146	0.098348		0.578092	-0.136786		0.267323	-0.160757		0.781067	-0.0624088		0.193647	0.235134	1xTMT6plex [N-Term]	[L].SLEAASSSSRSPWR.[L]
Q9ER88-1	28S ribosomal protein S29, mitochondrial [OS=Mus musculus]	Yes	7	0.684445			0.157139	0.160975		0.59256	0.0832582		0.615221	-0.0776427		0.999403	7.45142e-05		0.592283	0.0833327		0.157197	0.160901	1xTMT6plex [N-Term]	[M].SVQATQNSQVPAERPR.[T]
Q9ER88-1	28S ribosomal protein S29, mitochondrial [OS=Mus musculus]	Yes	12	0.67316			0.506781	0.121375		0.591588	0.0827523		0.464866	-0.149318		0.398482	-0.110694		0.855514	-0.0279421		0.232541	0.23207	1xTMT6plex [N-Term]	[T].QNSQVPAERPR.[T]
Q9ERS2	NADH dehydrogenase [ubiquinone] 1 alpha subcomplex subunit 13 [OS=Mus musculus]	No	1	0.304425			0.507702	-0.0825878		0.670462	0.0254641		0.323535	-0.122849		0.0224544	-0.230901		0.0127673	-0.205437		0.273996	0.148314	1xOxidation [M9]; 3xTMT6plex [K4; K6; K21]; 1xTMT6plex [N-Term]	[M].AASKVKQDMPPPGGYGPIDYKR.[N]
Q9ERS2	NADH dehydrogenase [ubiquinone] 1 alpha subcomplex subunit 13 [OS=Mus musculus]	No	1	0.560784			0.515696	-0.0736863		0.653169	0.0226584		0.56116	-0.0570343		0.0905256	-0.153379		0.0739648	-0.130721		0.468776	0.0796927	1xAcetyl [N-Term]; 3xTMT6plex [K4; K6; K21]	[M].AASKVKQDMPPPGGYGPIDYKR.[N]
Q9ERS2	NADH dehydrogenase [ubiquinone] 1 alpha subcomplex subunit 13 [OS=Mus musculus]	No	1	0.758096			0.815976	-0.0266492		0.582256	0.034927		0.57512	-0.0580502		0.192647	-0.119626		0.269863	-0.0846994		0.416208	0.0929771	1xAcetyl [N-Term]; 1xOxidation [M9]; 3xTMT6plex [K4; K6; K21]	[M].AASKVKQDMPPPGGYGPIDYKR.[N]
Q9ERS2	NADH dehydrogenase [ubiquinone] 1 alpha subcomplex subunit 13 [OS=Mus musculus]	No	1	0.858585			0.47691	-0.111792		0.476725	-0.0549611		0.855774	0.0265004		0.726869	-0.0303302		0.362286	-0.0852912		0.580085	-0.0814615	1xAcetyl [N-Term]; 1xOxidation [M9]; 3xTMT6plex [K4; K6; K21]	[M].AASKVKQDMPPPGGYGPIDYKRNLPR.[R]
Q9ERS2	NADH dehydrogenase [ubiquinone] 1 alpha subcomplex subunit 13 [OS=Mus musculus]	No	1	0.861607			0.822358	-0.0343547		0.466947	-0.128279		0.584402	-0.101239		0.957982	-0.00731467		0.496427	-0.135594		0.825087	-0.02704	1xAcetyl [N-Term]; 3xTMT6plex [K4; K6; K21]	[M].AASKVKQDMPPPGGYGPIDYKRNLPR.[R]
Q9JHI5	Isovaleryl-CoA dehydrogenase, mitochondrial [OS=Mus musculus]	No	1	0.988685			0.878176	0.0316948		0.800075	-0.0151197		0.914692	0.0133433		0.733243	0.0601578		0.793552	0.0450381		0.826811	-0.028463	1xTMT6plex [K18]; 1xTMT6plex [N-Term]	[A].HSILPVDDDINGLNEEQKQLR.[H]
Q9JIK5	Nucleolar RNA helicase 2 [OS=Mus musculus]	Yes	60	0.737001			0.704605	-0.0481502		0.395902	-0.195609		0.582325	-0.133425		0.870362	0.0140342		0.414816	-0.181575		0.653213	-0.0621844	3xTMT6plex [K1; K2; K13]; 1xTMT6plex [N-Term]	[N].KKGPSEDDVDPPKSR.[K]
Q9JIQ3	Diablo homolog, mitochondrial [OS=Mus musculus]	No	1	0.0685176			0.667713	0.05111		0.284875	0.110364		0.0344091	-0.298513		0.0279614	-0.357766		0.0138394	-0.247403		0.0341168	0.408876	1xOxidation [M19]; 1xTMT6plex [K7]; 1xTMT6plex [N-Term]	[C].AVPIAQKSEPQSLSNEALMR.[R]
Q9JIQ3	Diablo homolog, mitochondrial [OS=Mus musculus]	No	1	0.0840833			0.57805	-0.0549517		0.657697	0.0301614		0.0217424	-0.213038		0.0338243	-0.298151		0.0505719	-0.26799		0.0103904	0.243199	1xTMT6plex [K7]; 1xTMT6plex [N-Term]	[C].AVPIAQKSEPQSLSNEALMR.[R]
Q9JIQ3	Diablo homolog, mitochondrial [OS=Mus musculus]	No	1	0.129759			0.230928	0.120608		0.265349	0.123688		0.121079	-0.2203		0.0227492	-0.22338		0.406857	-0.0996917		0.00781533	0.343988	1xTMT6plex [K7]; 1xTMT6plex [N-Term]	[C].AVPIAQKSEPQSLSNEALMRR.[A]
Q9JJG9	Nitric oxide-associated protein 1 [OS=Mus musculus]	Yes	31	0.462251			0.776718	-0.0490993		0.258805	0.169602		0.714191	-0.0590059		0.123148	-0.277707		0.590887	-0.108105		0.0681936	0.228608	1xCarbamidomethyl [C6]; 1xTMT6plex [K5]; 1xTMT6plex [N-Term]	[W].LLEGKCEVPIRQR.[A]
Q9JK81	UPF0160 protein MYG1, mitochondrial [OS=Mus musculus]	No	1	0.458086			0.72846	0.0298019		0.574742	0.0606354		0.255651	-0.128579		0.12678	-0.159413		0.412784	-0.0987774		0.0490274	0.189215	1xTMT6plex [K10]; 1xTMT6plex [N-Term]	[M].LGSEQDPPAKRPR.[N]
Q9JKF7	39S ribosomal protein L39, mitochondrial [OS=Mus musculus]	Yes	24	0.35266			0.434841	-0.0698807		0.112723	-0.108546		0.0693921	-0.131338		0.315237	-0.0926727		0.0778286	-0.201218		0.643857	0.0227921	1xTMT6plex [K26]; 1xTMT6plex [N-Term]	[F].IATSPAAELSPTELTEMRNDLFNREKSR.[Q]
Q9JKF7	39S ribosomal protein L39, mitochondrial [OS=Mus musculus]	Yes	24	0.457468			0.130156	-0.068244		0.00496915	-0.0851054		0.0780932	-0.0309442		0.720719	-0.0140829		0.0469195	-0.0991882		0.0351084	-0.0541611	1xOxidation [M17]; 1xTMT6plex [K26]; 1xTMT6plex [N-Term]	[F].IATSPAAELSPTELTEMRNDLFNREKSR.[Q]
Q9JKF7	39S ribosomal protein L39, mitochondrial [OS=Mus musculus]	Yes	24	0.779752			0.649026	-0.0762795		0.259584	-0.134677		0.923542	0.01136		0.664593	0.0697574		0.735602	-0.0649195		0.0432277	-0.146037	1xOxidation [M17]; 1xTMT6plex [N-Term]	[F].IATSPAAELSPTELTEMR.[N]
Q9JKF7	39S ribosomal protein L39, mitochondrial [OS=Mus musculus]	Yes	24	0.871471			0.671894	-0.059302		0.119902	-0.0591837		0.498241	-0.044613		0.726434	-0.0447313		0.435678	-0.103915		0.814303	-0.0145707	1xTMT6plex [N-Term]	[F].IATSPAAELSPTELTEMRNDLFNR.[E]
Q9JKF7	39S ribosomal protein L39, mitochondrial [OS=Mus musculus]	Yes	25	0.385749			0.681473	0.0762889		0.427629	0.0501945		0.112329	-0.217162		0.263469	-0.191068		0.417574	-0.140873		0.0457999	0.267357	1xTMT6plex [K25]; 1xTMT6plex [N-Term]	[I].ATSPAAELSPTELTEMRNDLFNREKSR.[Q]
Q9JKL4	NADH dehydrogenase [ubiquinone] 1 alpha subcomplex assembly factor 3 [OS=Mus musculus]	Yes	33	0.712128			0.455471	0.288668		0.455705	0.191092		0.865978	0.0639584		0.508125	0.161535		0.274165	0.352627		0.705958	0.127133	1xTMT6plex [N-Term]	[G].HRLSPADDELYQR.[T]
Q9JLR9	HIG1 domain family member 1A, mitochondrial [OS=Mus musculus]	No	1	0.694809			0.388495	-0.107163		0.59137	-0.0385987		0.266972	0.111591		0.67667	0.0430272		0.966475	0.00442848		0.144278	-0.15019	1xAcetyl [N-Term]; 1xTMT6plex [K18]	[M].STNTDLSLSSYDEGQGSKFIR.[K]
Q9JLZ3	methylglutaconyl-CoA hydratase, mitochondrial [OS=Mus musculus]	No	1	0.0536857			0.674668	-0.0373127		0.255973	0.161225		0.0907239	-0.254083		0.00802352	-0.452621		0.0269531	-0.291396		0.0256356	0.415309	1xTMT6plex [K5]; 1xTMT6plex [N-Term]	[Y].SSEVKTEDELR.[V]
Q9JLZ3	methylglutaconyl-CoA hydratase, mitochondrial [OS=Mus musculus]	No	1	0.0617436			0.913654	0.00787994		0.3025	0.138961		0.0606374	-0.259168		0.0132371	-0.390249		0.0667024	-0.251289		0.0121473	0.398129	1xTMT6plex [K5]; 1xTMT6plex [N-Term]	[Y].SSEVKTEDELRVR.[H]
Q9QYA2	Mitochondrial import receptor subunit TOM40 homolog [OS=Mus musculus]	Yes	7	0.197552			0.859802	-0.023898		0.968082	-0.00221948		0.0550009	-0.213311		0.103514	-0.234989		0.106098	-0.237209		0.0503655	0.211091	1xTMT6plex [N-Term]	[A].ASSPPAGPPPPPTPSLVGLPPPPPSPPGFTLPPLGGGLGTGSSTGRGSER.[T]
Q9QYA2	Mitochondrial import receptor subunit TOM40 homolog [OS=Mus musculus]	Yes	7	0.289395			0.456523	-0.123988		0.470552	-0.0680982		0.0994635	-0.185022		0.183461	-0.240912		0.12948	-0.30901		0.126167	0.116924	1xTMT6plex [N-Term]	[A].ASSPPAGPPPPPTPSLVGLPPPPPSPPGFTLPPLGGGLGTGSSTGR.[G]
Q9QZ23	NFU1 iron-sulfur cluster scaffold homolog, mitochondrial [OS=Mus musculus]	Yes	28	0.982093			0.768614	0.0645971		0.791522	0.0136945		0.662678	-0.0524063		0.993698	-0.00150363		0.950149	0.0121909		0.560432	0.0661008	2xTMT6plex [K15; K20]; 1xTMT6plex [N-Term]	[F].MFIQTQDTPNPNSLKFIPGKPVLETR.[T]
Q9QZH6	Evolutionarily conserved signaling intermediate in Toll pathway, mitochondrial [OS=Mus musculus]	No	1	0.725599			0.359395	0.141019		0.28903	0.0842094		0.722464	-0.0160796		0.795233	0.0407298		0.415084	0.124939		0.205959	0.100289	1xTMT6plex [K1]; 1xTMT6plex [N-Term]	[H].KDEPWLVPRPPEPQR.[K]
Q9QZM2	DNA polymerase subunit gamma-2, mitochondrial [OS=Mus musculus]	?		0.287096			0.614104	-0.0712983		0.32232	-0.0628114		0.111222	0.196501		0.145455	0.188014		0.260571	0.125203		0.06884	-0.259312	1xTMT6plex [N-Term]	[W].LSGYAGPADGTQQPDAPEHAVAR.[E]
Q9QZM2	DNA polymerase subunit gamma-2, mitochondrial [OS=Mus musculus]	?		0.446264			0.198797	0.269536		0.649946	0.089963		0.316021	-0.243233		0.670756	-0.0636595		0.912938	0.0263035		0.0450133	0.333196	1xTMT6plex [N-Term]	[L].SGYAGPADGTQQPDAPEHAVAR.[E]
Q9R088	thymidine kinase 2, mitochondrial [OS=Mus musculus]	No	1	0.691873			0.293162	0.199088		0.96297	0.00353753		0.34431	-0.0928984		0.549429	0.102652		0.541839	0.10619		0.307605	0.0964359	1xTMT6plex [N-Term]	[S].VGPGSSGSPGSLDSGAGPLWAPR.[R]
Q9R0X4	Acyl-coenzyme A thioesterase 9, mitochondrial [OS=Mus musculus]	Yes	2	0.828707			0.815591	0.0367894		0.674657	0.0272661		0.314142	0.0897531		0.515066	0.0992764		0.442971	0.126543		0.33924	-0.062487	2xTMT6plex [K7; K20]; 1xTMT6plex [N-Term]	[L].SQGSQYKISEPLHIHQVRDKLR.[E]
Q9R0X4	Acyl-coenzyme A thioesterase 9, mitochondrial [OS=Mus musculus]	Yes	2	0.866921			0.872192	0.0406432		0.526211	0.103927		0.589977	0.141658		0.609102	0.0783734		0.344472	0.182301		0.873803	-0.0377301	1xTMT6plex [K7]; 1xTMT6plex [N-Term]	[L].SQGSQYKISEPLHIHQVR.[D]
Q9R0X4	Acyl-coenzyme A thioesterase 9, mitochondrial [OS=Mus musculus]	No	1	0.963379			0.721173	0.0343057		0.993941	-0.000607169		0.823643	0.0188206		0.566347	0.0537335		0.638696	0.0531264		0.727374	-0.0194278	1xTMT6plex [K8]; 1xTMT6plex [N-Term]	[G].LSQGSQYKISEPLHIHQVR.[D]
Q9R112	Sulfide:quinone oxidoreductase, mitochondrial [OS=Mus musculus]	?		0.269256			0.503379	0.0579896		0.521234	0.0482798		0.0404144	-0.166515		0.151562	-0.156805		0.256684	-0.108525		0.0297663	0.214795	1xOxidation [M19]; 1xTMT6plex [K2]; 1xTMT6plex [N-Term]	[T].AKNHYEVLVLGGGAGGITMATR.[M]
Q9WTP6-1	Adenylate kinase 2, mitochondrial [OS=Mus musculus]	Yes	2	0.530814			0.548113	0.0411174		0.557981	-0.0416416		0.086351	-0.139684		0.438492	-0.0569246		0.258243	-0.0985662		0.126452	0.098042	1xTMT6plex [K13]; 1xTMT6plex [N-Term]	[M].APNVLASEPEIPKGIR.[A]
Q9WTP6-1	Adenylate kinase 2, mitochondrial [OS=Mus musculus]	Yes	3	0.138368			0.717135	-0.0643749		0.643444	0.168497		0.156375	-0.447834		0.0677914	-0.680706		0.0898454	-0.512209		0.106547	0.616331	1xTMT6plex [K12]; 1xTMT6plex [N-Term]	[A].PNVLASEPEIPKGIR.[A]
Q9WTP6-1	Adenylate kinase 2, mitochondrial [OS=Mus musculus]	Yes	4	0.66946			0.580239	-0.0927785		0.606971	-0.107534		0.503005	-0.164824		0.222003	-0.150068		0.248243	-0.257602		0.733712	0.0572891	1xTMT6plex [K11]; 1xTMT6plex [N-Term]	[P].NVLASEPEIPKGIR.[A]
Q9WTP6-1	Adenylate kinase 2, mitochondrial [OS=Mus musculus]	Yes	151	0.606444			0.839868	-0.0479451		0.890438	0.0348882		0.432855	-0.208106		0.25872	-0.290939		0.26233	-0.256051		0.402324	0.242994	1xOxidation [M13]; 2xTMT6plex [K10; K14]; 1xTMT6plex [N-Term]	[R].SYHEEFNPPKEPMKDDITGEPLIR.[R]
Q9WTP6-1	Adenylate kinase 2, mitochondrial [OS=Mus musculus]	Yes	151	0.645313			0.66873	-0.100071		0.920273	0.02724		0.519883	-0.174884		0.251366	-0.302195		0.242597	-0.274955		0.4937	0.202124	1xOxidation [M13]; 2xTMT6plex [K10; K14]; 1xTMT6plex [N-Term]	[R].SYHEEFNPPKEPMKDDITGEPLIRR.[S]
Q9WU56	tRNA pseudouridine synthase A, mitochondrial [OS=Mus musculus]	?		0.180225			0.0182146	0.14566		0.781912	0.021899		0.245559	0.0738309		0.0347057	0.197592		0.00529011	0.219491		0.515489	-0.0519319	1xAcetyl [N-Term]; 1xTMT6plex [K4]	[M].AGNKVPPALASHQPDR.[K]
Q9WU56	tRNA pseudouridine synthase A, mitochondrial [OS=Mus musculus]	?		0.327596			0.24117	0.372869		0.877894	0.0177658		0.80628	0.0285792		0.229739	0.383682		0.185532	0.401448		0.945544	-0.0108134	1xAcetyl [N-Term]; 2xTMT6plex [K4; K17]	[M].AGNKVPPALASHQPDRKGR.[G]
Q9WV84	Nucleoside diphosphate kinase, mitochondrial [OS=Mus musculus]	No	1	0.747728			0.7741	0.0272688		0.746967	-0.0442414		0.276838	-0.140851		0.556752	-0.0693408		0.463663	-0.113582		0.226197	0.0966095	1xTMT6plex [N-Term]	[P].SSGGPPWPQER.[T]
Q9Z110-1	delta-1-pyrroline-5-carboxylate synthase [OS=Mus musculus]	Yes	43	0.0702989			0.818885	-0.0318887		0.23472	-0.194585		0.00747123	-0.476072		0.130955	-0.313375		0.0332214	-0.50796		0.0552449	0.281487	1xTMT6plex [N-Term]	[S].WSNIPFITVPLSR.[A]
Q9Z110-1	delta-1-pyrroline-5-carboxylate synthase [OS=Mus musculus]	Yes	44	0.39898			0.482041	-0.0437689		0.235338	-0.0272124		0.0513515	-0.0834457		0.124324	-0.100002		0.0769237	-0.127215		0.099413	0.0562333	1xTMT6plex [N-Term]	[H].VRSWSNIPFITVPLSR.[A]
Q9Z1J3-1	Cysteine desulfurase, mitochondrial [OS=Mus musculus]	Yes	46	0.701998			0.907356	0.0130459		0.506535	-0.0401691		0.197945	-0.12068		0.492558	-0.0674651		0.335627	-0.107634		0.293124	0.080511	1xOxidation [M18]; 1xTMT6plex [N-Term]	[G].PHSPVHSEAEAVLRPLYMDVQATTPLDPR.[V]
Q9Z1J3-1	Cysteine desulfurase, mitochondrial [OS=Mus musculus]	Yes	46	0.950497			0.635541	-0.0712336		0.810062	-0.0218193		0.616263	0.0589333		0.941334	0.00951895		0.937142	-0.0123004		0.321124	-0.0807526	1xTMT6plex [N-Term]	[G].PHSPVHSEAEAVLRPLYMDVQATTPLDPR.[V]
Q9Z2I8	Succinate--CoA ligase [GDP-forming] subunit beta, mitochondrial [OS=Mus musculus]	No	1	0.0516641			0.94953	-0.00715655		0.133364	-0.154557		0.0246597	-0.41758		0.012396	-0.27018		0.0114284	-0.424737		0.0490606	0.263023	1xOxidation [M12]; 2xTMT6plex [K9; K10]; 1xTMT6plex [N-Term]	[W].LNLQEYQSKKLMSEHGVR.[V]
